# Supplementary material for: Effects of amino acids on the lignocellulose degradation by Aspergillus fumigatus Z5: insights into performance, transcriptional, and proteomic profiles
Source: Biotechnol Biofuels. 2019 Jan 4;12:4. doi: 10.1186/s13068-018-1350-2 (PMC6318881; doi:10.1186/s13068-018-1350-2)
Supplement: Supplementary file 3 — Additional file 3: Dataset S2. Identification of the total proteome from A. fumigatus Z5 in different treatments. [file 13068_2018_1350_MOESM3_ESM.xlsx]

## Sheet: Identification
#	Bio View:Identified Proteins	Accession Number	Molecular Weight	Protein Grouping Ambiguity	Percent coverage	Unique peptide count	Unique Spectrum count	Total Spectrum count
1	Asp-hemolysin OS=Aspergillus fumigatus Z5 GN=Y699_07635 PE=4 SV=1	A0A0J5PPM0_ASPFM	15 kDa		0.8	14	30	892
2	Glucanase OS=Aspergillus fumigatus Z5 GN=Y699_07898 PE=3 SV=1	A0A0J5PPL9_ASPFM	48 kDa		0.29	12	35	604
3	Glucanase OS=Aspergillus fumigatus Z5 GN=Y699_03865 PE=3 SV=1	A0A0J5Q5E2_ASPFM	48 kDa	TRUE	0.49	21	50	524
4	Molecular chaperone Hsp70 OS=Aspergillus fumigatus Z5 GN=Y699_01112 PE=3 SV=1	A0A0J5PTE1_ASPFM	70 kDa	TRUE	0.78	55	120	504
5	Uncharacterized protein OS=Aspergillus fumigatus Z5 GN=Y699_07636 PE=4 SV=1	A0A0J5PSX3_ASPFM	53 kDa		0.72	35	70	333
6	Ubiquitin-40S ribosomal protein S27a OS=Aspergillus fumigatus Z5 GN=Y699_01428 PE=4 SV=1	A0A0J5SRH5_ASPFM	16 kDa	TRUE	0.43	6	12	338
7	Glycine-rich RNA-binding protein OS=Aspergillus fumigatus Z5 GN=Y699_01680 PE=4 SV=1	A0A0J5PZ42_ASPFM	14 kDa		0.66	7	18	342
8	Thioredoxin OS=Aspergillus fumigatus Z5 GN=Y699_05870 PE=3 SV=1	A0A0J5PMP7_ASPFM	12 kDa		0.77	10	25	337
9	Hsp70 chaperone BiP/Kar2 OS=Aspergillus fumigatus Z5 GN=Y699_03241 PE=3 SV=1	A0A0J5PMH5_ASPFM	73 kDa	TRUE	0.63	49	92	282
10	Cell wall serine-threonine-rich galactomannoprotein Mp1 OS=Aspergillus fumigatus Z5 GN=Y699_03574 PE=4 SV=1	A0A0J5PS85_ASPFM	27 kDa	TRUE	0.5	13	27	308
11	Cofilin OS=Aspergillus fumigatus Z5 GN=Y699_00888 PE=4 SV=1	A0A0J5SQ92_ASPFM	17 kDa		0.4	7	13	305
12	Protein disulfide-isomerase OS=Aspergillus fumigatus Z5 GN=Y699_03389 PE=3 SV=1	A0A0J5PRR1_ASPFM	56 kDa	TRUE	0.65	42	91	286
13	Enolase/allergen Asp F 22 OS=Aspergillus fumigatus Z5 GN=Y699_03836 PE=3 SV=1	A0A0J5Q217_ASPFM	47 kDa	TRUE	0.77	27	54	289
14	Triosephosphate isomerase OS=Aspergillus fumigatus Z5 GN=Y699_05215 PE=3 SV=1	A0A0J5SYG5_ASPFM	27 kDa		0.73	21	41	262
15	Antigenic mitochondrial protein HSP60 OS=Aspergillus fumigatus Z5 GN=Y699_02890 PE=3 SV=1	A0A0J5Q3Q8_ASPFM	62 kDa		0.68	40	72	233
16	Superoxide dismutase [Cu-Zn] OS=Aspergillus fumigatus Z5 GN=Y699_00764 PE=3 SV=1	A0A0J5PSK0_ASPFM	16 kDa		0.81	14	29	235
17	Phosphatidylglycerol/phosphatidylinositol transfer protein OS=Aspergillus fumigatus Z5 GN=Y699_02714 PE=4 SV=1	A0A0J5PZ26_ASPFM	19 kDa		0.42	10	18	240
18	Beta-xylanase OS=Aspergillus fumigatus Z5 GN=Y699_06333 PE=3 SV=1	A0A0J5PHG9_ASPFM	34 kDa	TRUE	0.59	22	49	211
19	Glucanase OS=Aspergillus fumigatus Z5 GN=Y699_04296 PE=3 SV=1	A0A0J5Q3H6_ASPFM	56 kDa	TRUE	0.32	16	36	222
20	Autophagic serine protease Alp2 OS=Aspergillus fumigatus Z5 GN=Y699_00761 PE=4 SV=1	A0A0J5PVB2_ASPFM	53 kDa		0.26	11	23	224
21	Translation elongation factor EF-2 subunit OS=Aspergillus fumigatus Z5 GN=Y699_02519 PE=4 SV=1	A0A0J5PYI6_ASPFM	93 kDa	TRUE	0.56	49	90	207
22	Catalase OS=Aspergillus fumigatus Z5 GN=Y699_07858 PE=3 SV=1	A0A0J5PPI2_ASPFM	80 kDa	TRUE	0.6	41	84	207
23	Molecular chaperone OS=Aspergillus fumigatus Z5 GN=Y699_00374 PE=3 SV=1	A0A0J5PRK0_ASPFM	81 kDa	TRUE	0.5	38	67	197
24	Hsp70 chaperone (Ssc70), putative OS=Aspergillus fumigatus Z5 GN=Y699_02833 PE=3 SV=1	A0A0J5SW34_ASPFM	72 kDa	TRUE	0.65	47	83	184
25	GPI-anchored cell wall organization protein Ecm33 OS=Aspergillus fumigatus Z5 GN=Y699_06054 PE=4 SV=1	A0A0J5PFD8_ASPFM	42 kDa		0.39	13	36	203
26	14-3-3 family protein ArtA OS=Aspergillus fumigatus Z5 GN=Y699_03118 PE=3 SV=1	A0A0J5PMP0_ASPFM	29 kDa	TRUE	0.76	24	42	201
27	40S ribosomal protein S3 OS=Aspergillus fumigatus Z5 GN=Y699_06738 PE=3 SV=1	A0A0J5SJ77_ASPFM	29 kDa		0.67	18	37	205
28	60S ribosomal protein l5 OS=Aspergillus fumigatus Z5 GN=Y699_05078 PE=3 SV=1	A0A0J5Q4C3_ASPFM	35 kDa		0.64	19	36	185
29	Transaldolase OS=Aspergillus fumigatus Z5 GN=Y699_00763 PE=4 SV=1	A0A0J5SPW8_ASPFM	35 kDa		0.57	26	48	183
30	Beta-glucosidase OS=Aspergillus fumigatus Z5 GN=Y699_06723 PE=3 SV=1	A0A0J5SJ64_ASPFM	110 kDa		0.36	31	67	190
31	Exo-beta-1,3-glucanase OS=Aspergillus fumigatus Z5 GN=Y699_04447 PE=4 SV=1	A0A0J5T0L7_ASPFM	84 kDa		0.3	16	38	201
32	Putative filament-forming protein (Tpr/p270) OS=Aspergillus fumigatus Z5 GN=Y699_04433 PE=4 SV=1	A0A0J5Q3Y4_ASPFM	224 kDa	TRUE	0.4	91	120	154
33	Cobalamin-independent methionine synthase MetH/D OS=Aspergillus fumigatus Z5 GN=Y699_06124 PE=3 SV=1	A0A0J5PFJ6_ASPFM	87 kDa	TRUE	0.61	48	91	171
34	Crh-like protein OS=Aspergillus fumigatus Z5 GN=Y699_09027 PE=4 SV=1	A0A0J5PGY1_ASPFM	40 kDa		0.55	14	34	179
35	Pyruvate dehydrogenase E1 component subunit alpha OS=Aspergillus fumigatus Z5 GN=Y699_06610 PE=4 SV=1	A0A0J5PP80_ASPFM	45 kDa	TRUE	0.56	24	51	158
36	Beta-glucosidase OS=Aspergillus fumigatus Z5 GN=Y699_09150 PE=3 SV=1	A0A0J5PGQ9_ASPFM	54 kDa		0.54	25	46	168
37	Hsp70 chaperone (HscA) OS=Aspergillus fumigatus Z5 GN=Y699_05687 PE=3 SV=1	A0A0J5SI75_ASPFM	67 kDa		0.6	38	72	159
38	CipC-like antibiotic response protein OS=Aspergillus fumigatus Z5 GN=Y699_00773 PE=4 SV=1	A0A0J5SPX7_ASPFM	15 kDa	TRUE	0.82	17	36	143
39	Tropomyosin, putative OS=Aspergillus fumigatus Z5 GN=Y699_08442 PE=4 SV=1	A0A0J5PHG3_ASPFM	19 kDa		0.74	19	42	146
40	Aspartic endopeptidase Pep2 OS=Aspergillus fumigatus Z5 GN=Y699_01415 PE=3 SV=1	A0A0J5PY94_ASPFM	43 kDa		0.44	13	26	167
41	Malate dehydrogenase OS=Aspergillus fumigatus Z5 GN=Y699_08597 PE=3 SV=1	A0A0J5PHV0_ASPFM	36 kDa	TRUE	0.84	27	53	144
42	Beta-xylanase OS=Aspergillus fumigatus Z5 GN=Y699_04481 PE=3 SV=1	A0A0J5Q413_ASPFM	42 kDa		0.44	9	22	166
43	Nicotinamide nucleotide transhydrogenase, putative OS=Aspergillus fumigatus Z5 GN=Y699_00242 PE=4 SV=1	A0A0J5PQR6_ASPFM	114 kDa		0.15	13	21	152
44	Aconitate hydratase, mitochondrial OS=Aspergillus fumigatus Z5 GN=Y699_04417 PE=3 SV=1	A0A0J5T0I4_ASPFM	86 kDa	TRUE	0.51	41	75	138
45	Hsp70 chaperone Hsp88 OS=Aspergillus fumigatus Z5 GN=Y699_05105 PE=3 SV=1	A0A0J5SY40_ASPFM	80 kDa	TRUE	0.56	44	79	131
46	Beta-glucosidase OS=Aspergillus fumigatus Z5 GN=Y699_00572 PE=3 SV=1	A0A0J5PRS7_ASPFM	92 kDa	TRUE	0.51	44	77	148
47	Viral A-type inclusion protein repeat protein OS=Aspergillus fumigatus Z5 GN=Y699_04025 PE=4 SV=1	A0A0J5Q5W9_ASPFM	130 kDa	TRUE	0.44	55	83	135
48	Eukaryotic translation elongation factor 1 subunit Eef1-beta, putative OS=Aspergillus fumigatus Z5 GN=Y699_08153 PE=3 SV=1	A0A0J5PWM9_ASPFM	25 kDa		0.77	14	35	145
49	Aminopeptidase OS=Aspergillus fumigatus Z5 GN=Y699_06288 PE=4 SV=1	A0A0J5PHD0_ASPFM	106 kDa	TRUE	0.51	50	83	133
50	Putative transcription factor (Snd1/p100) OS=Aspergillus fumigatus Z5 GN=Y699_00765 PE=4 SV=1	A0A0J5PWA0_ASPFM	98 kDa	TRUE	0.54	48	70	125
51	Beta-glucosidase L OS=Aspergillus fumigatus Z5 GN=Y699_08636 PE=4 SV=1	A0A0J5PKL5_ASPFM	78 kDa		0.44	28	60	139
52	ATP synthase subunit alpha OS=Aspergillus fumigatus Z5 GN=Y699_05553 PE=3 SV=1	A0A0J5PJR5_ASPFM	60 kDa		0.55	32	58	133
53	Carboxypeptidase OS=Aspergillus fumigatus Z5 GN=Y699_00088 PE=3 SV=1	A0A0J5SN94_ASPFM	52 kDa		0.48	15	27	138
54	Calmodulin (CaM) OS=Aspergillus fumigatus Z5 GN=Y699_06381 PE=4 SV=1	A0A0J5SD58_ASPFM	19 kDa		0.75	15	41	132
55	Thioredoxin OS=Aspergillus fumigatus Z5 GN=Y699_00957 PE=3 SV=1	A0A0J5PT20_ASPFM	12 kDa	TRUE	0.55	7	18	137
56	Conserved lysine-rich protein OS=Aspergillus fumigatus Z5 GN=Y699_04897 PE=4 SV=1	A0A0J5Q4Y7_ASPFM	57 kDa	TRUE	0.38	27	47	123
57	Peptidyl-prolyl cis-trans isomerase OS=Aspergillus fumigatus Z5 GN=Y699_03155 PE=3 SV=1	A0A0J5PQ31_ASPFM	19 kDa		0.7	9	20	127
58	Mannitol-1-phosphate dehydrogenase OS=Aspergillus fumigatus Z5 GN=Y699_02774 PE=3 SV=1	A0A0J5PZ82_ASPFM	43 kDa		0.51	21	55	124
59	Pyruvate kinase OS=Aspergillus fumigatus Z5 GN=Y699_03903 PE=3 SV=1	A0A0J5Q2C9_ASPFM	58 kDa		0.4	21	46	119
60	Elongation factor 1-alpha OS=Aspergillus fumigatus Z5 GN=Y699_06666 PE=3 SV=1	A0A0J5PN72_ASPFM	50 kDa		0.48	22	44	126
61	40S ribosomal protein S17, putative OS=Aspergillus fumigatus Z5 GN=Y699_02804 PE=3 SV=1	A0A0J5PZB2_ASPFM	16 kDa		0.61	9	25	121
62	Neutral protease 2 OS=Aspergillus fumigatus Z5 GN=Y699_09185 PE=3 SV=1	A0A0J5PM29_ASPFM	37 kDa	TRUE	0.4	13	19	113
63	Uncharacterized protein OS=Aspergillus fumigatus Z5 GN=Y699_05649 PE=4 SV=1	A0A0J5PN88_ASPFM	125 kDa		0.28	40	68	104
64	Polyadenylate-binding protein OS=Aspergillus fumigatus Z5 GN=Y699_06866 PE=3 SV=1	A0A0J5PNU3_ASPFM	81 kDa	TRUE	0.39	30	52	99
65	Transketolase OS=Aspergillus fumigatus Z5 GN=Y699_05016 PE=3 SV=1	A0A0J5Q103_ASPFM	72 kDa		0.43	28	52	115
66	ATP synthase subunit beta OS=Aspergillus fumigatus Z5 GN=Y699_00886 PE=3 SV=1	A0A0J5PVL4_ASPFM	56 kDa		0.67	26	54	114
67	Thioredoxin reductase OS=Aspergillus fumigatus Z5 GN=Y699_00312 PE=4 SV=1	A0A0J5PQZ5_ASPFM	43 kDa	TRUE	0.39	20	38	109
68	Alpha-glucosidase OS=Aspergillus fumigatus Z5 GN=Y699_09020 PE=3 SV=1	A0A0J5PGE8_ASPFM	99 kDa		0.4	32	58	114
69	Carboxypeptidase OS=Aspergillus fumigatus Z5 GN=Y699_05668 PE=3 SV=1	A0A0J5PK40_ASPFM	61 kDa		0.31	13	24	106
70	Hydrolase OS=Aspergillus fumigatus Z5 GN=Y699_02421 PE=4 SV=1	A0A0J5Q113_ASPFM	72 kDa	TRUE	0.26	18	50	108
71	Glyceraldehyde-3-phosphate dehydrogenase OS=Aspergillus fumigatus Z5 GN=Y699_00163 PE=3 SV=1	A0A0J5SNF4_ASPFM	36 kDa		0.54	21	38	114
72	Short chain dehydrogenase/reductase family protein OS=Aspergillus fumigatus Z5 GN=Y699_06112 PE=3 SV=1	A0A0J5PDG8_ASPFM	29 kDa	TRUE	0.43	12	25	114
73	60S ribosomal protein L27a OS=Aspergillus fumigatus Z5 GN=Y699_01977 PE=3 SV=1	A0A0J5PVQ2_ASPFM	17 kDa		0.75	14	26	116
74	Succinate dehydrogenase [ubiquinone] flavoprotein subunit, mitochondrial OS=Aspergillus fumigatus Z5 GN=Y699_01772 PE=3 SV=1	A0A0J5PV58_ASPFM	71 kDa	TRUE	0.41	27	52	93
75	Transcriptional corepressor Cyc8 OS=Aspergillus fumigatus Z5 GN=Y699_02670 PE=3 SV=1	A0A0J5Q372_ASPFM	139 kDa	TRUE	0.23	33	57	86
76	Metallopeptidase MepB OS=Aspergillus fumigatus Z5 GN=Y699_08616 PE=3 SV=1	A0A0J5PKJ1_ASPFM	82 kDa	TRUE	0.42	37	52	88
77	Xylosidase OS=Aspergillus fumigatus Z5 GN=Y699_05610 PE=3 SV=1	A0A0J5PLX0_ASPFM	37 kDa	TRUE	0.4	15	31	105
78	Uncharacterized protein OS=Aspergillus fumigatus Z5 GN=Y699_09186 PE=4 SV=1	A0A0J5PKY3_ASPFM	17 kDa		0.39	6	18	112
79	Fumarate reductase Osm1 OS=Aspergillus fumigatus Z5 GN=Y699_05534 PE=4 SV=1	A0A0J5PMW0_ASPFM	68 kDa		0.46	27	44	100
80	Heat shock protein (Sti1), putative OS=Aspergillus fumigatus Z5 GN=Y699_08885 PE=4 SV=1	A0A0J5PH74_ASPFM	64 kDa	TRUE	0.54	37	66	95
81	40S ribosomal protein S19 OS=Aspergillus fumigatus Z5 GN=Y699_06765 PE=4 SV=1	A0A0J5PPQ1_ASPFM	16 kDa		0.67	16	27	94
82	Elongation factor Tu OS=Aspergillus fumigatus Z5 GN=Y699_08056 PE=3 SV=1	A0A0J5PW00_ASPFM	48 kDa	TRUE	0.38	18	32	99
83	Endo-1,4-beta-xylanase OS=Aspergillus fumigatus Z5 GN=Y699_07611 PE=3 SV=1	A0A0J5PSV1_ASPFM	24 kDa		0.43	10	21	106
84	NADH-ubiquinone oxidoreductase OS=Aspergillus fumigatus Z5 GN=Y699_00396 PE=3 SV=1	A0A0J5PUB0_ASPFM	81 kDa		0.52	39	59	91
85	Dihydrolipoamide succinyltransferase, putative OS=Aspergillus fumigatus Z5 GN=Y699_01998 PE=3 SV=1	A0A0J5ST22_ASPFM	48 kDa		0.38	15	27	106
86	NAD-dependent formate dehydrogenase AciA/Fdh OS=Aspergillus fumigatus Z5 GN=Y699_07208 PE=3 SV=1	A0A0J5PFG2_ASPFM	46 kDa	TRUE	0.49	23	43	101
87	Oxidoreductase OS=Aspergillus fumigatus Z5 GN=Y699_04646 PE=3 SV=1	A0A0J5Q021_ASPFM	85 kDa		0.24	17	32	101
88	Myosin class II heavy chain (MHC), putative OS=Aspergillus fumigatus Z5 GN=Y699_08130 PE=3 SV=1	A0A0J5PZA7_ASPFM	276 kDa	TRUE	0.16	43	59	94
89	Plasma membrane ATPase OS=Aspergillus fumigatus Z5 GN=Y699_01787 PE=3 SV=1	A0A0J5PV72_ASPFM	109 kDa	TRUE	0.2	21	31	86
90	Protein mitochondrial targeting protein (Mas1) OS=Aspergillus fumigatus Z5 GN=Y699_06791 PE=3 SV=1	A0A0J5PNM2_ASPFM	46 kDa	TRUE	0.54	19	32	94
91	Allergenic cerato-platanin Asp F13 OS=Aspergillus fumigatus Z5 GN=Y699_02605 PE=4 SV=1	A0A0J5Q308_ASPFM	16 kDa		0.53	4	12	105
92	Glucanase OS=Aspergillus fumigatus Z5 GN=Y699_08586 PE=3 SV=1	A0A0J5PKG5_ASPFM	55 kDa	TRUE	0.29	16	29	86
93	Extracellular conserved serine-rich protein OS=Aspergillus fumigatus Z5 GN=Y699_07997 PE=4 SV=1	A0A0J5PT94_ASPFM	22 kDa		0.4	8	19	98
94	Beta-glucosidase H OS=Aspergillus fumigatus Z5 GN=Y699_04562 PE=4 SV=1	A0A0J5T0Y2_ASPFM	91 kDa		0.41	32	56	90
95	40S ribosomal protein S8 OS=Aspergillus fumigatus Z5 GN=Y699_06857 PE=3 SV=1	A0A0J5PL40_ASPFM	23 kDa		0.61	12	21	88
96	Peptide hydrolase OS=Aspergillus fumigatus Z5 GN=Y699_03469 PE=3 SV=1	A0A0J5PRY3_ASPFM	43 kDa		0.24	8	13	97
97	Glutamate synthase Glt1 OS=Aspergillus fumigatus Z5 GN=Y699_01116 PE=4 SV=1	A0A0J5PW89_ASPFM	234 kDa		0.24	46	59	75
98	Vacuolar ATP synthase catalytic subunit A OS=Aspergillus fumigatus Z5 GN=Y699_00203 PE=3 SV=1	A0A0J5SNI5_ASPFM	75 kDa	TRUE	0.41	29	51	87
99	Peroxisomal multifunctional beta-oxidation protein (MFP), putative OS=Aspergillus fumigatus Z5 GN=Y699_03501 PE=4 SV=1	A0A0J5PN14_ASPFM	97 kDa		0.47	35	51	96
100	Xylosidase/glycosyl hydrolase OS=Aspergillus fumigatus Z5 GN=Y699_04662 PE=3 SV=1	A0A0J5Q4C2_ASPFM	56 kDa		0.49	13	22	90
101	Dipeptidyl-peptidase 5 OS=Aspergillus fumigatus Z5 GN=Y699_02913 PE=4 SV=1	A0A0J5SWA6_ASPFM	80 kDa	TRUE	0.42	29	45	79
102	Carnitine acetyl transferase OS=Aspergillus fumigatus Z5 GN=Y699_02614 PE=3 SV=1	A0A0J5PYT4_ASPFM	73 kDa	TRUE	0.41	28	48	88
103	Alpha-glucosidase AgdA OS=Aspergillus fumigatus Z5 GN=Y699_06391 PE=3 SV=1	A0A0J5SD97_ASPFM	109 kDa		0.27	20	37	92
104	Hsp70 family chaperone Lhs1/Orp150 OS=Aspergillus fumigatus Z5 GN=Y699_09119 PE=3 SV=1	A0A0J5PJ22_ASPFM	109 kDa	TRUE	0.43	39	53	89
105	Formamidase OS=Aspergillus fumigatus Z5 GN=Y699_04764 PE=4 SV=1	A0A0J5Q018_ASPFM	87 kDa		0.21	17	35	77
106	Poly(A)+ RNA transport protein (UbaA) OS=Aspergillus fumigatus Z5 GN=Y699_02298 PE=3 SV=1	A0A0J5SUN1_ASPFM	115 kDa	TRUE	0.46	34	51	81
107	Alcohol dehydrogenase OS=Aspergillus fumigatus Z5 GN=Y699_08803 PE=3 SV=1	A0A0J5PKP6_ASPFM	38 kDa		0.61	18	35	97
108	Viral A-type inclusion protein repeat protein OS=Aspergillus fumigatus Z5 GN=Y699_03599 PE=4 SV=1	A0A0J5PSB0_ASPFM	136 kDa	TRUE	0.21	29	41	49
109	14-3-3 protein OS=Aspergillus fumigatus Z5 GN=Y699_03834 PE=4 SV=1	A0A0J5Q6E5_ASPFM	31 kDa	TRUE	0.57	16	27	89
110	Eukaryotic translation initiation factor 3 subunit A OS=Aspergillus fumigatus Z5 GN=TIF32 PE=3 SV=1	A0A0J5PKU4_ASPFM	120 kDa	TRUE	0.2	31	46	63
111	Tripeptidyl-peptidase (TppA) OS=Aspergillus fumigatus Z5 GN=Y699_03546 PE=4 SV=1	A0A0J5PN58_ASPFM	66 kDa		0.35	17	38	81
112	60S ribosomal protein L21 OS=Aspergillus fumigatus Z5 GN=Y699_01852 PE=4 SV=1	A0A0J5PVC2_ASPFM	20 kDa	TRUE	0.57	12	23	81
113	Ubiquinol-cytochrome C reductase complex core protein 2, putative OS=Aspergillus fumigatus Z5 GN=Y699_00378 PE=3 SV=1	A0A0J5SNY8_ASPFM	48 kDa		0.7	23	38	82
114	Pyruvate carboxylase OS=Aspergillus fumigatus Z5 GN=Y699_06158 PE=4 SV=1	A0A0J5PGW6_ASPFM	131 kDa	TRUE	0.29	36	53	81
115	Oligopeptidase family protein OS=Aspergillus fumigatus Z5 GN=Y699_05608 PE=4 SV=1	A0A0J5PJW5_ASPFM	80 kDa		0.37	23	36	88
116	60S ribosomal protein L7 OS=Aspergillus fumigatus Z5 GN=Y699_03503 PE=3 SV=1	A0A0J5PNR7_ASPFM	29 kDa	TRUE	0.47	14	26	64
117	Ribosomal protein L19 OS=Aspergillus fumigatus Z5 GN=Y699_02997 PE=3 SV=1	A0A0J5PZA0_ASPFM	315 kDa	TRUE	0.051	20	33	45
118	Alpha-glucuronidase OS=Aspergillus fumigatus Z5 GN=aguA PE=3 SV=1	A0A0J5Q655_ASPFM	94 kDa		0.4	28	54	78
119	Bifunctional catalase-peroxidase Cat2 OS=Aspergillus fumigatus Z5 GN=Y699_05807 PE=3 SV=1	A0A0J5SIH2_ASPFM	84 kDa		0.42	30	45	72
120	Alpha-mannosidase OS=Aspergillus fumigatus Z5 GN=Y699_01715 PE=3 SV=1	A0A0J5PZ71_ASPFM	124 kDa	TRUE	0.28	28	43	67
121	V-type ATPase, B subunit OS=Aspergillus fumigatus Z5 GN=Y699_02550 PE=3 SV=1	A0A0J5Q2V6_ASPFM	56 kDa		0.55	24	38	72
122	RNA binding effector protein Scp160 OS=Aspergillus fumigatus Z5 GN=Y699_03247 PE=4 SV=1	A0A0J5SKQ0_ASPFM	142 kDa	TRUE	0.21	26	39	64
123	Processing peptidase beta subunit OS=Aspergillus fumigatus Z5 GN=Y699_04945 PE=3 SV=1	A0A0J5SXN1_ASPFM	53 kDa		0.49	27	49	81
124	Uncharacterized protein OS=Aspergillus fumigatus Z5 GN=Y699_08148 PE=4 SV=1	A0A0J5PWM4_ASPFM	10 kDa		0.38	2	4	88
125	Uncharacterized protein OS=Aspergillus fumigatus Z5 GN=Y699_07037 PE=4 SV=1	A0A0J5PLK0_ASPFM	12 kDa		0.29	3	7	81
126	40S ribosomal protein S6 OS=Aspergillus fumigatus Z5 GN=Y699_06452 PE=3 SV=1	A0A0J5PEH6_ASPFM	27 kDa	TRUE	0.54	15	28	56
127	Dynein light chain type 1, putative OS=Aspergillus fumigatus Z5 GN=Y699_06807 PE=4 SV=1	A0A0J5PKZ7_ASPFM	11 kDa		0.39	3	9	84
128	Endoglucanase OS=Aspergillus fumigatus Z5 GN=Y699_06174 PE=4 SV=1	A0A0J5PFN9_ASPFM	26 kDa		0.29	4	7	83
129	UTP-glucose-1-phosphate uridylyltransferase Ugp1, putative OS=Aspergillus fumigatus Z5 GN=Y699_08882 PE=4 SV=1	A0A0J5PHR2_ASPFM	58 kDa	TRUE	0.54	25	41	72
130	Hydroxymethylbilane synthase OS=Aspergillus fumigatus Z5 GN=Y699_01001 PE=4 SV=1	A0A0J5PVY3_ASPFM	23 kDa		0.22	4	7	83
131	Calnexin OS=Aspergillus fumigatus Z5 GN=Y699_04863 PE=3 SV=1	A0A0J5Q3N5_ASPFM	62 kDa	TRUE	0.33	21	36	55
132	UPF0047 domain-containing protein OS=Aspergillus fumigatus Z5 GN=Y699_00175 PE=4 SV=1	A0A0J5PUH1_ASPFM	48 kDa		0.43	17	35	72
133	Glycosyl hydrolase OS=Aspergillus fumigatus Z5 GN=Y699_09188 PE=4 SV=1	A0A0J5SH15_ASPFM	37 kDa		0.53	14	31	76
134	Transcription elongation factor SPT6 OS=Aspergillus fumigatus Z5 GN=Y699_01953 PE=4 SV=1	A0A0J5SSY2_ASPFM	164 kDa		0.24	32	42	60
135	Fatty acid synthase beta subunit, putative OS=Aspergillus fumigatus Z5 GN=Y699_02013 PE=4 SV=1	A0A0J5ST36_ASPFM	232 kDa	TRUE	0.23	36	44	57
136	Phosphoglycerate mutase, 2,3-bisphosphoglycerate-independent OS=Aspergillus fumigatus Z5 GN=Y699_01617 PE=3 SV=1	A0A0J5PUR2_ASPFM	57 kDa		0.43	21	42	66
137	Secretory pathway gdp dissociation inhibitor OS=Aspergillus fumigatus Z5 GN=Y699_02732 PE=4 SV=1	A0A0J5PYK0_ASPFM	52 kDa	TRUE	0.48	20	34	71
138	Thioredoxin reductase GliT OS=Aspergillus fumigatus Z5 GN=Y699_04123 PE=4 SV=1	A0A0J5Q333_ASPFM	36 kDa		0.51	15	28	72
139	Alkaline phosphatase OS=Aspergillus fumigatus Z5 GN=Y699_03100 PE=3 SV=1	A0A0J5PPX0_ASPFM	66 kDa	TRUE	0.42	20	40	66
140	Beta-galactosidase, putative OS=Aspergillus fumigatus Z5 GN=Y699_05310 PE=3 SV=1	A0A0J5SYQ5_ASPFM	118 kDa	TRUE	0.25	27	46	65
141	Nucleosome assembly protein Nap1 OS=Aspergillus fumigatus Z5 GN=Y699_00411 PE=3 SV=1	A0A0J5PUC5_ASPFM	47 kDa	TRUE	0.37	13	28	75
142	Ubiquitin C-terminal hydrolase (HAUSP) OS=Aspergillus fumigatus Z5 GN=Y699_00285 PE=4 SV=1	A0A0J5PUT7_ASPFM	162 kDa	TRUE	0.25	31	41	61
143	Disulfide isomerase (TigA) OS=Aspergillus fumigatus Z5 GN=Y699_01051 PE=3 SV=1	A0A0J5PW28_ASPFM	40 kDa	TRUE	0.5	19	32	69
144	Sla2 OS=Aspergillus fumigatus Z5 GN=Y699_01930 PE=4 SV=1	A0A0J5PZT9_ASPFM	118 kDa	TRUE	0.35	36	49	62
145	Acetyl-CoA carboxylase OS=Aspergillus fumigatus Z5 GN=Y699_02941 PE=4 SV=1	A0A0J5Q2I5_ASPFM	255 kDa		0.21	40	48	59
146	Cell wall biogenesis protein phosphatase Ssd1 OS=Aspergillus fumigatus Z5 GN=Y699_08132 PE=4 SV=1	A0A0J5STG0_ASPFM	152 kDa	TRUE	0.2	26	33	49
147	Outer mitochondrial membrane protein porin OS=Aspergillus fumigatus Z5 GN=Y699_06063 PE=4 SV=1	A0A0J5PGN1_ASPFM	36 kDa		0.44	14	24	72
148	Translation elongation factor eEF-3 OS=Aspergillus fumigatus Z5 GN=Y699_08591 PE=4 SV=1	A0A0J5PKH1_ASPFM	118 kDa	TRUE	0.32	31	48	67
149	Aldehyde dehydrogenase AldA OS=Aspergillus fumigatus Z5 GN=Y699_04278 PE=3 SV=1	A0A0J5Q3I8_ASPFM	54 kDa	TRUE	0.61	29	44	70
150	Malate dehydrogenase, NAD-dependent OS=Aspergillus fumigatus Z5 GN=Y699_07177 PE=3 SV=1	A0A0J5SE17_ASPFM	35 kDa	TRUE	0.68	23	37	68
151	Uncharacterized protein OS=Aspergillus fumigatus Z5 GN=Y699_08127 PE=4 SV=1	A0A0J5STF9_ASPFM	18 kDa		0.5	8	15	73
152	Phosphoglucomutase PgmA OS=Aspergillus fumigatus Z5 GN=Y699_01372 PE=3 SV=1	A0A0J5PU23_ASPFM	61 kDa		0.48	26	41	60
153	Aspergillopepsin OS=Aspergillus fumigatus Z5 GN=Y699_07789 PE=4 SV=1	A0A0J5SMF7_ASPFM	28 kDa		0.13	4	7	77
154	Oxidoreductase OS=Aspergillus fumigatus Z5 GN=Y699_06114 PE=3 SV=1	A0A0J5PFI8_ASPFM	43 kDa		0.56	20	39	71
155	Transformer-SR ribonucleoprotein OS=Aspergillus fumigatus Z5 GN=Y699_08551 PE=4 SV=1	A0A0J5PKC6_ASPFM	34 kDa	TRUE	0.5	18	33	58
156	Thiosulfate sulfurtransferase OS=Aspergillus fumigatus Z5 GN=Y699_08838 PE=4 SV=1	A0A0J5PKR8_ASPFM	38 kDa		0.31	11	17	70
157	6-phosphogluconolactonase, putative OS=Aspergillus fumigatus Z5 GN=Y699_06974 PE=4 SV=1	A0A0J5PLY5_ASPFM	29 kDa		0.6	12	25	72
158	Fructose-bisphosphate aldolase, class II OS=Aspergillus fumigatus Z5 GN=Y699_01387 PE=4 SV=1	A0A0J5PU37_ASPFM	40 kDa	TRUE	0.49	18	34	64
159	Uncharacterized protein OS=Aspergillus fumigatus Z5 GN=Y699_00920 PE=4 SV=1	A0A0J5PWR7_ASPFM	28 kDa		0.54	11	23	74
160	6-phosphogluconate dehydrogenase, decarboxylating OS=Aspergillus fumigatus Z5 GN=Y699_03965 PE=3 SV=1	A0A0J5Q5Q0_ASPFM	56 kDa		0.51	22	36	69
161	Adenylate kinase OS=Aspergillus fumigatus Z5 GN=ADK1 PE=3 SV=1	A0A0J5SQQ8_ASPFM	29 kDa		0.54	17	34	70
162	1,3-beta-glucanosyltransferase OS=Aspergillus fumigatus Z5 GN=Y699_03310 PE=3 SV=1	A0A0J5PQJ6_ASPFM	60 kDa	TRUE	0.16	9	18	61
163	Aminopeptidase, putative OS=Aspergillus fumigatus Z5 GN=Y699_00391 PE=4 SV=1	A0A0J5PUA7_ASPFM	99 kDa	TRUE	0.45	41	56	66
164	Cellobiose dehydrogenase OS=Aspergillus fumigatus Z5 GN=Y699_02120 PE=4 SV=1	A0A0J5Q1K4_ASPFM	85 kDa		0.3	18	34	64
165	Septin OS=Aspergillus fumigatus Z5 GN=Y699_00699 PE=3 SV=1	A0A0J5PSF6_ASPFM	43 kDa	TRUE	0.46	19	33	66
166	Woronin body protein HexA, putative OS=Aspergillus fumigatus Z5 GN=Y699_00725 PE=4 SV=1	A0A0J5PW54_ASPFM	56 kDa		0.45	20	32	64
167	Beta-xylosidase OS=Aspergillus fumigatus Z5 GN=Y699_07880 PE=4 SV=1	A0A0J5PQ76_ASPFM	83 kDa		0.35	20	30	63
168	NAP family protein OS=Aspergillus fumigatus Z5 GN=Y699_00255 PE=3 SV=1	A0A0J5PUQ5_ASPFM	41 kDa		0.54	19	32	55
169	3'(2'),5'-bisphosphate nucleotidase OS=Aspergillus fumigatus Z5 GN=Y699_04064 PE=4 SV=1	A0A0J5Q713_ASPFM	37 kDa	TRUE	0.34	9	17	56
170	Ketol-acid reductoisomerase, mitochondrial OS=Aspergillus fumigatus Z5 GN=Y699_09416 PE=3 SV=1	A0A0J5SBW0_ASPFM	44 kDa		0.55	22	34	44
171	D-3-phosphoglycerate dehydrogenase OS=Aspergillus fumigatus Z5 GN=Y699_00408 PE=3 SV=1	A0A0J5SP13_ASPFM	51 kDa	TRUE	0.58	20	44	69
172	60S ribosomal protein L12 OS=Aspergillus fumigatus Z5 GN=Y699_06936 PE=3 SV=1	A0A0J5PP11_ASPFM	18 kDa	TRUE	0.59	12	20	70
173	SsDNA binding protein OS=Aspergillus fumigatus Z5 GN=Y699_00637 PE=4 SV=1	A0A0J5PRY6_ASPFM	16 kDa	TRUE	0.64	11	21	62
174	Regulatory protein SUAPRGA1 OS=Aspergillus fumigatus Z5 GN=Y699_01639 PE=4 SV=1	A0A0J5PV01_ASPFM	35 kDa		0.44	13	30	56
175	Pfs, NB-ARC and TPR domain-containing protein OS=Aspergillus fumigatus Z5 GN=Y699_04661 PE=4 SV=1	A0A0J5Q032_ASPFM	137 kDa		0.16	13	26	69
176	60S ribosomal protein L7A OS=Aspergillus fumigatus Z5 GN=Y699_04423 PE=4 SV=1	A0A0J5Q3X4_ASPFM	57 kDa		0.26	21	34	53
177	Calcium homeostasis protein Regucalcin, putative OS=Aspergillus fumigatus Z5 GN=Y699_06245 PE=4 SV=1	A0A0J5PE58_ASPFM	35 kDa		0.67	18	31	66
178	60S ribosomal protein L20 OS=Aspergillus fumigatus Z5 GN=Y699_06837 PE=3 SV=1	A0A0J5PL23_ASPFM	20 kDa		0.69	15	28	63
179	Myosin type II heavy chain, putative OS=Aspergillus fumigatus Z5 GN=Y699_00714 PE=4 SV=1	A0A0J5PSG6_ASPFM	303 kDa	TRUE	0.1	25	28	33
180	Extracelular serine carboxypeptidase OS=Aspergillus fumigatus Z5 GN=Y699_02147 PE=4 SV=1	A0A0J5PX36_ASPFM	64 kDa		0.38	16	28	65
181	Arylsulfatase OS=Aspergillus fumigatus Z5 GN=Y699_05167 PE=4 SV=1	A0A0J5Q5T8_ASPFM	69 kDa		0.39	21	38	58
182	Alkaline serine protease Alp1 OS=Aspergillus fumigatus Z5 GN=Y699_06537 PE=3 SV=1	A0A0J5PEP5_ASPFM	42 kDa		0.29	9	16	66
183	Isocitrate dehydrogenase [NADP] OS=Aspergillus fumigatus Z5 GN=Y699_01672 PE=3 SV=1	A0A0J5PUW3_ASPFM	48 kDa	TRUE	0.54	24	38	61
184	Fatty acid synthase alpha subunit FasA, putative OS=Aspergillus fumigatus Z5 GN=Y699_02014 PE=3 SV=1	A0A0J5PW55_ASPFM	205 kDa		0.19	32	48	55
185	Adenosine deaminase family protein OS=Aspergillus fumigatus Z5 GN=Y699_09476 PE=4 SV=1	A0A0J5SC31_ASPFM	66 kDa		0.25	18	26	57
186	Phosphoribosylaminoimidazolecarboxamide formyltransferase/IMP cyclohydrolase OS=Aspergillus fumigatus Z5 GN=Y699_06156 PE=3 SV=1	A0A0J5SCL0_ASPFM	116 kDa	TRUE	0.29	25	40	60
187	Aldehyde dehydrogenase Ald3, putative OS=Aspergillus fumigatus Z5 GN=Y699_06244 PE=3 SV=1	A0A0J5PFW6_ASPFM	54 kDa		0.5	20	32	65
188	ATP synthase subunit E OS=Aspergillus fumigatus Z5 GN=Y699_07491 PE=3 SV=1	A0A0J5PFZ8_ASPFM	27 kDa		0.65	17	31	61
189	Uncharacterized protein OS=Aspergillus fumigatus Z5 GN=Y699_08487 PE=4 SV=1	A0A0J5PHK3_ASPFM	110 kDa	TRUE	0.32	26	39	59
190	Beta-hexosaminidase OS=Aspergillus fumigatus Z5 GN=Y699_05578 PE=3 SV=1	A0A0J5PJT8_ASPFM	73 kDa		0.33	20	32	58
191	Coatomer subunit alpha OS=Aspergillus fumigatus Z5 GN=Y699_01655 PE=4 SV=1	A0A0J5PZ20_ASPFM	136 kDa	TRUE	0.22	27	40	52
192	Aldehyde reductase (AKR1) OS=Aspergillus fumigatus Z5 GN=Y699_04174 PE=4 SV=1	A0A0J5Q7C1_ASPFM	37 kDa	TRUE	0.43	16	27	64
193	Clathrin heavy chain OS=Aspergillus fumigatus Z5 GN=Y699_06157 PE=3 SV=1	A0A0J5PDK8_ASPFM	191 kDa	TRUE	0.22	28	37	53
194	2-methylcitrate dehydratase OS=Aspergillus fumigatus Z5 GN=Y699_07328 PE=4 SV=1	A0A0J5PFU7_ASPFM	62 kDa		0.38	21	38	58
195	Toxin biosynthesis peroxidase, putative OS=Aspergillus fumigatus Z5 GN=Y699_03621 PE=4 SV=1	A0A0J5PND1_ASPFM	41 kDa		0.24	7	18	61
196	Uncharacterized protein OS=Aspergillus fumigatus Z5 GN=Y699_03654 PE=4 SV=1	A0A0J5PSG4_ASPFM	77 kDa	TRUE	0.22	20	30	54
197	Cell division control protein Cdc48 OS=Aspergillus fumigatus Z5 GN=Y699_02167 PE=3 SV=1	A0A0J5PX49_ASPFM	90 kDa	TRUE	0.28	24	36	58
198	Glucose-6-phosphate 1-dehydrogenase OS=Aspergillus fumigatus Z5 GN=Y699_01690 PE=3 SV=1	A0A0J5PZ50_ASPFM	58 kDa		0.5	26	38	55
199	Extracellular GDSL-like lipase/acylhydrolase OS=Aspergillus fumigatus Z5 GN=Y699_04652 PE=4 SV=1	A0A0J5Q4B5_ASPFM	56 kDa		0.42	18	33	61
200	Dihydrolipoyl dehydrogenase OS=Aspergillus fumigatus Z5 GN=Y699_04772 PE=4 SV=1	A0A0J5Q4K6_ASPFM	55 kDa	TRUE	0.47	25	37	59
201	Glucose-6-phosphate isomerase OS=Aspergillus fumigatus Z5 GN=Y699_02848 PE=3 SV=1	A0A0J5SW43_ASPFM	61 kDa		0.46	22	43	60
202	Beta-mannosidase A OS=Aspergillus fumigatus Z5 GN=Y699_04042 PE=4 SV=1	A0A0J5SZI1_ASPFM	104 kDa		0.2	18	27	64
203	GMC oxidoreductase, putative OS=Aspergillus fumigatus Z5 GN=Y699_07925 PE=3 SV=1	A0A0J5PQC3_ASPFM	64 kDa		0.28	15	32	55
204	Acyl-CoA dehydrogenase family protein OS=Aspergillus fumigatus Z5 GN=Y699_00501 PE=3 SV=1	A0A0J5PUN7_ASPFM	49 kDa	TRUE	0.53	23	35	53
205	Citrate synthase OS=Aspergillus fumigatus Z5 GN=Y699_00380 PE=3 SV=1	A0A0J5PV41_ASPFM	52 kDa	TRUE	0.39	15	29	56
206	Uncharacterized protein OS=Aspergillus fumigatus Z5 GN=Y699_04689 PE=4 SV=1	A0A0J5PZV4_ASPFM	88 kDa		0.35	25	33	55
207	Inorganic diphosphatase OS=Aspergillus fumigatus Z5 GN=Y699_01699 PE=4 SV=1	A0A0J5PV62_ASPFM	44 kDa		0.34	16	29	61
208	Eukaryotic translation initiation factor 4, putative OS=Aspergillus fumigatus Z5 GN=Y699_01719 PE=3 SV=1	A0A0J5PV85_ASPFM	45 kDa	TRUE	0.64	18	30	54
209	NADH-ubiquinone oxidoreductase subunit OS=Aspergillus fumigatus Z5 GN=Y699_02779 PE=4 SV=1	A0A0J5PZ87_ASPFM	28 kDa		0.66	17	29	59
210	Adenosylhomocysteinase OS=Aspergillus fumigatus Z5 GN=Y699_08254 PE=3 SV=1	A0A0J5Q114_ASPFM	49 kDa		0.4	23	34	57
211	Alpha-L-arabinofuranosidase A OS=Aspergillus fumigatus Z5 GN=Y699_02353 PE=4 SV=1	A0A0J5SUS4_ASPFM	70 kDa		0.31	17	28	62
212	Pre-mRNA splicing factor (Prp24), putative OS=Aspergillus fumigatus Z5 GN=Y699_04745 PE=4 SV=1	A0A0J5SX54_ASPFM	146 kDa	TRUE	0.16	20	31	41
213	Acetylglutamate kinase OS=Aspergillus fumigatus Z5 GN=Y699_07410 PE=4 SV=1	A0A0J5PI13_ASPFM	217 kDa	TRUE	0.11	21	31	49
214	Alanyl-tRNA synthetase, putative OS=Aspergillus fumigatus Z5 GN=Y699_05693 PE=3 SV=1	A0A0J5PK57_ASPFM	108 kDa	TRUE	0.31	30	43	50
215	Proteasome regulatory particle subunit Rpt5 OS=Aspergillus fumigatus Z5 GN=Y699_06685 PE=3 SV=1	A0A0J5PPG1_ASPFM	149 kDa	TRUE	0.25	26	40	51
216	Hexokinase OS=Aspergillus fumigatus Z5 GN=Y699_03364 PE=3 SV=1	A0A0J5PRN9_ASPFM	55 kDa		0.36	21	37	58
217	60S ribosomal protein L8 OS=Aspergillus fumigatus Z5 GN=Y699_00486 PE=4 SV=1	A0A0J5PUM3_ASPFM	27 kDa		0.7	16	33	60
218	Beta-glucosidase, putative OS=Aspergillus fumigatus Z5 GN=Y699_00561 PE=4 SV=1	A0A0J5PUU1_ASPFM	85 kDa	TRUE	0.33	25	39	58
219	Fatty acid activator Faa4 OS=Aspergillus fumigatus Z5 GN=Y699_02837 PE=4 SV=1	A0A0J5PYS4_ASPFM	77 kDa	TRUE	0.33	22	35	58
220	RNP domain-containing protein OS=Aspergillus fumigatus Z5 GN=Y699_04360 PE=4 SV=1	A0A0J5Q6V3_ASPFM	53 kDa	TRUE	0.34	14	23	58
221	Alpha glucosidase II, alpha subunit OS=Aspergillus fumigatus Z5 GN=Y699_00308 PE=3 SV=1	A0A0J5SNS9_ASPFM	110 kDa		0.26	25	36	56
222	Glycerol-3-phosphate dehydrogenase OS=Aspergillus fumigatus Z5 GN=Y699_08380 PE=3 SV=1	A0A0J5Q016_ASPFM	77 kDa		0.38	26	37	57
223	Uncharacterized protein OS=Aspergillus fumigatus Z5 GN=Y699_02330 PE=4 SV=1	A0A0J5Q269_ASPFM	29 kDa		0.46	10	17	46
224	60S ribosomal protein L10 OS=Aspergillus fumigatus Z5 GN=Y699_02896 PE=4 SV=1	A0A0J5Q2F8_ASPFM	26 kDa		0.43	16	29	52
225	3-hydroxyisobutyrate dehydrogenase OS=Aspergillus fumigatus Z5 GN=Y699_04239 PE=4 SV=1	A0A0J5Q7H9_ASPFM	39 kDa		0.5	21	34	58
226	Neutral/alkaline nonlysosomal ceramidase OS=Aspergillus fumigatus Z5 GN=Y699_06658 PE=4 SV=1	A0A0J5SJ00_ASPFM	83 kDa	TRUE	0.39	27	41	56
227	40S ribosomal protein S7e OS=Aspergillus fumigatus Z5 GN=Y699_01478 PE=4 SV=1	A0A0J5SRP5_ASPFM	23 kDa	TRUE	0.65	14	26	54
228	Clathrin light chain OS=Aspergillus fumigatus Z5 GN=Y699_06378 PE=4 SV=1	A0A0J5PHL1_ASPFM	26 kDa		0.43	20	27	47
229	Beta-xylosidase XylA OS=Aspergillus fumigatus Z5 GN=Y699_09405 PE=4 SV=1	A0A0J5PIG3_ASPFM	86 kDa	TRUE	0.31	20	31	57
230	Glucoamylase OS=Aspergillus fumigatus Z5 GN=Y699_04641 PE=3 SV=1	A0A0J5Q019_ASPFM	67 kDa	TRUE	0.31	16	29	59
231	alpha-1,2-Mannosidase OS=Aspergillus fumigatus Z5 GN=Y699_04911 PE=3 SV=1	A0A0J5Q0N8_ASPFM	54 kDa	TRUE	0.36	17	37	56
232	Proliferating cell nuclear antigen OS=Aspergillus fumigatus Z5 GN=Y699_06803 PE=3 SV=1	A0A0J5SJF1_ASPFM	95 kDa		0.11	9	20	57
233	Rab small monomeric GTPase Rab7, putative OS=Aspergillus fumigatus Z5 GN=Y699_01038 PE=4 SV=1	A0A0J5SQM2_ASPFM	23 kDa		0.55	11	16	62
234	Acetyl-coenzyme A synthetase FacA OS=Aspergillus fumigatus Z5 GN=Y699_06473 PE=4 SV=1	A0A0J5PHV6_ASPFM	71 kDa		0.37	24	33	49
235	Valyl-tRNA synthetase OS=Aspergillus fumigatus Z5 GN=Y699_05600 PE=3 SV=1	A0A0J5PLW0_ASPFM	120 kDa	TRUE	0.21	22	36	53
236	D-xylose reductase (Xyl1) OS=Aspergillus fumigatus Z5 GN=Y699_06810 PE=4 SV=1	A0A0J5PPW2_ASPFM	36 kDa	TRUE	0.53	15	27	57
237	Cytochrome c oxidase subunit Va OS=Aspergillus fumigatus Z5 GN=Y699_00239 PE=4 SV=1	A0A0J5PR78_ASPFM	18 kDa		0.39	11	18	57
238	Glycine cleavage system H protein OS=Aspergillus fumigatus Z5 GN=Y699_08066 PE=3 SV=1	A0A0J5PW10_ASPFM	19 kDa		0.46	9	18	56
239	Extracellular serine-rich protein, putative OS=Aspergillus fumigatus Z5 GN=Y699_01766 PE=4 SV=1	A0A0J5PXZ4_ASPFM	84 kDa		0.14	10	27	53
240	Cytochrome c peroxidase Ccp1 OS=Aspergillus fumigatus Z5 GN=Y699_06296 PE=3 SV=1	A0A0J5SCY2_ASPFM	40 kDa		0.39	15	28	54
241	Glutamate carboxypeptidase OS=Aspergillus fumigatus Z5 GN=Y699_06903 PE=4 SV=1	A0A0J5SJL9_ASPFM	86 kDa	TRUE	0.24	14	22	51
242	40S ribosomal protein S4 OS=Aspergillus fumigatus Z5 GN=Y699_01863 PE=3 SV=1	A0A0J5SSL7_ASPFM	29 kDa	TRUE	0.63	19	35	51
243	Ubiquitin-protein ligase (Tom1), putative OS=Aspergillus fumigatus Z5 GN=Y699_06450 PE=4 SV=1	A0A0J5PEJ0_ASPFM	451 kDa	TRUE	0.051	22	26	34
244	40S ribosomal protein S5, putative OS=Aspergillus fumigatus Z5 GN=Y699_09122 PE=3 SV=1	A0A0J5PH66_ASPFM	24 kDa	TRUE	0.48	13	23	49
245	V-type proton ATPase subunit a OS=Aspergillus fumigatus Z5 GN=Y699_06493 PE=3 SV=1	A0A0J5PHX6_ASPFM	98 kDa		0.24	22	33	51
246	Putative membrane bound C2 domain-containing protein (Vp115) OS=Aspergillus fumigatus Z5 GN=Y699_08883 PE=4 SV=1	A0A0J5PKV1_ASPFM	169 kDa		0.18	23	29	37
247	Carboxypeptidase OS=Aspergillus fumigatus Z5 GN=Y699_03138 PE=3 SV=1	A0A0J5PMU3_ASPFM	60 kDa	TRUE	0.23	10	22	51
248	Eukaryotic translation initiation factor 3 subunit C OS=Aspergillus fumigatus Z5 GN=NIP1 PE=3 SV=1	A0A0J5PR49_ASPFM	98 kDa		0.32	27	34	44
249	60S ribosomal protein L4 OS=Aspergillus fumigatus Z5 GN=Y699_00265 PE=4 SV=1	A0A0J5PUR5_ASPFM	41 kDa		0.53	20	35	58
250	Eukaryotic translation initiation factor subunit eIF-4F, putative OS=Aspergillus fumigatus Z5 GN=Y699_02874 PE=4 SV=1	A0A0J5PZH4_ASPFM	161 kDa	TRUE	0.13	27	34	41
251	60S ribosomal protein L17 OS=Aspergillus fumigatus Z5 GN=Y699_04926 PE=3 SV=1	A0A0J5Q0Q0_ASPFM	22 kDa		0.48	13	23	47
252	Hsc70 cochaperone (SGT) OS=Aspergillus fumigatus Z5 GN=Y699_08279 PE=4 SV=1	A0A0J5Q147_ASPFM	37 kDa	TRUE	0.51	18	30	54
253	1,3-beta-glucanosyltransferase OS=Aspergillus fumigatus Z5 GN=Y699_04274 PE=3 SV=1	A0A0J5Q7K2_ASPFM	52 kDa		0.33	17	33	56
254	Uncharacterized protein OS=Aspergillus fumigatus Z5 GN=Y699_06230 PE=4 SV=1	A0A0J5PE49_ASPFM	37 kDa		0.28	9	21	54
255	SNARE domain-containing protein OS=Aspergillus fumigatus Z5 GN=Y699_08852 PE=4 SV=1	A0A0J5PHN7_ASPFM	37 kDa		0.29	11	15	57
256	Proteasome subunit alpha type OS=Aspergillus fumigatus Z5 GN=Y699_08610 PE=3 SV=1	A0A0J5PLK7_ASPFM	30 kDa		0.69	13	23	56
257	Uncharacterized protein OS=Aspergillus fumigatus Z5 GN=Y699_06307 PE=4 SV=1	A0A0J5PDW7_ASPFM	70 kDa		0.49	27	38	55
258	40S ribosomal protein S12 OS=Aspergillus fumigatus Z5 GN=Y699_06752 PE=3 SV=1	A0A0J5PKR9_ASPFM	163 kDa		0.099	16	19	35
259	Glutaminase GtaA OS=Aspergillus fumigatus Z5 GN=Y699_01844 PE=4 SV=1	A0A0J5PVL2_ASPFM	76 kDa		0.24	13	21	50
260	40S ribosomal protein S1 OS=Aspergillus fumigatus Z5 GN=RPS1 PE=3 SV=1	A0A0J5SP09_ASPFM	29 kDa	TRUE	0.57	18	25	50
261	D-xylulose kinase OS=Aspergillus fumigatus Z5 GN=Y699_00823 PE=4 SV=1	A0A0J5SQ22_ASPFM	63 kDa		0.35	21	26	48
262	Aldehyde dehydrogenase OS=Aspergillus fumigatus Z5 GN=Y699_08802 PE=3 SV=1	A0A0J5PHJ6_ASPFM	54 kDa	TRUE	0.51	20	30	51
263	Translation elongation factor eEF-1 subunit gamma OS=Aspergillus fumigatus Z5 GN=Y699_07244 PE=4 SV=1	A0A0J5PIQ5_ASPFM	46 kDa	TRUE	0.54	21	33	48
264	Cell polarity protein (Tea1), putative OS=Aspergillus fumigatus Z5 GN=Y699_03046 PE=4 SV=1	A0A0J5PLW2_ASPFM	164 kDa	TRUE	0.11	18	25	32
265	Actin monomer binding protein, putative OS=Aspergillus fumigatus Z5 GN=Y699_02184 PE=4 SV=1	A0A0J5PXN9_ASPFM	38 kDa	TRUE	0.46	14	21	51
266	Structural maintenance of chromosomes protein OS=Aspergillus fumigatus Z5 GN=Y699_02466 PE=3 SV=1	A0A0J5Q145_ASPFM	138 kDa	TRUE	0.17	23	29	40
267	60S ribosomal protein L9 OS=Aspergillus fumigatus Z5 GN=Y699_08349 PE=4 SV=1	A0A0J5Q1B0_ASPFM	29 kDa		0.36	10	17	47
268	ATP citrate lyase, subunit 1, putative OS=Aspergillus fumigatus Z5 GN=Y699_04208 PE=4 SV=1	A0A0J5Q3B6_ASPFM	72 kDa		0.41	26	39	54
269	Carbamoyl-phosphate synthase, large subunit OS=Aspergillus fumigatus Z5 GN=Y699_02825 PE=4 SV=1	A0A0J5Q3K5_ASPFM	129 kDa	TRUE	0.26	25	34	42
270	N-acetylglucosamine-phosphate mutase OS=Aspergillus fumigatus Z5 GN=Y699_06683 PE=4 SV=1	A0A0J5SJ25_ASPFM	59 kDa		0.36	17	22	46
271	Beta-glucosidase M OS=Aspergillus fumigatus Z5 GN=Y699_09355 PE=4 SV=1	A0A0J5PIB4_ASPFM	83 kDa	TRUE	0.25	17	24	52
272	Succinate-semialdehyde dehydrogenase OS=Aspergillus fumigatus Z5 GN=Y699_01834 PE=4 SV=1	A0A0J5PVK3_ASPFM	54 kDa		0.29	15	27	48
273	Sulfite reductase OS=Aspergillus fumigatus Z5 GN=Y699_02315 PE=4 SV=1	A0A0J5Q255_ASPFM	168 kDa		0.23	29	34	41
274	Isocitrate lyase OS=Aspergillus fumigatus Z5 GN=Y699_07412 PE=3 SV=1	A0A0J5SEP1_ASPFM	67 kDa	TRUE	0.4	25	35	49
275	Palmitoyl-protein thioesterase OS=Aspergillus fumigatus Z5 GN=Y699_01163 PE=4 SV=1	A0A0J5SQV8_ASPFM	36 kDa		0.44	11	22	56
276	Succinyl-CoA ligase subunit beta OS=Aspergillus fumigatus Z5 GN=Y699_03438 PE=3 SV=1	A0A0J5PNK4_ASPFM	48 kDa		0.42	16	27	51
277	Glucan endo-1,3-beta-glucosidase eglC OS=Aspergillus fumigatus Z5 GN=Y699_07606 PE=4 SV=1	A0A0J5PSU6_ASPFM	45 kDa		0.23	9	13	50
278	Glutamate carboxypeptidase OS=Aspergillus fumigatus Z5 GN=Y699_01990 PE=4 SV=1	A0A0J5Q025_ASPFM	53 kDa	TRUE	0.44	17	32	54
279	ATP citrate lyase subunit (Acl), putatibe OS=Aspergillus fumigatus Z5 GN=Y699_04209 PE=4 SV=1	A0A0J5Q7F7_ASPFM	53 kDa		0.49	22	34	48
280	Amine oxidase OS=Aspergillus fumigatus Z5 GN=Y699_00588 PE=3 SV=1	A0A0J5SPH0_ASPFM	76 kDa		0.31	19	29	52
281	60S ribosomal protein L28 OS=Aspergillus fumigatus Z5 GN=Y699_07178 PE=4 SV=1	A0A0J5PFB1_ASPFM	17 kDa	TRUE	0.66	11	18	42
282	Peptidyl-prolyl cis-trans isomerase OS=Aspergillus fumigatus Z5 GN=Y699_03169 PE=4 SV=1	A0A0J5PR72_ASPFM	15 kDa		0.51	5	12	50
283	Vacuolar aspartyl aminopeptidase Lap4 OS=Aspergillus fumigatus Z5 GN=Y699_00354 PE=3 SV=1	A0A0J5PRI0_ASPFM	56 kDa	TRUE	0.42	16	26	49
284	Aminopeptidase P OS=Aspergillus fumigatus Z5 GN=Y699_00650 PE=3 SV=1	A0A0J5PVX6_ASPFM	61 kDa		0.46	27	38	49
285	Protein SEY1 OS=Aspergillus fumigatus Z5 GN=SEY1 PE=3 SV=1	A0A0J5PZ29_ASPFM	97 kDa		0.33	27	34	48
286	Beta-glucosidase OS=Aspergillus fumigatus Z5 GN=Y699_04028 PE=3 SV=1	A0A0J5Q2T9_ASPFM	135 kDa	TRUE	0.21	21	32	40
287	Pentafunctional AROM polypeptide OS=Aspergillus fumigatus Z5 GN=Y699_04992 PE=3 SV=1	A0A0J5Q558_ASPFM	173 kDa	TRUE	0.16	23	29	37
288	Aspartate aminotransferase OS=Aspergillus fumigatus Z5 GN=Y699_06416 PE=4 SV=1	A0A0J5SDB7_ASPFM	48 kDa		0.46	24	39	49
289	Glutamine synthetase OS=Aspergillus fumigatus Z5 GN=Y699_04840 PE=3 SV=1	A0A0J5SXD9_ASPFM	38 kDa		0.38	11	22	49
290	Hsp90 co-chaperone Cdc37 OS=Aspergillus fumigatus Z5 GN=Y699_06377 PE=4 SV=1	A0A0J5PE51_ASPFM	55 kDa	TRUE	0.41	24	38	50
291	Actin cytoskeleton-regulatory complex protein, Pan1 OS=Aspergillus fumigatus Z5 GN=Y699_08408 PE=4 SV=1	A0A0J5SG75_ASPFM	158 kDa	TRUE	0.14	21	28	35
292	Prolidase pepP OS=Aspergillus fumigatus Z5 GN=Y699_03033 PE=4 SV=1	A0A0J5SWM6_ASPFM	105 kDa	TRUE	0.16	17	23	45
293	BNR/Asp-box repeat domain-containing protein OS=Aspergillus fumigatus Z5 GN=Y699_04342 PE=4 SV=1	A0A0J5T0B4_ASPFM	42 kDa		0.37	12	23	49
294	O-methyltransferase OS=Aspergillus fumigatus Z5 GN=Y699_08537 PE=4 SV=1	A0A0J5PHP2_ASPFM	52 kDa	TRUE	0.3	13	22	42
295	Coatomer subunit gamma OS=Aspergillus fumigatus Z5 GN=Y699_03050 PE=3 SV=1	A0A0J5PPR6_ASPFM	101 kDa	TRUE	0.18	14	22	38
296	Alpha-L-fucosidase OS=Aspergillus fumigatus Z5 GN=Y699_00087 PE=4 SV=1	A0A0J5PQC4_ASPFM	87 kDa		0.34	25	36	49
297	Ribose/galactose isomerase, putative OS=Aspergillus fumigatus Z5 GN=Y699_02742 PE=4 SV=1	A0A0J5PYK5_ASPFM	17 kDa	TRUE	0.61	12	19	45
298	Aspartic endopeptidase Pep1/aspergillopepsin F OS=Aspergillus fumigatus Z5 GN=Y699_05202 PE=3 SV=1	A0A0J5Q5Z0_ASPFM	42 kDa		0.24	7	13	50
299	60S ribosomal protein L31e OS=Aspergillus fumigatus Z5 GN=Y699_04445 PE=4 SV=1	A0A0J5Q747_ASPFM	14 kDa		0.58	14	25	47
300	NIMA-interacting protein TinC OS=Aspergillus fumigatus Z5 GN=Y699_08951 PE=4 SV=1	A0A0J5SG56_ASPFM	101 kDa	TRUE	0.22	22	30	43
301	Pre-mRNA splicing factor (Prp8) OS=Aspergillus fumigatus Z5 GN=Y699_03092 PE=4 SV=1	A0A0J5SKA3_ASPFM	363 kDa		0.064	19	27	42
302	Peptidyl-prolyl cis-trans isomerase OS=Aspergillus fumigatus Z5 GN=Y699_04347 PE=4 SV=1	A0A0J5T0B9_ASPFM	12 kDa		0.94	11	18	51
303	Glutamate dehydrogenase OS=Aspergillus fumigatus Z5 GN=Y699_06037 PE=3 SV=1	A0A0J5PDB2_ASPFM	49 kDa	TRUE	0.56	22	37	46
304	Heat shock protein Hsp98/Hsp104/ClpA OS=Aspergillus fumigatus Z5 GN=Y699_09099 PE=3 SV=1	A0A0J5PJ02_ASPFM	103 kDa	TRUE	0.24	23	29	37
305	Peptidyl-arginine deiminase domain-containing protein OS=Aspergillus fumigatus Z5 GN=Y699_05464 PE=4 SV=1	A0A0J5PMP4_ASPFM	42 kDa		0.41	16	28	46
306	Seryl-tRNA synthetase OS=Aspergillus fumigatus Z5 GN=Y699_00407 PE=4 SV=1	A0A0J5PR90_ASPFM	54 kDa	TRUE	0.36	19	30	46
307	Aryl-alcohol dehydrogenase OS=Aspergillus fumigatus Z5 GN=Y699_03740 PE=3 SV=1	A0A0J5PRV6_ASPFM	68 kDa		0.34	18	29	42
308	Phosphoglucomutase, putative OS=Aspergillus fumigatus Z5 GN=Y699_07782 PE=3 SV=1	A0A0J5PSJ2_ASPFM	60 kDa		0.31	19	26	37
309	Glutaminase OS=Aspergillus fumigatus Z5 GN=Y699_01460 PE=4 SV=1	A0A0J5PYH7_ASPFM	93 kDa		0.2	14	26	44
310	Uncharacterized protein OS=Aspergillus fumigatus Z5 GN=Y699_03856 PE=4 SV=1	A0A0J5Q242_ASPFM	73 kDa	TRUE	0.38	21	35	49
311	Smr family protein, putative OS=Aspergillus fumigatus Z5 GN=Y699_05052 PE=4 SV=1	A0A0J5Q5D6_ASPFM	28 kDa		0.39	10	19	46
312	60S ribosomal protein L11 OS=Aspergillus fumigatus Z5 GN=Y699_06161 PE=3 SV=1	A0A0J5SCL3_ASPFM	20 kDa	TRUE	0.39	8	10	25
313	TCTP family protein OS=Aspergillus fumigatus Z5 GN=Y699_08961 PE=4 SV=1	A0A0J5SF68_ASPFM	20 kDa		0.59	11	23	49
314	Pre-mRNA splicing helicase OS=Aspergillus fumigatus Z5 GN=Y699_05607 PE=4 SV=1	A0A0J5SHY4_ASPFM	250 kDa	TRUE	0.12	25	31	34
315	Kinesin-like protein OS=Aspergillus fumigatus Z5 GN=Y699_04537 PE=3 SV=1	A0A0J5T0V8_ASPFM	104 kDa		0.24	24	32	40
316	DnaJ and TPR domain-containing protein OS=Aspergillus fumigatus Z5 GN=Y699_06710 PE=4 SV=1	A0A0J5PPI8_ASPFM	76 kDa		0.3	21	24	40
317	4-aminobutyrate transaminase GatA OS=Aspergillus fumigatus Z5 GN=Y699_00520 PE=3 SV=1	A0A0J5PVL3_ASPFM	55 kDa	TRUE	0.44	19	29	44
318	Uncharacterized protein OS=Aspergillus fumigatus Z5 GN=Y699_02119 PE=4 SV=1	A0A0J5PXH5_ASPFM	18 kDa		0.86	7	14	53
319	Actin-bundling protein Sac6 OS=Aspergillus fumigatus Z5 GN=Y699_03039 PE=4 SV=1	A0A0J5PZV6_ASPFM	72 kDa	TRUE	0.37	25	34	47
320	Methylmalonate-semialdehyde dehydrogenase OS=Aspergillus fumigatus Z5 GN=Y699_04862 PE=3 SV=1	A0A0J5Q4V7_ASPFM	64 kDa	TRUE	0.32	20	30	41
321	Kinesin-like protein OS=Aspergillus fumigatus Z5 GN=Y699_05192 PE=3 SV=1	A0A0J5Q5X9_ASPFM	194 kDa	TRUE	0.11	19	25	35
322	mRNA binding post-transcriptional regulator (Csx1) OS=Aspergillus fumigatus Z5 GN=Y699_08921 PE=4 SV=1	A0A0J5SG33_ASPFM	45 kDa		0.28	9	17	44
323	Glutaminyl-tRNA synthetase OS=Aspergillus fumigatus Z5 GN=Y699_04755 PE=3 SV=1	A0A0J5SX62_ASPFM	74 kDa		0.23	15	21	37
324	Bifunctional pyrimidine biosynthesis protein (PyrABCN), putative OS=Aspergillus fumigatus Z5 GN=Y699_04267 PE=3 SV=1	A0A0J5T051_ASPFM	246 kDa	TRUE	0.1	18	23	28
325	Allergen Asp F3 OS=Aspergillus fumigatus Z5 GN=Y699_07471 PE=4 SV=1	A0A0J5PFY6_ASPFM	18 kDa		0.56	9	16	48
326	Ankyrin repeat protein OS=Aspergillus fumigatus Z5 GN=Y699_08640 PE=4 SV=1	A0A0J5PLP5_ASPFM	110 kDa	TRUE	0.17	14	19	33
327	F-actin capping protein beta subunit OS=Aspergillus fumigatus Z5 GN=Y699_06965 PE=4 SV=1	A0A0J5PQ79_ASPFM	30 kDa		0.56	12	17	42
328	Peptidyl-prolyl cis-trans isomerase OS=Aspergillus fumigatus Z5 GN=Y699_01807 PE=3 SV=1	A0A0J5PV87_ASPFM	18 kDa	TRUE	0.59	9	23	45
329	Prolyl-tRNA synthetase OS=Aspergillus fumigatus Z5 GN=Y699_02272 PE=3 SV=1	A0A0J5PXC5_ASPFM	69 kDa		0.26	16	23	41
330	Saccharopine dehydrogenase [NAD(+), L-lysine-forming] OS=Aspergillus fumigatus Z5 GN=Y699_01385 PE=3 SV=1	A0A0J5PY62_ASPFM	42 kDa		0.44	17	28	46
331	Aspartyl aminopeptidase OS=Aspergillus fumigatus Z5 GN=Y699_01705 PE=3 SV=1	A0A0J5PZ62_ASPFM	55 kDa		0.35	16	27	45
332	Arginyl-tRNA synthetase OS=Aspergillus fumigatus Z5 GN=Y699_02470 PE=3 SV=1	A0A0J5Q2N2_ASPFM	73 kDa		0.38	26	34	47
333	Endoglucanase OS=Aspergillus fumigatus Z5 GN=Y699_04295 PE=3 SV=1	A0A0J5Q6Q1_ASPFM	43 kDa	TRUE	0.34	8	21	50
334	Alpha-ketoglutarate dehydrogenase complex subunit Kgd1, putative OS=Aspergillus fumigatus Z5 GN=Y699_06524 PE=4 SV=1	A0A0J5PGP7_ASPFM	119 kDa		0.26	25	34	40
335	Class V chitinase ChiB1 OS=Aspergillus fumigatus Z5 GN=Y699_05833 PE=3 SV=1	A0A0J5PKG8_ASPFM	48 kDa		0.55	11	21	44
336	D-3-phosphoglycerate dehydrogenase OS=Aspergillus fumigatus Z5 GN=Y699_03229 PE=3 SV=1	A0A0J5PRD0_ASPFM	64 kDa	TRUE	0.3	16	25	43
337	Oxidoreductase OS=Aspergillus fumigatus Z5 GN=Y699_02842 PE=4 SV=1	A0A0J5PYS8_ASPFM	38 kDa	TRUE	0.52	14	26	44
338	Acyl CoA binding protein family OS=Aspergillus fumigatus Z5 GN=Y699_02740 PE=4 SV=1	A0A0J5Q3C9_ASPFM	16 kDa		0.72	11	24	49
339	Nuclear segregation protein (Bfr1) OS=Aspergillus fumigatus Z5 GN=Y699_04953 PE=4 SV=1	A0A0J5Q3X3_ASPFM	57 kDa	TRUE	0.31	21	26	30
340	Acyl-CoA dehydrogenase, putative OS=Aspergillus fumigatus Z5 GN=Y699_06234 PE=4 SV=1	A0A0J5PFV2_ASPFM	60 kDa	TRUE	0.3	17	28	40
341	Uncharacterized protein OS=Aspergillus fumigatus Z5 GN=Y699_09100 PE=4 SV=1	A0A0J5PGL0_ASPFM	44 kDa	TRUE	0.29	14	22	43
342	Fumarate hydratase, putative OS=Aspergillus fumigatus Z5 GN=Y699_07454 PE=3 SV=1	A0A0J5PJC2_ASPFM	60 kDa		0.37	18	30	39
343	Isovaleryl-CoA dehydrogenase IvdA OS=Aspergillus fumigatus Z5 GN=Y699_00734 PE=3 SV=1	A0A0J5PSH8_ASPFM	46 kDa		0.31	14	21	41
344	Dimeric dihydrodiol dehydrogenase OS=Aspergillus fumigatus Z5 GN=Y699_01104 PE=4 SV=1	A0A0J5PTH8_ASPFM	43 kDa		0.46	16	23	42
345	40S ribosomal protein S9 OS=Aspergillus fumigatus Z5 GN=Y699_01851 PE=3 SV=1	A0A0J5PY89_ASPFM	22 kDa	TRUE	0.6	16	25	39
346	ATP sulfurylase OS=Aspergillus fumigatus Z5 GN=Y699_01891 PE=3 SV=1	A0A0J5PYD5_ASPFM	64 kDa	TRUE	0.44	20	29	33
347	Phospholipase D (PLD) OS=Aspergillus fumigatus Z5 GN=Y699_02226 PE=4 SV=1	A0A0J5Q0J9_ASPFM	123 kDa		0.16	18	21	39
348	Citrate synthase OS=Aspergillus fumigatus Z5 GN=Y699_07342 PE=3 SV=1	A0A0J5SEH0_ASPFM	51 kDa		0.33	16	28	43
349	Phosphoribosyl-AMP cyclohydrolase OS=Aspergillus fumigatus Z5 GN=Y699_04910 PE=3 SV=1	A0A0J5SXJ3_ASPFM	93 kDa	TRUE	0.38	26	33	40
350	Diphosphomevalonate decarboxylase OS=Aspergillus fumigatus Z5 GN=Y699_06085 PE=4 SV=1	A0A0J5PDS8_ASPFM	43 kDa		0.47	15	25	46
351	Polyketide synthase OS=Aspergillus fumigatus Z5 GN=Y699_06115 PE=4 SV=1	A0A0J5PDW0_ASPFM	240 kDa	TRUE	0.11	22	25	32
352	Saccharopine dehydrogenase Lys9 OS=Aspergillus fumigatus Z5 GN=Y699_06497 PE=4 SV=1	A0A0J5PEL4_ASPFM	49 kDa		0.43	20	24	33
353	Translation initiation factor IF-2 OS=Aspergillus fumigatus Z5 GN=Y699_06882 PE=4 SV=1	A0A0J5PL63_ASPFM	119 kDa	TRUE	0.16	19	28	31
354	Dihydroxy acid dehydratase, putative OS=Aspergillus fumigatus Z5 GN=Y699_06920 PE=3 SV=1	A0A0J5PQ44_ASPFM	65 kDa	TRUE	0.34	16	26	36
355	Transcription elongation complex subunit (Cdc68) OS=Aspergillus fumigatus Z5 GN=Y699_01082 PE=4 SV=1	A0A0J5PTB5_ASPFM	116 kDa		0.17	18	23	29
356	Taz1-interacting factor 1 (TAF1) OS=Aspergillus fumigatus Z5 GN=Y699_01396 PE=4 SV=1	A0A0J5PWZ1_ASPFM	146 kDa	TRUE	0.098	14	21	25
357	Coronin OS=Aspergillus fumigatus Z5 GN=Y699_02447 PE=3 SV=1	A0A0J5PXU5_ASPFM	66 kDa		0.25	14	21	41
358	Phytanoyl-CoA dioxygenase family protein OS=Aspergillus fumigatus Z5 GN=Y699_02289 PE=4 SV=1	A0A0J5PXZ5_ASPFM	35 kDa		0.51	14	28	45
359	Uncharacterized protein OS=Aspergillus fumigatus Z5 GN=Y699_04747 PE=4 SV=1	A0A0J5Q4I4_ASPFM	44 kDa		0.33	12	21	41
360	ARD/ARD family protein OS=Aspergillus fumigatus Z5 GN=Y699_07257 PE=3 SV=1	A0A0J5SE88_ASPFM	21 kDa		0.55	11	20	36
361	PWWP domain-containing protein OS=Aspergillus fumigatus Z5 GN=Y699_05622 PE=4 SV=1	A0A0J5SHZ7_ASPFM	67 kDa	TRUE	0.3	16	27	43
362	Vacuolar carboxypeptidase Cps1, putative OS=Aspergillus fumigatus Z5 GN=Y699_01843 PE=4 SV=1	A0A0J5SSJ5_ASPFM	62 kDa	TRUE	0.29	13	24	42
363	COPI vesicle coat beta' subunit OS=Aspergillus fumigatus Z5 GN=Y699_02778 PE=4 SV=1	A0A0J5SVZ3_ASPFM	94 kDa		0.3	19	29	39
364	DnaJ domain-containing protein, putative OS=Aspergillus fumigatus Z5 GN=Y699_02973 PE=4 SV=1	A0A0J5SWG1_ASPFM	47 kDa	TRUE	0.33	16	28	41
365	Swollenin like protein OS=Aspergillus fumigatus Z5 GN=Y699_07375 PE=4 SV=1	A0A0J5PHY3_ASPFM	46 kDa		0.13	5	10	43
366	Ribosomal protein L16a OS=Aspergillus fumigatus Z5 GN=Y699_06701 PE=3 SV=1	A0A0J5PNA9_ASPFM	23 kDa		0.42	14	20	36
367	NADH-cytochrome b5 reductase OS=Aspergillus fumigatus Z5 GN=Y699_06836 PE=4 SV=1	A0A0J5PNR4_ASPFM	36 kDa		0.41	19	28	42
368	Aldose 1-epimerase, putative OS=Aspergillus fumigatus Z5 GN=Y699_01239 PE=4 SV=1	A0A0J5PTV0_ASPFM	45 kDa		0.21	11	28	36
369	Succinate dehydrogenase [ubiquinone] iron-sulfur subunit, mitochondrial OS=Aspergillus fumigatus Z5 GN=Y699_00871 PE=3 SV=1	A0A0J5PVK1_ASPFM	34 kDa		0.41	14	21	39
370	Arp2/3 complex subunit (Arp3), putative OS=Aspergillus fumigatus Z5 GN=Y699_00981 PE=3 SV=1	A0A0J5PVW8_ASPFM	48 kDa	TRUE	0.5	19	25	41
371	40S ribosomal protein S11 OS=Aspergillus fumigatus Z5 GN=Y699_02792 PE=3 SV=1	A0A0J5PYP0_ASPFM	16 kDa		0.61	10	18	40
372	2-oxoisovalerate dehydrogenase complex alpha subunit OS=Aspergillus fumigatus Z5 GN=Y699_04041 PE=4 SV=1	A0A0J5Q2R3_ASPFM	50 kDa		0.4	16	24	30
373	UDP-glucose:glycoprotein glucosyltransferase OS=Aspergillus fumigatus Z5 GN=Y699_04797 PE=4 SV=1	A0A0J5Q4N8_ASPFM	167 kDa		0.13	18	27	38
374	Beta-xylanase OS=Aspergillus fumigatus Z5 GN=Y699_09486 PE=3 SV=1	A0A0J5SC39_ASPFM	40 kDa		0.32	12	18	41
375	Aha1 domain-containing family OS=Aspergillus fumigatus Z5 GN=Y699_06496 PE=4 SV=1	A0A0J5SDI1_ASPFM	40 kDa		0.46	15	25	45
376	Cytoskeleton assembly control protein Sla1 OS=Aspergillus fumigatus Z5 GN=Y699_05627 PE=4 SV=1	A0A0J5SI01_ASPFM	123 kDa	TRUE	0.16	17	22	41
377	L-aminoadipate-semialdehyde dehydrogenase OS=Aspergillus fumigatus Z5 GN=Y699_06487 PE=3 SV=1	A0A0J5PEK7_ASPFM	157 kDa	TRUE	0.15	20	22	24
378	Voltage-gated K+ channel beta subunit (KCNAB), putative OS=Aspergillus fumigatus Z5 GN=Y699_09382 PE=4 SV=1	A0A0J5PF48_ASPFM	39 kDa	TRUE	0.41	17	28	43
379	KH domain-containing RNA-binding protein OS=Aspergillus fumigatus Z5 GN=Y699_03071 PE=4 SV=1	A0A0J5PLY9_ASPFM	38 kDa		0.38	14	20	39
380	Gamma-glutamyltranspeptidase OS=Aspergillus fumigatus Z5 GN=Y699_09170 PE=4 SV=1	A0A0J5PM17_ASPFM	66 kDa	TRUE	0.39	20	29	40
381	Sugar hydrolase OS=Aspergillus fumigatus Z5 GN=Y699_03315 PE=3 SV=1	A0A0J5PQK2_ASPFM	86 kDa		0.31	22	31	34
382	Uncharacterized protein OS=Aspergillus fumigatus Z5 GN=Y699_07990 PE=4 SV=1	A0A0J5PQK9_ASPFM	20 kDa	TRUE	0.51	11	21	37
383	Chitotriosidase-1 OS=Aspergillus fumigatus Z5 GN=Y699_01832 PE=3 SV=1	A0A0J5PVA6_ASPFM	82 kDa	TRUE	0.25	18	29	38
384	RNP domain-containing protein OS=Aspergillus fumigatus Z5 GN=Y699_00565 PE=4 SV=1	A0A0J5PVQ0_ASPFM	37 kDa	TRUE	0.55	18	28	38
385	Nuclear migration protein (ApsA) OS=Aspergillus fumigatus Z5 GN=Y699_00620 PE=4 SV=1	A0A0J5PVU6_ASPFM	180 kDa	TRUE	0.061	10	10	12
386	Hsp90 binding co-chaperone (Sba1) OS=Aspergillus fumigatus Z5 GN=Y699_05257 PE=4 SV=1	A0A0J5Q631_ASPFM	22 kDa		0.31	9	13	31
387	Transcription factor RfeF, putative OS=Aspergillus fumigatus Z5 GN=Y699_06396 PE=4 SV=1	A0A0J5SDA1_ASPFM	69 kDa		0.26	15	28	43
388	Cell wall glucanase (Utr2) OS=Aspergillus fumigatus Z5 GN=Y699_03101 PE=4 SV=1	A0A0J5PM21_ASPFM	47 kDa		0.2	11	24	41
389	Peroxisomal dehydratase OS=Aspergillus fumigatus Z5 GN=Y699_00039 PE=4 SV=1	A0A0J5PQS0_ASPFM	34 kDa		0.43	13	19	39
390	Oxidoreductase OS=Aspergillus fumigatus Z5 GN=Y699_01864 PE=4 SV=1	A0A0J5PVM7_ASPFM	104 kDa		0.18	18	26	32
391	Eukaryotic translation initiation factor 3 subunit D OS=Aspergillus fumigatus Z5 GN=Y699_02402 PE=3 SV=1	A0A0J5PXQ0_ASPFM	65 kDa	TRUE	0.41	20	31	36
392	Uncharacterized protein OS=Aspergillus fumigatus Z5 GN=Y699_04718 PE=4 SV=1	A0A0J5Q386_ASPFM	75 kDa		0.25	16	23	32
393	Eukaryotic translation initiation factor 3 subunit G OS=Aspergillus fumigatus Z5 GN=TIF35 PE=3 SV=1	A0A0J5Q3L8_ASPFM	32 kDa	TRUE	0.34	11	17	34
394	Uncharacterized protein OS=Aspergillus fumigatus Z5 GN=Y699_05008 PE=4 SV=1	A0A0J5Q457_ASPFM	83 kDa		0.26	17	21	29
395	Acyl-CoA dehydrogenase family protein OS=Aspergillus fumigatus Z5 GN=Y699_04230 PE=4 SV=1	A0A0J5Q6J7_ASPFM	58 kDa	TRUE	0.26	19	28	36
396	Isoleucyl-tRNA synthetase, cytoplasmic OS=Aspergillus fumigatus Z5 GN=Y699_04995 PE=3 SV=1	A0A0J5SXS8_ASPFM	124 kDa	TRUE	0.21	21	25	30
397	Nitrilase OS=Aspergillus fumigatus Z5 GN=Y699_04467 PE=4 SV=1	A0A0J5T0N9_ASPFM	45 kDa		0.44	15	20	35
398	Hexokinase OS=Aspergillus fumigatus Z5 GN=Y699_07475 PE=3 SV=1	A0A0J5PI71_ASPFM	54 kDa	TRUE	0.46	23	34	38
399	40S ribosomal protein S24 OS=Aspergillus fumigatus Z5 GN=Y699_08913 PE=3 SV=1	A0A0J5PKX4_ASPFM	15 kDa		0.65	11	23	33
400	Alpha-galactosidase OS=Aspergillus fumigatus Z5 GN=Y699_03536 PE=3 SV=1	A0A0J5PN47_ASPFM	70 kDa		0.33	17	24	42
401	Glutathione S-transferase family protein OS=Aspergillus fumigatus Z5 GN=Y699_03656 PE=3 SV=1	A0A0J5PNH2_ASPFM	25 kDa	TRUE	0.44	12	18	36
402	ADP,ATP carrier protein OS=Aspergillus fumigatus Z5 GN=Y699_06760 PE=3 SV=1	A0A0J5PPP6_ASPFM	34 kDa	TRUE	0.48	18	26	38
403	Extracellular guanyl-specific ribonuclease RntA OS=Aspergillus fumigatus Z5 GN=Y699_03575 PE=4 SV=1	A0A0J5PRC2_ASPFM	14 kDa		0.5	4	8	42
404	Phosphoglycerate kinase OS=Aspergillus fumigatus Z5 GN=Y699_08236 PE=3 SV=1	A0A0J5PWH3_ASPFM	45 kDa		0.46	18	27	41
405	Oxysterol binding protein (Osh5) OS=Aspergillus fumigatus Z5 GN=Y699_01381 PE=3 SV=1	A0A0J5PWX8_ASPFM	47 kDa		0.35	15	23	34
406	Carboxylic ester hydrolase OS=Aspergillus fumigatus Z5 GN=Y699_01635 PE=3 SV=1	A0A0J5PZ00_ASPFM	75 kDa		0.35	20	27	39
407	Formin binding protein (FNB3) OS=Aspergillus fumigatus Z5 GN=Y699_08239 PE=4 SV=1	A0A0J5Q0Z5_ASPFM	94 kDa		0.18	17	21	23
408	Proteasome subunit alpha type OS=Aspergillus fumigatus Z5 GN=Y699_02706 PE=3 SV=1	A0A0J5Q1V9_ASPFM	27 kDa		0.47	11	18	39
409	Endosomal cargo receptor (Erv25), putative OS=Aspergillus fumigatus Z5 GN=Y699_04833 PE=4 SV=1	A0A0J5Q3K3_ASPFM	25 kDa		0.29	6	11	39
410	DNA repair protein Rad50 OS=Aspergillus fumigatus Z5 GN=Y699_04878 PE=4 SV=1	A0A0J5Q3Q2_ASPFM	154 kDa	TRUE	0.15	16	20	22
411	Spermidine synthase OS=Aspergillus fumigatus Z5 GN=Y699_05017 PE=3 SV=1	A0A0J5Q579_ASPFM	33 kDa		0.45	11	23	40
412	Eukaryotic translation initiation factor 3 subunit B OS=Aspergillus fumigatus Z5 GN=PRT1 PE=3 SV=1	A0A0J5SJZ5_ASPFM	84 kDa		0.29	19	27	32
413	INO80 chromatin remodeling complex (Ies1) OS=Aspergillus fumigatus Z5 GN=Y699_06155 PE=4 SV=1	A0A0J5PE03_ASPFM	93 kDa		0.025	2	2	2
414	Transcription factor (Sin3), putative OS=Aspergillus fumigatus Z5 GN=Y699_05531 PE=4 SV=1	A0A0J5PJ05_ASPFM	181 kDa	TRUE	0.043	8	12	16
415	Peptidase D, putative OS=Aspergillus fumigatus Z5 GN=Y699_09133 PE=3 SV=1	A0A0J5PKB1_ASPFM	55 kDa	TRUE	0.32	17	27	33
416	Glutamyl-tRNA(Gln) amidotransferase subunit A OS=Aspergillus fumigatus Z5 GN=Y699_05840 PE=4 SV=1	A0A0J5PML6_ASPFM	69 kDa		0.33	17	24	35
417	O-methylsterigmatocystin oxidoreductase, putative OS=Aspergillus fumigatus Z5 GN=Y699_03625 PE=3 SV=1	A0A0J5PRH4_ASPFM	64 kDa		0.22	11	16	27
418	Nucleosome binding protein (Nhp6a) OS=Aspergillus fumigatus Z5 GN=Y699_01394 PE=4 SV=1	A0A0J5PU91_ASPFM	12 kDa	TRUE	0.63	9	16	22
419	Lactoylglutathione lyase OS=Aspergillus fumigatus Z5 GN=Y699_03955 PE=3 SV=1	A0A0J5Q5P1_ASPFM	37 kDa	TRUE	0.35	11	16	36
420	Proteasome subunit alpha type 3 OS=Aspergillus fumigatus Z5 GN=Y699_03794 PE=4 SV=1	A0A0J5Q690_ASPFM	30 kDa	TRUE	0.38	14	22	36
421	Ran-specific GTPase-activating protein 1 OS=Aspergillus fumigatus Z5 GN=Y699_01043 PE=4 SV=1	A0A0J5SQM4_ASPFM	28 kDa		0.47	10	17	33
422	Pyruvate dehydrogenase E1 beta subunit PdbA OS=Aspergillus fumigatus Z5 GN=Y699_02018 PE=4 SV=1	A0A0J5ST40_ASPFM	41 kDa	TRUE	0.44	13	21	37
423	Zinc finger protein ZPR1 OS=Aspergillus fumigatus Z5 GN=Y699_04192 PE=4 SV=1	A0A0J5SZY7_ASPFM	54 kDa	TRUE	0.22	10	13	38
424	NADPH--cytochrome P450 reductase OS=Aspergillus fumigatus Z5 GN=Y699_04237 PE=3 SV=1	A0A0J5T025_ASPFM	77 kDa		0.36	16	24	31
425	Ribosomal protein S5 OS=Aspergillus fumigatus Z5 GN=Y699_08847 PE=3 SV=1	A0A0J5PHN3_ASPFM	28 kDa		0.45	12	23	37
426	FAD/FMN-containing isoamyl alcohol oxidase MreA OS=Aspergillus fumigatus Z5 GN=Y699_07340 PE=4 SV=1	A0A0J5PHS7_ASPFM	61 kDa		0.22	10	16	37
427	RhoGAP and Fes/CIP4 domain-containing protein OS=Aspergillus fumigatus Z5 GN=Y699_08451 PE=4 SV=1	A0A0J5PK20_ASPFM	98 kDa		0.21	19	24	30
428	Endo-1,4-beta-xylanase OS=Aspergillus fumigatus Z5 GN=Y699_07623 PE=3 SV=1	A0A0J5PNY6_ASPFM	39 kDa		0.13	3	8	39
429	Argininosuccinate synthase OS=Aspergillus fumigatus Z5 GN=Y699_03214 PE=3 SV=1	A0A0J5PRB3_ASPFM	46 kDa		0.49	21	28	35
430	ThiJ/PfpI family protein OS=Aspergillus fumigatus Z5 GN=Y699_03659 PE=4 SV=1	A0A0J5PSG8_ASPFM	28 kDa	TRUE	0.48	10	19	37
431	ATP-dependent 6-phosphofructokinase OS=Aspergillus fumigatus Z5 GN=Y699_03704 PE=3 SV=1	A0A0J5PSM2_ASPFM	87 kDa	TRUE	0.23	14	21	35
432	RNA polymerase II transcription elongation factor (Ctr9), putative OS=Aspergillus fumigatus Z5 GN=Y699_00440 PE=4 SV=1	A0A0J5PVB0_ASPFM	135 kDa	TRUE	0.11	13	19	22
433	60S ribosomal protein L6 OS=Aspergillus fumigatus Z5 GN=Y699_08158 PE=4 SV=1	A0A0J5PWN4_ASPFM	22 kDa		0.48	16	24	29
434	Spindle-pole body protein (Pcp1) OS=Aspergillus fumigatus Z5 GN=Y699_01610 PE=4 SV=1	A0A0J5PYX4_ASPFM	143 kDa		0.09	12	15	17
435	Sorting nexin Mvp1 OS=Aspergillus fumigatus Z5 GN=Y699_02160 PE=4 SV=1	A0A0J5Q1P7_ASPFM	81 kDa	TRUE	0.23	12	18	19
436	Uncharacterized protein OS=Aspergillus fumigatus Z5 GN=Y699_02205 PE=4 SV=1	A0A0J5Q1U2_ASPFM	59 kDa		0.24	12	21	40
437	Chitin synthase OS=Aspergillus fumigatus Z5 GN=Y699_02530 PE=4 SV=1	A0A0J5Q2U0_ASPFM	196 kDa	TRUE	0.11	17	20	24
438	Ribosomal protein S13p/S18e OS=Aspergillus fumigatus Z5 GN=Y699_04475 PE=3 SV=1	A0A0J5Q775_ASPFM	20 kDa		0.45	11	19	38
439	SWI-SNF complex subunit (BAF60b), putative OS=Aspergillus fumigatus Z5 GN=Y699_06673 PE=4 SV=1	A0A0J5SJ15_ASPFM	57 kDa	TRUE	0.35	12	20	36
440	Aspartyl-tRNA synthetase OS=Aspergillus fumigatus Z5 GN=Y699_03052 PE=3 SV=1	A0A0J5SK79_ASPFM	110 kDa		0.18	16	23	28
441	Obg-like ATPase 1 OS=Aspergillus fumigatus Z5 GN=Y699_08282 PE=3 SV=1	A0A0J5STT4_ASPFM	43 kDa	TRUE	0.48	19	28	33
442	NADH-ubiquinone oxidoreductase subunit F OS=Aspergillus fumigatus Z5 GN=Y699_06470 PE=4 SV=1	A0A0J5PEM4_ASPFM	55 kDa	TRUE	0.3	14	21	29
443	Extracellular polygalacturonase OS=Aspergillus fumigatus Z5 GN=Y699_09374 PE=3 SV=1	A0A0J5PF60_ASPFM	38 kDa		0.29	8	11	38
444	Glucanase OS=Aspergillus fumigatus Z5 GN=Y699_07518 PE=3 SV=1	A0A0J5PGG2_ASPFM	48 kDa		0.18	7	17	36
445	Endoglucanase OS=Aspergillus fumigatus Z5 GN=Y699_08637 PE=3 SV=1	A0A0J5PHY9_ASPFM	28 kDa		0.36	6	15	42
446	Cytochrome C1/Cyt1 OS=Aspergillus fumigatus Z5 GN=Y699_07059 PE=4 SV=1	A0A0J5PM61_ASPFM	35 kDa		0.4	12	26	38
447	THO complex component (Rlr1), putative OS=Aspergillus fumigatus Z5 GN=Y699_00571 PE=4 SV=1	A0A0J5PUV0_ASPFM	274 kDa		0.054	14	16	16
448	Endonuclease/exonuclease/phosphatase family protein OS=Aspergillus fumigatus Z5 GN=Y699_01624 PE=4 SV=1	A0A0J5PUY5_ASPFM	64 kDa		0.5	18	27	36
449	Proteasome regulatory particle subunit (RpnE), putative OS=Aspergillus fumigatus Z5 GN=Y699_01882 PE=4 SV=1	A0A0J5PVE5_ASPFM	56 kDa	TRUE	0.36	18	26	34
450	Proteasome subunit alpha type OS=Aspergillus fumigatus Z5 GN=Y699_01425 PE=3 SV=1	A0A0J5PYA5_ASPFM	28 kDa		0.42	14	19	39
451	Involucrin repeat protein OS=Aspergillus fumigatus Z5 GN=Y699_02992 PE=4 SV=1	A0A0J5PZ95_ASPFM	604 kDa		0.0078	4	5	5
452	60S ribosomal protein L18 OS=Aspergillus fumigatus Z5 GN=Y699_03042 PE=4 SV=1	A0A0J5PZF5_ASPFM	21 kDa		0.46	10	16	28
453	E3 ubiquitin-protein ligase OS=Aspergillus fumigatus Z5 GN=Y699_08310 PE=4 SV=1	A0A0J5PZU8_ASPFM	92 kDa		0.25	18	26	30
454	3-ketoacyl-CoA ketothiolase (Kat1) OS=Aspergillus fumigatus Z5 GN=Y699_05101 PE=3 SV=1	A0A0J5Q191_ASPFM	44 kDa	TRUE	0.36	13	25	37
455	Delta-1-pyrroline-5-carboxylate dehydrogenase PrnC OS=Aspergillus fumigatus Z5 GN=Y699_04033 PE=3 SV=1	A0A0J5Q2U5_ASPFM	63 kDa		0.41	20	24	30
456	Ser/Thr protein phosphatase family protein OS=Aspergillus fumigatus Z5 GN=Y699_04143 PE=4 SV=1	A0A0J5Q352_ASPFM	74 kDa		0.29	19	27	34
457	Peptidase OS=Aspergillus fumigatus Z5 GN=Y699_03839 PE=4 SV=1	A0A0J5Q6E8_ASPFM	46 kDa		0.36	15	22	34
458	Lysophospholipase OS=Aspergillus fumigatus Z5 GN=Y699_09436 PE=3 SV=1	A0A0J5SC01_ASPFM	67 kDa	TRUE	0.21	14	22	37
459	Mannosyl-oligosaccharide glucosidase, putative OS=Aspergillus fumigatus Z5 GN=Y699_07282 PE=4 SV=1	A0A0J5SEB3_ASPFM	93 kDa		0.17	12	20	39
460	AIF-like mitochondrial oxidoreductase (Nfrl) OS=Aspergillus fumigatus Z5 GN=Y699_08906 PE=4 SV=1	A0A0J5SG21_ASPFM	60 kDa	TRUE	0.37	19	24	31
461	UDP-N-acetylglucosamine pyrophosphorylase OS=Aspergillus fumigatus Z5 GN=Y699_08916 PE=4 SV=1	A0A0J5SG28_ASPFM	57 kDa		0.31	17	22	35
462	Anucleate primary sterigmata (ApsB), putative OS=Aspergillus fumigatus Z5 GN=Y699_01968 PE=4 SV=1	A0A0J5SSZ4_ASPFM	184 kDa	TRUE	0.064	9	11	11
463	Uncharacterized protein OS=Aspergillus fumigatus Z5 GN=Y699_07536 PE=4 SV=1	A0A0J5PG29_ASPFM	16 kDa		0.48	8	14	33
464	GTPase activating protein (Gyp5), putative OS=Aspergillus fumigatus Z5 GN=Y699_06434 PE=4 SV=1	A0A0J5PGH7_ASPFM	96 kDa		0.089	11	15	26
465	DUTPase (Dut), putative OS=Aspergillus fumigatus Z5 GN=Y699_06982 PE=4 SV=1	A0A0J5PLF5_ASPFM	21 kDa		0.51	9	16	38
466	Putative chromatin remodeling and histone acetyltransferase complexes subunit (Arp4) OS=Aspergillus fumigatus Z5 GN=Y699_03385 PE=3 SV=1	A0A0J5PQS6_ASPFM	51 kDa		0.4	16	22	32
467	Class V myosin (Myo4), putative OS=Aspergillus fumigatus Z5 GN=Y699_00412 PE=4 SV=1	A0A0J5PR96_ASPFM	180 kDa		0.092	15	18	23
468	Adenosine kinase OS=Aspergillus fumigatus Z5 GN=Y699_00489 PE=4 SV=1	A0A0J5PRY4_ASPFM	37 kDa		0.29	10	20	37
469	Extracellular lipase OS=Aspergillus fumigatus Z5 GN=Y699_00170 PE=4 SV=1	A0A0J5PUG7_ASPFM	31 kDa		0.27	7	13	41
470	Succinyl-CoA synthetase alpha subunit OS=Aspergillus fumigatus Z5 GN=Y699_00466 PE=3 SV=1	A0A0J5PUK5_ASPFM	35 kDa		0.4	12	19	34
471	Structural maintenance of chromosomes protein OS=Aspergillus fumigatus Z5 GN=Y699_01709 PE=3 SV=1	A0A0J5PV75_ASPFM	144 kDa		0.21	23	25	31
472	Uncharacterized protein OS=Aspergillus fumigatus Z5 GN=Y699_08346 PE=4 SV=1	A0A0J5PWS7_ASPFM	81 kDa		0.25	16	26	36
473	Aldose 1-epimerase, putative OS=Aspergillus fumigatus Z5 GN=Y699_01966 PE=4 SV=1	A0A0J5PYP8_ASPFM	36 kDa	TRUE	0.26	9	16	31
474	SH3 domain-containing protein OS=Aspergillus fumigatus Z5 GN=Y699_02802 PE=4 SV=1	A0A0J5PYP9_ASPFM	132 kDa		0.13	13	17	29
475	Exo-beta-1,3-glucanase Exg0 OS=Aspergillus fumigatus Z5 GN=Y699_04922 PE=4 SV=1	A0A0J5Q504_ASPFM	102 kDa	TRUE	0.15	11	19	35
476	Clathrin-coated vesiclec protein (Bud7) OS=Aspergillus fumigatus Z5 GN=Y699_01278 PE=4 SV=1	A0A0J5SR55_ASPFM	77 kDa		0.18	11	14	33
477	Ubiquitin-like modifier SUMO OS=Aspergillus fumigatus Z5 GN=Y699_08187 PE=4 SV=1	A0A0J5STK6_ASPFM	10 kDa		0.48	3	7	39
478	Septin AspB OS=Aspergillus fumigatus Z5 GN=Y699_08562 PE=3 SV=1	A0A0J5PHR9_ASPFM	59 kDa	TRUE	0.37	16	25	32
479	Uncharacterized protein OS=Aspergillus fumigatus Z5 GN=Y699_07519 PE=4 SV=1	A0A0J5PJH0_ASPFM	38 kDa	TRUE	0.39	15	24	35
480	Uncharacterized protein OS=Aspergillus fumigatus Z5 GN=Y699_03303 PE=4 SV=1	A0A0J5PN95_ASPFM	42 kDa		0.4	7	13	33
481	Metacaspase-1A OS=Aspergillus fumigatus Z5 GN=Y699_06635 PE=4 SV=1	A0A0J5PPA3_ASPFM	50 kDa		0.1	3	13	34
482	Cytochrome b-c1 complex subunit Rieske, mitochondrial OS=Aspergillus fumigatus Z5 GN=Y699_00892 PE=4 SV=1	A0A0J5PSR3_ASPFM	26 kDa		0.29	8	14	38
483	Dynein heavy chain OS=Aspergillus fumigatus Z5 GN=Y699_01004 PE=4 SV=1	A0A0J5PT90_ASPFM	492 kDa	TRUE	0.012	6	8	8
484	Homoserine dehydrogenase OS=Aspergillus fumigatus Z5 GN=Y699_01391 PE=3 SV=1	A0A0J5PWY7_ASPFM	39 kDa		0.62	19	28	36
485	Esterase OS=Aspergillus fumigatus Z5 GN=Y699_02419 PE=4 SV=1	A0A0J5PY97_ASPFM	29 kDa		0.28	6	12	28
486	1,3-beta-glucanosyltransferase OS=Aspergillus fumigatus Z5 GN=Y699_04684 PE=3 SV=1	A0A0J5PZU7_ASPFM	48 kDa	TRUE	0.31	15	24	35
487	Ribosomal protein OS=Aspergillus fumigatus Z5 GN=Y699_08104 PE=3 SV=1	A0A0J5Q0I9_ASPFM	24 kDa		0.35	8	15	37
488	40S ribosomal protein S22 OS=Aspergillus fumigatus Z5 GN=Y699_09056 PE=3 SV=1	A0A0J5SFG0_ASPFM	15 kDa		0.43	4	8	33
489	Uncharacterized protein OS=Aspergillus fumigatus Z5 GN=Y699_02238 PE=4 SV=1	A0A0J5SUI9_ASPFM	37 kDa		0.4	11	19	35
490	Peptidyl-prolyl cis-trans isomerase OS=Aspergillus fumigatus Z5 GN=Y699_06153 PE=3 SV=1	A0A0J5PGW1_ASPFM	29 kDa	TRUE	0.53	14	23	33
491	Uncharacterized protein OS=Aspergillus fumigatus Z5 GN=Y699_08902 PE=4 SV=1	A0A0J5PHT1_ASPFM	15 kDa	TRUE	0.57	10	18	25
492	Alpha-1,2-mannosidase, putative OS=Aspergillus fumigatus Z5 GN=Y699_08491 PE=4 SV=1	A0A0J5PK58_ASPFM	88 kDa	TRUE	0.19	13	20	36
493	Ribosomal protein L15 OS=Aspergillus fumigatus Z5 GN=Y699_06825 PE=3 SV=1	A0A0J5PPX1_ASPFM	24 kDa		0.44	11	21	23
494	37S ribosomal protein S5 OS=Aspergillus fumigatus Z5 GN=Y699_00979 PE=3 SV=1	A0A0J5PT67_ASPFM	47 kDa		0.4	17	19	33
495	Glycyl-tRNA synthetase OS=Aspergillus fumigatus Z5 GN=Y699_00445 PE=4 SV=1	A0A0J5PVB6_ASPFM	74 kDa		0.2	13	17	29
496	Esterase OS=Aspergillus fumigatus Z5 GN=Y699_00825 PE=4 SV=1	A0A0J5PWG9_ASPFM	32 kDa		0.55	13	25	34
497	60S ribosomal protein L35a OS=Aspergillus fumigatus Z5 GN=Y699_01691 PE=4 SV=1	A0A0J5PXS3_ASPFM	12 kDa		0.7	10	15	28
498	Putative cofactor for methionyl-and glutamyl-tRNA synthetase OS=Aspergillus fumigatus Z5 GN=Y699_02279 PE=4 SV=1	A0A0J5PXY4_ASPFM	47 kDa	TRUE	0.27	10	19	35
499	Fatty acid oxygenase PpoC, putative OS=Aspergillus fumigatus Z5 GN=Y699_01345 PE=4 SV=1	A0A0J5PY15_ASPFM	128 kDa	TRUE	0.23	20	23	27
500	Pre-RNA splicing factor Srp2, putative OS=Aspergillus fumigatus Z5 GN=Y699_01540 PE=4 SV=1	A0A0J5PYQ8_ASPFM	35 kDa	TRUE	0.33	12	19	30
501	Defective in cullin neddylation protein OS=Aspergillus fumigatus Z5 GN=Y699_02171 PE=4 SV=1	A0A0J5Q0E2_ASPFM	31 kDa		0.33	11	18	36
502	37S ribosomal protein Rsm24 OS=Aspergillus fumigatus Z5 GN=Y699_04813 PE=4 SV=1	A0A0J5Q3I5_ASPFM	44 kDa		0.3	13	15	28
503	HIT domain-containing protein OS=Aspergillus fumigatus Z5 GN=Y699_04396 PE=4 SV=1	A0A0J5Q3T3_ASPFM	15 kDa		0.56	10	17	35
504	Pre-mRNA splicing factor (Srp1) OS=Aspergillus fumigatus Z5 GN=Y699_03040 PE=4 SV=1	A0A0J5Q433_ASPFM	27 kDa		0.22	8	15	27
505	3-isopropylmalate dehydrogenase OS=Aspergillus fumigatus Z5 GN=Y699_09051 PE=3 SV=1	A0A0J5SFF5_ASPFM	39 kDa	TRUE	0.28	10	17	35
506	Myo-inositol-phosphate synthase OS=Aspergillus fumigatus Z5 GN=Y699_04670 PE=4 SV=1	A0A0J5SWY9_ASPFM	59 kDa		0.41	18	24	32
507	Ubiquitin fusion degradation protein UfdB OS=Aspergillus fumigatus Z5 GN=Y699_06122 PE=4 SV=1	A0A0J5PDH8_ASPFM	119 kDa		0.15	15	20	24
508	Coatomer subunit delta OS=Aspergillus fumigatus Z5 GN=Y699_09042 PE=4 SV=1	A0A0J5PGZ4_ASPFM	65 kDa		0.22	12	17	28
509	Lysophospholipase OS=Aspergillus fumigatus Z5 GN=Y699_06258 PE=3 SV=1	A0A0J5PH96_ASPFM	68 kDa	TRUE	0.13	8	14	32
510	Splicing factor u2af large subunit OS=Aspergillus fumigatus Z5 GN=Y699_08556 PE=4 SV=1	A0A0J5PKD2_ASPFM	64 kDa	TRUE	0.25	12	19	26
511	Oxysterol binding protein (Osh1) OS=Aspergillus fumigatus Z5 GN=Y699_08943 PE=3 SV=1	A0A0J5PKZ8_ASPFM	141 kDa	TRUE	0.11	12	17	26
512	Eukaryotic translation initiation factor 5A OS=Aspergillus fumigatus Z5 GN=Y699_06877 PE=3 SV=1	A0A0J5PL58_ASPFM	17 kDa		0.53	11	20	33
513	Inner membrane AAA protease Yta12, putative OS=Aspergillus fumigatus Z5 GN=Y699_03061 PE=3 SV=1	A0A0J5PLX7_ASPFM	99 kDa		0.15	14	17	21
514	Ribosome associated DnaJ chaperone Zuotin OS=Aspergillus fumigatus Z5 GN=Y699_03526 PE=4 SV=1	A0A0J5PN39_ASPFM	51 kDa	TRUE	0.35	15	24	29
515	MFS maltose transporter OS=Aspergillus fumigatus Z5 GN=Y699_03783 PE=3 SV=1	A0A0J5PPI6_ASPFM	60 kDa		0.13	8	12	26
516	Vacuolar dynamin-like GTPase VpsA OS=Aspergillus fumigatus Z5 GN=Y699_00202 PE=3 SV=1	A0A0J5PQM1_ASPFM	78 kDa	TRUE	0.26	19	23	25
517	Glutamyl-tRNA synthetase OS=Aspergillus fumigatus Z5 GN=Y699_00314 PE=3 SV=1	A0A0J5PRE6_ASPFM	81 kDa	TRUE	0.19	15	20	26
518	Sulfur metabolism regulator SkpA OS=Aspergillus fumigatus Z5 GN=Y699_00459 PE=4 SV=1	A0A0J5PRV8_ASPFM	18 kDa		0.66	11	20	28
519	Cytochrome c oxidase subunit V OS=Aspergillus fumigatus Z5 GN=Y699_00887 PE=4 SV=1	A0A0J5PSQ5_ASPFM	22 kDa		0.42	10	22	36
520	Uncharacterized protein OS=Aspergillus fumigatus Z5 GN=Y699_01124 PE=4 SV=1	A0A0J5PTJ5_ASPFM	47 kDa	TRUE	0.3	15	25	32
521	CRAL/TRIO domain-containing protein OS=Aspergillus fumigatus Z5 GN=Y699_00325 PE=4 SV=1	A0A0J5PUY2_ASPFM	46 kDa		0.31	12	23	31
522	Phosphatidylinositol transporter OS=Aspergillus fumigatus Z5 GN=Y699_01561 PE=4 SV=1	A0A0J5PXF3_ASPFM	37 kDa		0.44	14	21	28
523	Proteasome regulatory particle subunit Rpt1 OS=Aspergillus fumigatus Z5 GN=Y699_01771 PE=3 SV=1	A0A0J5PXZ9_ASPFM	49 kDa		0.24	11	15	30
524	Uncharacterized protein OS=Aspergillus fumigatus Z5 GN=Y699_04861 PE=4 SV=1	A0A0J5Q0J7_ASPFM	25 kDa	TRUE	0.44	11	21	31
525	Intracellular protein transport protein (UsoA), putative OS=Aspergillus fumigatus Z5 GN=Y699_04994 PE=4 SV=1	A0A0J5Q0S1_ASPFM	119 kDa	TRUE	0.14	18	22	27
526	Glyoxylase OS=Aspergillus fumigatus Z5 GN=Y699_05158 PE=4 SV=1	A0A0J5Q4M0_ASPFM	86 kDa		0.15	13	22	33
527	Carboxypeptidase OS=Aspergillus fumigatus Z5 GN=Y699_04474 PE=3 SV=1	A0A0J5Q863_ASPFM	61 kDa		0.21	13	26	36
528	Proteasome regulatory particle subunit Rpt2 OS=Aspergillus fumigatus Z5 GN=Y699_00558 PE=3 SV=1	A0A0J5SPE7_ASPFM	56 kDa		0.2	12	21	29
529	CRAL/TRIO domain-containing protein OS=Aspergillus fumigatus Z5 GN=Y699_04397 PE=4 SV=1	A0A0J5T0G6_ASPFM	53 kDa	TRUE	0.3	14	19	23
530	Transcription elongation factor SPT5 OS=Aspergillus fumigatus Z5 GN=Y699_06235 PE=3 SV=1	A0A0J5PE52_ASPFM	114 kDa	TRUE	0.13	15	15	19
531	Xanthine dehydrogenase HxA, putative OS=Aspergillus fumigatus Z5 GN=Y699_06485 PE=4 SV=1	A0A0J5PEN3_ASPFM	142 kDa		0.16	18	22	29
532	Carboxylic ester hydrolase OS=Aspergillus fumigatus Z5 GN=Y699_08870 PE=3 SV=1	A0A0J5PH63_ASPFM	79 kDa		0.21	15	19	35
533	Phosphotransmitter protein Ypd1 OS=Aspergillus fumigatus Z5 GN=Y699_06403 PE=4 SV=1	A0A0J5PHQ4_ASPFM	19 kDa		0.83	17	27	34
534	Involucrin repeat protein OS=Aspergillus fumigatus Z5 GN=Y699_06503 PE=4 SV=1	A0A0J5PHY6_ASPFM	100 kDa	TRUE	0.15	12	15	18
535	Phenylacetyl-CoA ligase OS=Aspergillus fumigatus Z5 GN=Y699_00592 PE=4 SV=1	A0A0J5PRU2_ASPFM	63 kDa	TRUE	0.23	14	16	24
536	NRPS-like enzyme OS=Aspergillus fumigatus Z5 GN=Y699_07822 PE=4 SV=1	A0A0J5PSP0_ASPFM	117 kDa		0.21	17	21	26
537	5'-3' exoribonuclease 1 OS=Aspergillus fumigatus Z5 GN=Y699_00275 PE=3 SV=1	A0A0J5PUS6_ASPFM	160 kDa		0.16	19	21	24
538	Tubulin-specific chaperone Rbl2 OS=Aspergillus fumigatus Z5 GN=Y699_02982 PE=4 SV=1	A0A0J5PZ85_ASPFM	14 kDa	TRUE	0.73	14	22	33
539	G-protein complex alpha subunit GpaA/FadA OS=Aspergillus fumigatus Z5 GN=Y699_05053 PE=4 SV=1	A0A0J5Q4A2_ASPFM	41 kDa		0.31	13	22	30
540	Translation release factor eRF3 OS=Aspergillus fumigatus Z5 GN=Y699_03257 PE=4 SV=1	A0A0J5SKQ7_ASPFM	77 kDa	TRUE	0.098	9	13	24
541	Uncharacterized protein OS=Aspergillus fumigatus Z5 GN=Y699_08014 PE=4 SV=1	A0A0J5SN25_ASPFM	28 kDa		0.4	9	18	34
542	Beta-glucosidase OS=Aspergillus fumigatus Z5 GN=Y699_01298 PE=3 SV=1	A0A0J5SR71_ASPFM	56 kDa		0.39	19	24	31
543	Dihydroxy acid dehydratase, putative OS=Aspergillus fumigatus Z5 GN=Y699_02453 PE=3 SV=1	A0A0J5SV38_ASPFM	65 kDa	TRUE	0.28	17	24	29
544	Glycosyl hydrolase OS=Aspergillus fumigatus Z5 GN=Y699_04640 PE=4 SV=1	A0A0J5SWV8_ASPFM	41 kDa		0.21	6	11	36
545	Glutathione reductase OS=Aspergillus fumigatus Z5 GN=Y699_09032 PE=3 SV=1	A0A0J5PGY5_ASPFM	60 kDa		0.25	12	18	22
546	EF hand domain-containing protein OS=Aspergillus fumigatus Z5 GN=Y699_07014 PE=4 SV=1	A0A0J5PM23_ASPFM	134 kDa	TRUE	0.19	20	25	26
547	Cytidine deaminase OS=Aspergillus fumigatus Z5 GN=Y699_05705 PE=4 SV=1	A0A0J5PM88_ASPFM	15 kDa		0.43	4	11	36
548	Cytochrome b2 OS=Aspergillus fumigatus Z5 GN=Y699_03586 PE=4 SV=1	A0A0J5PN98_ASPFM	56 kDa		0.23	11	18	30
549	Argininosuccinate lyase OS=Aspergillus fumigatus Z5 GN=Y699_01774 PE=3 SV=1	A0A0J5PVE2_ASPFM	49 kDa		0.27	13	21	31
550	Septin OS=Aspergillus fumigatus Z5 GN=Y699_01846 PE=3 SV=1	A0A0J5PY85_ASPFM	62 kDa		0.25	13	17	21
551	Serine hydroxymethyltransferase OS=Aspergillus fumigatus Z5 GN=Y699_03009 PE=3 SV=1	A0A0J5PZT3_ASPFM	59 kDa	TRUE	0.33	19	24	27
552	Serine peptidase, putative OS=Aspergillus fumigatus Z5 GN=Y699_04691 PE=4 SV=1	A0A0J5Q048_ASPFM	57 kDa		0.18	8	13	33
553	NADH-ubiquinone oxidoreductase subunit OS=Aspergillus fumigatus Z5 GN=Y699_04405 PE=4 SV=1	A0A0J5Q705_ASPFM	44 kDa		0.37	13	17	30
554	Autophagy protein Atg27 OS=Aspergillus fumigatus Z5 GN=Y699_09101 PE=4 SV=1	A0A0J5SFJ7_ASPFM	37 kDa		0.21	7	10	17
555	Dimethylallyl tryptophan synthase OS=Aspergillus fumigatus Z5 GN=Y699_05912 PE=4 SV=1	A0A0J5SIP8_ASPFM	50 kDa		0.35	11	18	29
556	60S ribosomal protein L36 OS=Aspergillus fumigatus Z5 GN=Y699_06132 PE=3 SV=1	A0A0J5PDI6_ASPFM	19 kDa		0.24	6	11	16
557	Pitrilysin family metalloprotease (Cym1) OS=Aspergillus fumigatus Z5 GN=Y699_06180 PE=3 SV=1	A0A0J5PE17_ASPFM	119 kDa	TRUE	0.14	15	16	23
558	Gamma-glutamyltranspeptidase OS=Aspergillus fumigatus Z5 GN=Y699_08494 PE=4 SV=1	A0A0J5PI79_ASPFM	63 kDa	TRUE	0.27	16	22	25
559	60S acidic ribosomal protein P0 OS=Aspergillus fumigatus Z5 GN=Y699_06787 PE=3 SV=1	A0A0J5PKY1_ASPFM	33 kDa	TRUE	0.33	11	18	27
560	Fe-containing alcohol dehydrogenase OS=Aspergillus fumigatus Z5 GN=Y699_03231 PE=4 SV=1	A0A0J5PMG7_ASPFM	53 kDa		0.34	15	21	28
561	Aldehyde dehydrogenase OS=Aspergillus fumigatus Z5 GN=Y699_03613 PE=3 SV=1	A0A0J5PP26_ASPFM	52 kDa	TRUE	0.35	14	17	28
562	Uncharacterized protein OS=Aspergillus fumigatus Z5 GN=Y699_01289 PE=4 SV=1	A0A0J5PTZ3_ASPFM	60 kDa	TRUE	0.3	14	21	30
563	60S ribosomal protein L22, putative OS=Aspergillus fumigatus Z5 GN=Y699_01326 PE=4 SV=1	A0A0J5PWT3_ASPFM	14 kDa	TRUE	0.52	7	13	28
564	Importin subunit alpha OS=Aspergillus fumigatus Z5 GN=Y699_02264 PE=3 SV=1	A0A0J5PXX1_ASPFM	61 kDa		0.16	10	19	29
565	Gamma-butyrobetaine hydroxylase subfamily OS=Aspergillus fumigatus Z5 GN=Y699_02371 PE=4 SV=1	A0A0J5Q0X9_ASPFM	57 kDa		0.27	12	16	30
566	3-isopropylmalate dehydratase OS=Aspergillus fumigatus Z5 GN=Y699_02721 PE=3 SV=1	A0A0J5Q1X4_ASPFM	84 kDa		0.16	12	16	25
567	Thiamine pyrophosphate enzyme OS=Aspergillus fumigatus Z5 GN=Y699_02510 PE=3 SV=1	A0A0J5Q2S6_ASPFM	66 kDa		0.31	14	18	24
568	6-phosphogluconate dehydrogenase family protein OS=Aspergillus fumigatus Z5 GN=Y699_02690 PE=4 SV=1	A0A0J5Q389_ASPFM	31 kDa		0.38	11	20	28
569	Glycerol dehydrogenase (GldB), putative OS=Aspergillus fumigatus Z5 GN=Y699_06531 PE=4 SV=1	A0A0J5SDK6_ASPFM	37 kDa	TRUE	0.34	11	19	29
570	Aldehyde dehydrogenase OS=Aspergillus fumigatus Z5 GN=Y699_09163 PE=3 SV=1	A0A0J5SH00_ASPFM	59 kDa		0.36	16	24	28
571	Threonyl-tRNA synthetase OS=Aspergillus fumigatus Z5 GN=Y699_09178 PE=3 SV=1	A0A0J5SH10_ASPFM	84 kDa		0.15	12	20	25
572	Asp hemolysin-like protein OS=Aspergillus fumigatus Z5 GN=Y699_03617 PE=4 SV=1	A0A0J5SLK6_ASPFM	16 kDa		0.52	7	10	32
573	Uncharacterized protein OS=Aspergillus fumigatus Z5 GN=Y699_03662 PE=4 SV=1	A0A0J5SLP0_ASPFM	68 kDa	TRUE	0.31	20	27	28
574	Uncharacterized protein OS=Aspergillus fumigatus Z5 GN=Y699_00523 PE=4 SV=1	A0A0J5SPC1_ASPFM	54 kDa		0.34	17	22	27
575	Glyoxylate reductase OS=Aspergillus fumigatus Z5 GN=Y699_06540 PE=3 SV=1	A0A0J5PEU1_ASPFM	37 kDa	TRUE	0.47	13	16	31
576	Dienelactone hydrolase family protein OS=Aspergillus fumigatus Z5 GN=Y699_07506 PE=4 SV=1	A0A0J5PG07_ASPFM	28 kDa	TRUE	0.46	13	19	27
577	Disulfide isomerase OS=Aspergillus fumigatus Z5 GN=Y699_06767 PE=4 SV=1	A0A0J5PKT4_ASPFM	51 kDa	TRUE	0.41	15	20	32
578	Oxidoreductase OS=Aspergillus fumigatus Z5 GN=Y699_05529 PE=4 SV=1	A0A0J5PMV5_ASPFM	30 kDa		0.47	10	15	32
579	Tetratricopeptide repeat protein OS=Aspergillus fumigatus Z5 GN=Y699_05559 PE=4 SV=1	A0A0J5PMY4_ASPFM	73 kDa		0.17	10	16	28
580	Dienelactone hydrolase family protein OS=Aspergillus fumigatus Z5 GN=Y699_06596 PE=4 SV=1	A0A0J5PMZ0_ASPFM	30 kDa	TRUE	0.17	6	8	30
581	Antigenic cell wall galactomannoprotein OS=Aspergillus fumigatus Z5 GN=Y699_03713 PE=4 SV=1	A0A0J5PPD5_ASPFM	19 kDa		0.4	8	14	30
582	GNAT family acetyltransferase OS=Aspergillus fumigatus Z5 GN=Y699_00047 PE=4 SV=1	A0A0J5PQ88_ASPFM	29 kDa		0.53	12	18	27
583	Secretory pathway protein Ssp120 OS=Aspergillus fumigatus Z5 GN=Y699_00989 PE=4 SV=1	A0A0J5PT75_ASPFM	23 kDa		0.17	4	8	27
584	M protein repeat protein OS=Aspergillus fumigatus Z5 GN=Y699_01107 PE=4 SV=1	A0A0J5PTD6_ASPFM	98 kDa		0.19	21	24	26
585	Telomere and ribosome associated protein Stm1 OS=Aspergillus fumigatus Z5 GN=Y699_01459 PE=4 SV=1	A0A0J5PUH8_ASPFM	34 kDa		0.32	11	17	22
586	Threonine synthase OS=Aspergillus fumigatus Z5 GN=Y699_01642 PE=4 SV=1	A0A0J5PUT4_ASPFM	59 kDa		0.41	19	26	30
587	Aldo-keto reductase OS=Aspergillus fumigatus Z5 GN=Y699_00676 PE=4 SV=1	A0A0J5PV47_ASPFM	31 kDa		0.53	16	19	26
588	Chitin synthase ChsE OS=Aspergillus fumigatus Z5 GN=Y699_02529 PE=4 SV=1	A0A0J5PYJ4_ASPFM	205 kDa		0.049	8	9	11
589	Uncharacterized protein OS=Aspergillus fumigatus Z5 GN=Y699_02847 PE=4 SV=1	A0A0J5PYT2_ASPFM	85 kDa	TRUE	0.2	14	18	20
590	Eukaryotic translation initiation factor 3 subunit F OS=Aspergillus fumigatus Z5 GN=Y699_08325 PE=3 SV=1	A0A0J5PZW7_ASPFM	37 kDa		0.3	10	16	26
591	Hsp70 chaperone (BiP), putative OS=Aspergillus fumigatus Z5 GN=Y699_04794 PE=3 SV=1	A0A0J5Q043_ASPFM	62 kDa		0.31	16	18	26
592	Alternative NADH-dehydrogenase OS=Aspergillus fumigatus Z5 GN=Y699_08079 PE=4 SV=1	A0A0J5Q0G0_ASPFM	65 kDa		0.21	14	18	22
593	ATP-dependent RNA helicase dbp2 OS=Aspergillus fumigatus Z5 GN=Y699_02766 PE=3 SV=1	A0A0J5Q218_ASPFM	60 kDa	TRUE	0.28	15	18	23
594	Carboxylic ester hydrolase OS=Aspergillus fumigatus Z5 GN=Y699_04061 PE=3 SV=1	A0A0J5Q2T1_ASPFM	58 kDa		0.29	11	16	32
595	Succinyl-CoA:3-ketoacid-coenzyme A transferase OS=Aspergillus fumigatus Z5 GN=Y699_04356 PE=3 SV=1	A0A0J5Q3N8_ASPFM	55 kDa		0.47	19	25	26
596	Dienelactone hydrolase family protein OS=Aspergillus fumigatus Z5 GN=Y699_04401 PE=4 SV=1	A0A0J5Q3T8_ASPFM	27 kDa		0.42	11	24	29
597	Protein transport protein Sec24 OS=Aspergillus fumigatus Z5 GN=Y699_04408 PE=4 SV=1	A0A0J5Q3V7_ASPFM	100 kDa		0.15	11	15	25
598	Peptidyl-prolyl cis-trans isomerase Cpr7 OS=Aspergillus fumigatus Z5 GN=Y699_04767 PE=4 SV=1	A0A0J5Q4K1_ASPFM	41 kDa	TRUE	0.4	14	21	25
599	Vacuolar protein sorting-associated protein vps13 OS=Aspergillus fumigatus Z5 GN=Y699_06516 PE=4 SV=1	A0A0J5SDJ6_ASPFM	358 kDa		0.05	12	12	12
600	Vacuolar protein sorting-associated protein 35 OS=Aspergillus fumigatus Z5 GN=Y699_01513 PE=3 SV=1	A0A0J5SRS9_ASPFM	100 kDa		0.1	11	14	24
601	Arsenite resistance protein Ars2 OS=Aspergillus fumigatus Z5 GN=Y699_02398 PE=4 SV=1	A0A0J5SUW4_ASPFM	103 kDa	TRUE	0.15	14	16	20
602	Ribosomal protein L14 OS=Aspergillus fumigatus Z5 GN=Y699_07318 PE=4 SV=1	A0A0J5PFT3_ASPFM	17 kDa	TRUE	0.46	9	15	21
603	YCII-like domain-containing protein OS=Aspergillus fumigatus Z5 GN=Y699_06058 PE=4 SV=1	A0A0J5PGM6_ASPFM	12 kDa	TRUE	0.32	4	9	31
604	26S proteasome regulatory subunit Rpn2, putative OS=Aspergillus fumigatus Z5 GN=Y699_06233 PE=4 SV=1	A0A0J5PH65_ASPFM	122 kDa		0.14	15	16	17
605	Extracellular exo-polygalacturonase, putative OS=Aspergillus fumigatus Z5 GN=Y699_05718 PE=3 SV=1	A0A0J5PK74_ASPFM	52 kDa		0.19	9	13	31
606	Peptide hydrolase OS=Aspergillus fumigatus Z5 GN=Y699_06704 PE=3 SV=1	A0A0J5PL62_ASPFM	107 kDa		0.13	13	19	25
607	40S ribosomal protein S21 OS=Aspergillus fumigatus Z5 GN=Y699_03143 PE=3 SV=1	A0A0J5PMU8_ASPFM	10 kDa		0.47	5	7	27
608	Noc1p protein OS=Aspergillus fumigatus Z5 GN=Y699_05614 PE=4 SV=1	A0A0J5PN44_ASPFM	75 kDa	TRUE	0.18	10	14	18
609	Pathogenesis associated protein Cap20 OS=Aspergillus fumigatus Z5 GN=Y699_06670 PE=4 SV=1	A0A0J5PPE4_ASPFM	38 kDa	TRUE	0.18	8	15	21
610	Uncharacterized protein OS=Aspergillus fumigatus Z5 GN=Y699_03748 PE=4 SV=1	A0A0J5PPG2_ASPFM	358 kDa	TRUE	0.024	8	9	10
611	Uncharacterized protein OS=Aspergillus fumigatus Z5 GN=Y699_00352 PE=4 SV=1	A0A0J5PR38_ASPFM	56 kDa		0.25	9	13	21
612	NADH-ubiquinone oxidoreductase subunit OS=Aspergillus fumigatus Z5 GN=Y699_03324 PE=4 SV=1	A0A0J5PRL0_ASPFM	24 kDa		0.37	10	17	28
613	60S ribosomal protein L23 OS=Aspergillus fumigatus Z5 GN=Y699_00419 PE=3 SV=1	A0A0J5PRP3_ASPFM	17 kDa		0.37	9	20	31
614	Peptidase family M13 protein OS=Aspergillus fumigatus Z5 GN=Y699_01314 PE=4 SV=1	A0A0J5PU16_ASPFM	89 kDa		0.15	10	15	24
615	NAD binding Rossmann fold oxidoreductase OS=Aspergillus fumigatus Z5 GN=Y699_01371 PE=4 SV=1	A0A0J5PWX1_ASPFM	64 kDa		0.25	12	15	26
616	SH3 domain-containing protein OS=Aspergillus fumigatus Z5 GN=Y699_01676 PE=4 SV=1	A0A0J5PXQ9_ASPFM	26 kDa		0.19	4	8	30
617	Bifunctional tryptophan synthase TRPB OS=Aspergillus fumigatus Z5 GN=Y699_02549 PE=3 SV=1	A0A0J5PYK6_ASPFM	77 kDa		0.19	13	17	20
618	Uncharacterized protein OS=Aspergillus fumigatus Z5 GN=Y699_01510 PE=4 SV=1	A0A0J5PYN5_ASPFM	34 kDa		0.41	11	16	21
619	Histone H2B OS=Aspergillus fumigatus Z5 GN=Y699_02001 PE=3 SV=1	A0A0J5PYS3_ASPFM	15 kDa	TRUE	0.55	10	18	25
620	Beta-lactamase OS=Aspergillus fumigatus Z5 GN=Y699_05306 PE=4 SV=1	A0A0J5Q1V7_ASPFM	48 kDa		0.29	10	18	30
621	Aldehyde dehydrogenase OS=Aspergillus fumigatus Z5 GN=Y699_04643 PE=4 SV=1	A0A0J5Q318_ASPFM	53 kDa		0.33	13	22	30
622	Short chain dehydrogenase/reductase OS=Aspergillus fumigatus Z5 GN=Y699_04653 PE=4 SV=1	A0A0J5Q326_ASPFM	34 kDa		0.45	13	21	29
623	Ribosomal protein L26 OS=Aspergillus fumigatus Z5 GN=Y699_04261 PE=3 SV=1	A0A0J5Q3E1_ASPFM	15 kDa		0.29	7	15	23
624	Ubiquitin-protein ligase E3 component (UBR1) OS=Aspergillus fumigatus Z5 GN=Y699_04000 PE=4 SV=1	A0A0J5Q5V2_ASPFM	243 kDa		0.047	11	14	17
625	40S ribosomal protein S10b OS=Aspergillus fumigatus Z5 GN=Y699_04394 PE=4 SV=1	A0A0J5Q7Z8_ASPFM	19 kDa		0.47	11	18	20
626	Histidine acid phosphatase, putative OS=Aspergillus fumigatus Z5 GN=Y699_09001 PE=4 SV=1	A0A0J5SFA2_ASPFM	58 kDa	TRUE	0.31	16	22	25
627	Dynactin, putative OS=Aspergillus fumigatus Z5 GN=Y699_02528 PE=4 SV=1	A0A0J5SVA9_ASPFM	152 kDa	TRUE	0.081	9	10	10
628	Vacuolar protein sorting-associated protein Vps5, putative OS=Aspergillus fumigatus Z5 GN=Y699_04865 PE=4 SV=1	A0A0J5SXG1_ASPFM	63 kDa	TRUE	0.18	11	18	24
629	Zinc metalloprotease OS=Aspergillus fumigatus Z5 GN=Y699_06150 PE=3 SV=1	A0A0J5PDZ8_ASPFM	119 kDa		0.1	10	11	24
630	Chromosome segregation protein Cse1, putative OS=Aspergillus fumigatus Z5 GN=Y699_07301 PE=4 SV=1	A0A0J5PFI9_ASPFM	109 kDa		0.079	10	15	28
631	Fructose-1,6-bisphosphatase Fbp1 OS=Aspergillus fumigatus Z5 GN=Y699_06494 PE=3 SV=1	A0A0J5PGM5_ASPFM	39 kDa		0.22	7	11	30
632	RAD52 DNA repair protein RADC OS=Aspergillus fumigatus Z5 GN=Y699_06068 PE=4 SV=1	A0A0J5PGN5_ASPFM	99 kDa	TRUE	0.16	13	19	24
633	RWD domain-containing protein (Gir2) OS=Aspergillus fumigatus Z5 GN=Y699_06563 PE=4 SV=1	A0A0J5PI37_ASPFM	27 kDa	TRUE	0.52	10	19	25
634	Mannitol dehydrogenase OS=Aspergillus fumigatus Z5 GN=Y699_09254 PE=4 SV=1	A0A0J5PJ55_ASPFM	56 kDa		0.28	13	19	24
635	DNA-directed RNA polymerase subunit OS=Aspergillus fumigatus Z5 GN=Y699_09154 PE=3 SV=1	A0A0J5PJ56_ASPFM	193 kDa	TRUE	0.089	12	15	20
636	Pirin OS=Aspergillus fumigatus Z5 GN=Y699_05628 PE=3 SV=1	A0A0J5PJY5_ASPFM	33 kDa		0.47	10	19	28
637	Phytanoyl-CoA dioxygenase family protein OS=Aspergillus fumigatus Z5 GN=Y699_05946 PE=4 SV=1	A0A0J5PK85_ASPFM	33 kDa		0.45	14	23	30
638	Nitrilase, putative OS=Aspergillus fumigatus Z5 GN=Y699_05798 PE=4 SV=1	A0A0J5PKD8_ASPFM	40 kDa		0.27	7	14	27
639	CRAL/TRIO domain-containing protein OS=Aspergillus fumigatus Z5 GN=Y699_09201 PE=4 SV=1	A0A0J5PKZ6_ASPFM	53 kDa		0.28	12	15	25
640	Acetyltransferase component of pyruvate dehydrogenase complex OS=Aspergillus fumigatus Z5 GN=Y699_08595 PE=3 SV=1	A0A0J5PLJ1_ASPFM	52 kDa	TRUE	0.31	12	18	21
641	Non-repetitive nucleoporin, putative OS=Aspergillus fumigatus Z5 GN=Y699_08625 PE=4 SV=1	A0A0J5PLM7_ASPFM	150 kDa		0.085	11	15	21
642	SNF2 family helicase/ATPase, putative OS=Aspergillus fumigatus Z5 GN=Y699_09160 PE=4 SV=1	A0A0J5PM07_ASPFM	124 kDa		0.12	13	17	21
643	Protein transport protein Sec23 OS=Aspergillus fumigatus Z5 GN=Y699_06935 PE=4 SV=1	A0A0J5PQ55_ASPFM	85 kDa		0.16	14	19	25
644	Glycosyl hydrolase, putative OS=Aspergillus fumigatus Z5 GN=Y699_06955 PE=3 SV=1	A0A0J5PQ71_ASPFM	75 kDa	TRUE	0.18	10	16	17
645	Protein kinase C OS=Aspergillus fumigatus Z5 GN=Y699_01021 PE=4 SV=1	A0A0J5PVZ9_ASPFM	123 kDa		0.09	11	15	21
646	Chitin synthase activator (Chs3), putative OS=Aspergillus fumigatus Z5 GN=Y699_01979 PE=4 SV=1	A0A0J5PW21_ASPFM	173 kDa		0.04	5	6	21
647	60S ribosomal protein L32 OS=Aspergillus fumigatus Z5 GN=Y699_02239 PE=4 SV=1	A0A0J5PXU7_ASPFM	15 kDa		0.52	9	16	25
648	Uncharacterized protein OS=Aspergillus fumigatus Z5 GN=Y699_04636 PE=4 SV=1	A0A0J5Q015_ASPFM	38 kDa		0.38	12	16	29
649	Cellulase, putative OS=Aspergillus fumigatus Z5 GN=Y699_05311 PE=3 SV=1	A0A0J5Q1W5_ASPFM	45 kDa		0.43	14	21	27
650	Importin beta-4 subunit, putative OS=Aspergillus fumigatus Z5 GN=Y699_04148 PE=4 SV=1	A0A0J5Q359_ASPFM	122 kDa		0.19	19	24	27
651	Nonribosomal peptide synthase, putative OS=Aspergillus fumigatus Z5 GN=Y699_05148 PE=4 SV=1	A0A0J5Q4L2_ASPFM	924 kDa	TRUE	0.0028	3	3	4
652	Methyltransferase (Ncl1), putative OS=Aspergillus fumigatus Z5 GN=Y699_04947 PE=4 SV=1	A0A0J5Q532_ASPFM	100 kDa		0.14	11	16	19
653	Beta-1,6-glucanase Neg1 OS=Aspergillus fumigatus Z5 GN=Y699_05402 PE=3 SV=1	A0A0J5SHF2_ASPFM	51 kDa		0.24	8	15	24
654	AP-1 adaptor complex subunit gamma OS=Aspergillus fumigatus Z5 GN=Y699_06698 PE=4 SV=1	A0A0J5SJ38_ASPFM	92 kDa		0.083	6	9	29
655	Patched sphingolipid transporter (Ncr1), putative OS=Aspergillus fumigatus Z5 GN=Y699_04147 PE=4 SV=1	A0A0J5SZV0_ASPFM	140 kDa		0.068	9	11	22
656	Uncharacterized protein OS=Aspergillus fumigatus Z5 GN=Y699_06585 PE=4 SV=1	A0A0J5PEX2_ASPFM	61 kDa	TRUE	0.19	10	13	14
657	Adenylosuccinate synthetase OS=Aspergillus fumigatus Z5 GN=Y699_09082 PE=3 SV=1	A0A0J5PH33_ASPFM	47 kDa		0.34	14	18	26
658	Cap binding protein OS=Aspergillus fumigatus Z5 GN=Y699_07185 PE=4 SV=1	A0A0J5PHB1_ASPFM	93 kDa		0.17	13	15	25
659	ATP synthase D chain, mitochondrial, putative OS=Aspergillus fumigatus Z5 GN=Y699_07320 PE=4 SV=1	A0A0J5PHQ6_ASPFM	19 kDa		0.75	13	19	27
660	Exopolygalacturonase X OS=Aspergillus fumigatus Z5 GN=Y699_07404 PE=3 SV=1	A0A0J5PJ79_ASPFM	47 kDa		0.17	7	17	27
661	Choline oxidase (CodA) OS=Aspergillus fumigatus Z5 GN=Y699_05671 PE=3 SV=1	A0A0J5PJH7_ASPFM	60 kDa		0.26	15	22	29
662	Beta-mannosidase OS=Aspergillus fumigatus Z5 GN=Y699_08834 PE=4 SV=1	A0A0J5PJK1_ASPFM	97 kDa		0.13	10	13	21
663	Uncharacterized protein OS=Aspergillus fumigatus Z5 GN=Y699_07156 PE=4 SV=1	A0A0J5PPP7_ASPFM	34 kDa		0.32	9	15	22
664	Putative histone acetylase complex subunit Paf400 OS=Aspergillus fumigatus Z5 GN=Y699_00222 PE=4 SV=1	A0A0J5PQP3_ASPFM	445 kDa	TRUE	0.018	8	9	11
665	Nucleoside diphosphate kinase OS=Aspergillus fumigatus Z5 GN=Y699_00307 PE=3 SV=1	A0A0J5PQZ1_ASPFM	17 kDa		0.58	8	10	27
666	Phosphatidylserine decarboxylase proenzyme 2 OS=Aspergillus fumigatus Z5 GN=PSD2 PE=3 SV=1	A0A0J5PTJ6_ASPFM	120 kDa		0.13	15	16	17
667	Allergen, putative OS=Aspergillus fumigatus Z5 GN=Y699_00116 PE=4 SV=1	A0A0J5PTL5_ASPFM	18 kDa	TRUE	0.49	6	11	29
668	Septin OS=Aspergillus fumigatus Z5 GN=Y699_00271 PE=3 SV=1	A0A0J5PTZ2_ASPFM	44 kDa	TRUE	0.32	9	15	25
669	Uncharacterized protein OS=Aspergillus fumigatus Z5 GN=Y699_00390 PE=4 SV=1	A0A0J5PV51_ASPFM	18 kDa	TRUE	0.58	12	19	24
670	Transcription factor RfeG, putative OS=Aspergillus fumigatus Z5 GN=Y699_00741 PE=4 SV=1	A0A0J5PV97_ASPFM	29 kDa		0.18	6	12	25
671	cAMP-dependent protein kinase regulatory subunit OS=Aspergillus fumigatus Z5 GN=Y699_01551 PE=3 SV=1	A0A0J5PXE2_ASPFM	45 kDa		0.34	17	25	29
672	ATP synthase oligomycin sensitivity conferral protein OS=Aspergillus fumigatus Z5 GN=Y699_02627 PE=3 SV=1	A0A0J5PYD1_ASPFM	24 kDa		0.39	9	12	26
673	Uncharacterized protein OS=Aspergillus fumigatus Z5 GN=Y699_02544 PE=4 SV=1	A0A0J5PYK3_ASPFM	207 kDa		0.049	8	9	9
674	Adenylosuccinate lyase OS=Aspergillus fumigatus Z5 GN=Y699_02664 PE=3 SV=1	A0A0J5PYX8_ASPFM	51 kDa		0.34	15	18	25
675	Nuclear and cytoplasmic polyadenylated RNA-binding protein pub1 OS=Aspergillus fumigatus Z5 GN=Y699_08075 PE=4 SV=1	A0A0J5PZ51_ASPFM	52 kDa		0.21	12	17	21
676	Nucleolin protein Nsr1, putative OS=Aspergillus fumigatus Z5 GN=Y699_01780 PE=4 SV=1	A0A0J5PZC8_ASPFM	59 kDa		0.15	9	14	26
677	Peptide hydrolase OS=Aspergillus fumigatus Z5 GN=Y699_04599 PE=3 SV=1	A0A0J5PZH3_ASPFM	93 kDa		0.18	10	16	26
678	Septin OS=Aspergillus fumigatus Z5 GN=Y699_08375 PE=3 SV=1	A0A0J5Q012_ASPFM	39 kDa		0.4	12	17	24
679	Cytoskeletal adaptor protein SagA OS=Aspergillus fumigatus Z5 GN=Y699_05064 PE=4 SV=1	A0A0J5Q105_ASPFM	46 kDa		0.38	17	20	25
680	Stress activated MAP kinase interacting protein OS=Aspergillus fumigatus Z5 GN=Y699_02641 PE=4 SV=1	A0A0J5Q1P0_ASPFM	94 kDa		0.11	8	11	23
681	Mandelate racemase/muconate lactonizing enzyme family protein OS=Aspergillus fumigatus Z5 GN=Y699_02846 PE=4 SV=1	A0A0J5Q2A5_ASPFM	50 kDa	TRUE	0.26	12	17	25
682	Protein fmp52, mitochondrial OS=Aspergillus fumigatus Z5 GN=Y699_04051 PE=4 SV=1	A0A0J5Q2S3_ASPFM	24 kDa		0.46	13	20	26
683	Disulfide isomerase OS=Aspergillus fumigatus Z5 GN=Y699_02780 PE=4 SV=1	A0A0J5Q3G5_ASPFM	85 kDa	TRUE	0.13	10	18	19
684	Uncharacterized protein OS=Aspergillus fumigatus Z5 GN=Y699_02870 PE=4 SV=1	A0A0J5Q3P2_ASPFM	36 kDa	TRUE	0.39	9	13	17
685	Leucyl-tRNA synthetase OS=Aspergillus fumigatus Z5 GN=Y699_04391 PE=4 SV=1	A0A0J5Q3S7_ASPFM	123 kDa	TRUE	0.19	17	21	24
686	Alanine aminotransferase OS=Aspergillus fumigatus Z5 GN=Y699_03935 PE=4 SV=1	A0A0J5Q5M2_ASPFM	54 kDa	TRUE	0.26	14	18	19
687	Isocitrate dehydrogenase LysB OS=Aspergillus fumigatus Z5 GN=Y699_03899 PE=3 SV=1	A0A0J5Q6J2_ASPFM	38 kDa		0.42	16	21	25
688	Pectate lyase, putative OS=Aspergillus fumigatus Z5 GN=Y699_09456 PE=4 SV=1	A0A0J5SC15_ASPFM	42 kDa	TRUE	0.45	15	20	28
689	Exosome complex exonuclease exoribonuclease (Rrp44) OS=Aspergillus fumigatus Z5 GN=Y699_06576 PE=3 SV=1	A0A0J5SDP2_ASPFM	116 kDa	TRUE	0.12	11	15	19
690	Oxysterol binding protein (Osh7), putative OS=Aspergillus fumigatus Z5 GN=Y699_03162 PE=3 SV=1	A0A0J5SKH0_ASPFM	55 kDa	TRUE	0.15	8	17	25
691	BNR/Asp-box repeat domain-containing protein OS=Aspergillus fumigatus Z5 GN=Y699_03237 PE=4 SV=1	A0A0J5SKP4_ASPFM	42 kDa		0.4	14	26	30
692	1,3-beta-glucanosyltransferase OS=Aspergillus fumigatus Z5 GN=Y699_02588 PE=3 SV=1	A0A0J5SVJ6_ASPFM	128 kDa		0.12	10	14	24
693	Triosephosphate isomerase OS=Aspergillus fumigatus Z5 GN=Y699_02743 PE=3 SV=1	A0A0J5SVW5_ASPFM	30 kDa	TRUE	0.34	9	14	24
694	Thioredoxin reductase OS=Aspergillus fumigatus Z5 GN=Y699_04850 PE=3 SV=1	A0A0J5SXE8_ASPFM	40 kDa		0.37	10	17	25
695	MFS monosaccharide transporter OS=Aspergillus fumigatus Z5 GN=Y699_04557 PE=3 SV=1	A0A0J5T0X7_ASPFM	62 kDa		0.14	9	12	19
696	ATP dependent RNA helicase (Dbp1), putative OS=Aspergillus fumigatus Z5 GN=Y699_06154 PE=3 SV=1	A0A0J5PFL9_ASPFM	72 kDa	TRUE	0.19	12	17	24
697	Phospholipid-transporting ATPase OS=Aspergillus fumigatus Z5 GN=Y699_07493 PE=3 SV=1	A0A0J5PGD7_ASPFM	169 kDa	TRUE	0.061	11	14	16
698	Nonribosomal siderophore peptide synthase SidC OS=Aspergillus fumigatus Z5 GN=Y699_09376 PE=4 SV=1	A0A0J5PH52_ASPFM	520 kDa	TRUE	0.0072	3	3	3
699	Acyl-CoA dehydrogenase, mitochondrial OS=Aspergillus fumigatus Z5 GN=Y699_09139 PE=4 SV=1	A0A0J5PJ40_ASPFM	80 kDa		0.25	12	16	22
700	Uncharacterized protein OS=Aspergillus fumigatus Z5 GN=Y699_08461 PE=4 SV=1	A0A0J5PK27_ASPFM	134 kDa	TRUE	0.1	13	17	21
701	Uncharacterized protein OS=Aspergillus fumigatus Z5 GN=Y699_05911 PE=4 SV=1	A0A0J5PK47_ASPFM	37 kDa		0.18	7	11	28
702	Vacuolar protein sorting protein OS=Aspergillus fumigatus Z5 GN=Y699_05704 PE=4 SV=1	A0A0J5PNG2_ASPFM	167 kDa		0.11	17	20	21
703	NADH-ubiquinone oxidoreductase subunit, putative OS=Aspergillus fumigatus Z5 GN=Y699_03413 PE=4 SV=1	A0A0J5PNI8_ASPFM	21 kDa		0.32	9	14	28
704	Inosine-5'-monophosphate dehydrogenase OS=Aspergillus fumigatus Z5 GN=Y699_03145 PE=3 SV=1	A0A0J5PQ18_ASPFM	58 kDa	TRUE	0.18	10	14	20
705	Topoisomerase I OS=Aspergillus fumigatus Z5 GN=Y699_06925 PE=4 SV=1	A0A0J5PQ48_ASPFM	99 kDa	TRUE	0.11	10	13	17
706	Pyridoxine biosynthesis protein OS=Aspergillus fumigatus Z5 GN=Y699_00654 PE=3 SV=1	A0A0J5PSB9_ASPFM	33 kDa	TRUE	0.35	11	19	25
707	Hybrid NRPS/PKS enzyme, putative OS=Aspergillus fumigatus Z5 GN=Y699_00849 PE=4 SV=1	A0A0J5PST2_ASPFM	137 kDa		0.12	11	16	21
708	26S proteasome regulatory subunit Mts4 OS=Aspergillus fumigatus Z5 GN=Y699_00997 PE=4 SV=1	A0A0J5PT48_ASPFM	101 kDa		0.17	15	17	20
709	RNA binding protein Nrd1 OS=Aspergillus fumigatus Z5 GN=Y699_00381 PE=4 SV=1	A0A0J5PU98_ASPFM	81 kDa	TRUE	0.1	9	12	17
710	Clustered mitochondria protein homolog OS=Aspergillus fumigatus Z5 GN=CLU1 PE=3 SV=1	A0A0J5PX86_ASPFM	144 kDa		0.15	18	21	24
711	Actin-related protein 2/3 complex subunit 5 OS=Aspergillus fumigatus Z5 GN=Y699_01481 PE=3 SV=1	A0A0J5PX96_ASPFM	21 kDa		0.41	6	12	24
712	Carboxylic ester hydrolase OS=Aspergillus fumigatus Z5 GN=Y699_01180 PE=3 SV=1	A0A0J5PXJ1_ASPFM	62 kDa		0.19	10	16	21
713	DNA repair protein Rad18, putative OS=Aspergillus fumigatus Z5 GN=Y699_01991 PE=4 SV=1	A0A0J5PYR3_ASPFM	120 kDa	TRUE	0.082	9	11	12
714	Serine hydroxymethyltransferase OS=Aspergillus fumigatus Z5 GN=Y699_01615 PE=3 SV=1	A0A0J5PYX9_ASPFM	52 kDa	TRUE	0.31	14	20	22
715	Orotate phosphoribosyltransferase OS=Aspergillus fumigatus Z5 GN=Y699_02719 PE=3 SV=1	A0A0J5PZ31_ASPFM	26 kDa		0.75	14	20	28
716	Endo alpha-1,4 polygalactosaminidase OS=Aspergillus fumigatus Z5 GN=Y699_01765 PE=4 SV=1	A0A0J5PZB5_ASPFM	42 kDa		0.16	6	13	23
717	NADH-ubiquinone dehydrogenase subunit OS=Aspergillus fumigatus Z5 GN=Y699_02904 PE=4 SV=1	A0A0J5PZJ9_ASPFM	30 kDa		0.32	14	18	28
718	Translation initiation factor 4B OS=Aspergillus fumigatus Z5 GN=Y699_02236 PE=4 SV=1	A0A0J5Q0L0_ASPFM	54 kDa	TRUE	0.18	10	14	22
719	NEDD8-activating enzyme E1 regulatory subunit OS=Aspergillus fumigatus Z5 GN=Y699_04203 PE=3 SV=1	A0A0J5Q3B3_ASPFM	62 kDa		0.25	13	20	25
720	Isocitrate dehydrogenase [NAD] subunit, mitochondrial OS=Aspergillus fumigatus Z5 GN=Y699_05087 PE=3 SV=1	A0A0J5Q5H1_ASPFM	42 kDa		0.37	12	19	26
721	Ornithine carbamoyltransferase OS=Aspergillus fumigatus Z5 GN=Y699_06091 PE=3 SV=1	A0A0J5SCF2_ASPFM	40 kDa		0.52	14	24	27
722	Antioxidant protein LsfA OS=Aspergillus fumigatus Z5 GN=Y699_06242 PE=4 SV=1	A0A0J5PDS6_ASPFM	25 kDa	TRUE	0.53	13	19	26
723	Methylthioribose-1-phosphate isomerase OS=Aspergillus fumigatus Z5 GN=MRI1 PE=3 SV=1	A0A0J5PF83_ASPFM	46 kDa		0.22	9	13	25
724	Uncharacterized protein OS=Aspergillus fumigatus Z5 GN=Y699_07386 PE=4 SV=1	A0A0J5PFT6_ASPFM	51 kDa		0.22	10	17	27
725	Importin beta-1 subunit OS=Aspergillus fumigatus Z5 GN=Y699_09057 PE=4 SV=1	A0A0J5PH08_ASPFM	96 kDa		0.1	11	13	18
726	Vesicle transport v-snare protein OS=Aspergillus fumigatus Z5 GN=Y699_06443 PE=4 SV=1	A0A0J5PHT7_ASPFM	23 kDa		0.37	10	14	21
727	Uncharacterized protein OS=Aspergillus fumigatus Z5 GN=Y699_06772 PE=4 SV=1	A0A0J5PKU0_ASPFM	33 kDa		0.32	7	17	26
728	Alcohol dehydrogenase, zinc-containing OS=Aspergillus fumigatus Z5 GN=Y699_06827 PE=3 SV=1	A0A0J5PL15_ASPFM	38 kDa		0.25	8	10	19
729	Myosin I MyoA OS=Aspergillus fumigatus Z5 GN=Y699_05520 PE=4 SV=1	A0A0J5PLM4_ASPFM	152 kDa	TRUE	0.066	9	10	11
730	Uncharacterized protein OS=Aspergillus fumigatus Z5 GN=Y699_06671 PE=4 SV=1	A0A0J5PN79_ASPFM	235 kDa	TRUE	0.032	7	8	9
731	Nucleoporin Nsp1, putative OS=Aspergillus fumigatus Z5 GN=Y699_03120 PE=4 SV=1	A0A0J5PPY9_ASPFM	69 kDa	TRUE	0.083	7	12	21
732	Plasma membrane phosphate transporter Pho87 OS=Aspergillus fumigatus Z5 GN=Y699_06860 PE=4 SV=1	A0A0J5PPZ6_ASPFM	162 kDa		0.046	8	10	15
733	Cleavage and polyadenylation specific factor 5 OS=Aspergillus fumigatus Z5 GN=Y699_00169 PE=4 SV=1	A0A0J5PR20_ASPFM	32 kDa		0.42	10	16	26
734	Antigen OS=Aspergillus fumigatus Z5 GN=Y699_00199 PE=4 SV=1	A0A0J5PR44_ASPFM	20 kDa		0.26	6	8	25
735	Quinone oxidoreductase OS=Aspergillus fumigatus Z5 GN=Y699_00969 PE=4 SV=1	A0A0J5PT59_ASPFM	36 kDa		0.31	8	13	18
736	Phosphoribosylformylglycinamidine synthase OS=Aspergillus fumigatus Z5 GN=Y699_00236 PE=3 SV=1	A0A0J5PTW5_ASPFM	148 kDa		0.098	14	17	18
737	Nuclear transport factor NTF-2 OS=Aspergillus fumigatus Z5 GN=Y699_01504 PE=4 SV=1	A0A0J5PUL9_ASPFM	14 kDa		0.4	4	9	26
738	Uncharacterized protein OS=Aspergillus fumigatus Z5 GN=Y699_00310 PE=4 SV=1	A0A0J5PUW5_ASPFM	35 kDa		0.39	13	18	26
739	Phosphoribosyl-aminoimidazole-succinocarboxamide synthase OS=Aspergillus fumigatus Z5 GN=Y699_01924 PE=3 SV=1	A0A0J5PVT5_ASPFM	33 kDa		0.26	10	13	18
740	GMF family protein OS=Aspergillus fumigatus Z5 GN=Y699_00946 PE=4 SV=1	A0A0J5PVU1_ASPFM	13 kDa		0.4	5	10	26
741	Tubulin beta chain OS=Aspergillus fumigatus Z5 GN=Y699_08181 PE=3 SV=1	A0A0J5PWC0_ASPFM	50 kDa		0.21	12	18	23
742	TIM-barrel enzyme family protein OS=Aspergillus fumigatus Z5 GN=Y699_08256 PE=4 SV=1	A0A0J5PWJ3_ASPFM	30 kDa	TRUE	0.22	5	9	16
743	Vesicular fusion ATPase, putative OS=Aspergillus fumigatus Z5 GN=Y699_01306 PE=3 SV=1	A0A0J5PWR6_ASPFM	93 kDa		0.18	13	17	21
744	Glycerol dehydrogenase OS=Aspergillus fumigatus Z5 GN=Y699_02812 PE=4 SV=1	A0A0J5PYQ6_ASPFM	35 kDa		0.4	13	19	26
745	Protein phosphatase 2C, putative OS=Aspergillus fumigatus Z5 GN=Y699_08330 PE=3 SV=1	A0A0J5PZX2_ASPFM	46 kDa		0.22	10	17	22
746	Outer membrane translocase receptor (TOM70), putative OS=Aspergillus fumigatus Z5 GN=Y699_04729 PE=4 SV=1	A0A0J5PZY7_ASPFM	70 kDa	TRUE	0.17	9	12	17
747	Heat shock protein/chaperonin HSP78 OS=Aspergillus fumigatus Z5 GN=Y699_08154 PE=4 SV=1	A0A0J5Q0P8_ASPFM	189 kDa	TRUE	0.063	11	11	11
748	PT repeat family protein OS=Aspergillus fumigatus Z5 GN=Y699_02175 PE=4 SV=1	A0A0J5Q1R2_ASPFM	160 kDa	TRUE	0.027	5	10	21
749	HET-C domain-containing protein HetC OS=Aspergillus fumigatus Z5 GN=Y699_02290 PE=4 SV=1	A0A0J5Q229_ASPFM	88 kDa	TRUE	0.12	11	16	23
750	Protein transport protein (SEC31), putative OS=Aspergillus fumigatus Z5 GN=Y699_02575 PE=4 SV=1	A0A0J5Q2X5_ASPFM	137 kDa		0.068	9	12	18
751	Acetyl-CoA-acetyltransferase OS=Aspergillus fumigatus Z5 GN=Y699_04535 PE=3 SV=1	A0A0J5Q7E1_ASPFM	46 kDa	TRUE	0.34	14	21	24
752	Actin cortical patch component, putative OS=Aspergillus fumigatus Z5 GN=Y699_03377 PE=4 SV=1	A0A0J5SL00_ASPFM	65 kDa		0.29	18	19	21
753	RSC complex subunit (Sth1), putative OS=Aspergillus fumigatus Z5 GN=Y699_00483 PE=4 SV=1	A0A0J5SP92_ASPFM	162 kDa	TRUE	0.12	13	14	14
754	Galactokinase OS=Aspergillus fumigatus Z5 GN=Y699_01518 PE=3 SV=1	A0A0J5SRT2_ASPFM	60 kDa		0.2	13	18	22
755	3-oxoacyl-(Acyl-carrier-protein) reductase OS=Aspergillus fumigatus Z5 GN=Y699_08257 PE=3 SV=1	A0A0J5STR2_ASPFM	32 kDa		0.3	9	18	26
756	Golgi matrix protein OS=Aspergillus fumigatus Z5 GN=Y699_08377 PE=4 SV=1	A0A0J5SU36_ASPFM	60 kDa	TRUE	0.17	10	16	19
757	Ubiquitin carboxyl-terminal hydrolase, putative OS=Aspergillus fumigatus Z5 GN=Y699_04357 PE=4 SV=1	A0A0J5T0C8_ASPFM	142 kDa	TRUE	0.084	9	11	13
758	Bifunctional purine biosynthetic protein Ade1, putative OS=Aspergillus fumigatus Z5 GN=Y699_07226 PE=3 SV=1	A0A0J5PFB8_ASPFM	86 kDa		0.26	16	18	26
759	Ubiquitin C-terminal hydrolase OS=Aspergillus fumigatus Z5 GN=Y699_07463 PE=4 SV=1	A0A0J5PGA9_ASPFM	64 kDa	TRUE	0.2	12	14	16
760	Glycosyl hydrolase family 43 protein OS=Aspergillus fumigatus Z5 GN=Y699_05728 PE=3 SV=1	A0A0J5PK84_ASPFM	48 kDa		0.17	8	12	22
761	ARP2/3 complex subunit OS=Aspergillus fumigatus Z5 GN=Y699_07002 PE=4 SV=1	A0A0J5PLH0_ASPFM	37 kDa	TRUE	0.38	13	17	23
762	Ubiquitin carboxyl-terminal hydrolase OS=Aspergillus fumigatus Z5 GN=Y699_03333 PE=3 SV=1	A0A0J5PNB8_ASPFM	27 kDa		0.48	14	19	27
763	NAD+ dependent glutamate dehydrogenase, putative OS=Aspergillus fumigatus Z5 GN=Y699_03373 PE=4 SV=1	A0A0J5PNF3_ASPFM	123 kDa	TRUE	0.15	14	17	18
764	Cytoplasmic asparaginyl-tRNA synthetase OS=Aspergillus fumigatus Z5 GN=Y699_03340 PE=3 SV=1	A0A0J5PQM9_ASPFM	65 kDa		0.25	16	19	24
765	Riboflavin-specific deaminase OS=Aspergillus fumigatus Z5 GN=Y699_03415 PE=4 SV=1	A0A0J5PQV7_ASPFM	124 kDa		0.1	10	13	17
766	Alpha-galactosidase OS=Aspergillus fumigatus Z5 GN=Y699_00179 PE=3 SV=1	A0A0J5PR28_ASPFM	181 kDa		0.069	11	14	17
767	Agmatinase, putative OS=Aspergillus fumigatus Z5 GN=Y699_03349 PE=3 SV=1	A0A0J5PRM8_ASPFM	45 kDa	TRUE	0.33	10	19	25
768	Metallo-beta-lactamase domain-containing protein, putative OS=Aspergillus fumigatus Z5 GN=Y699_07607 PE=4 SV=1	A0A0J5PS15_ASPFM	34 kDa		0.35	9	14	21
769	HAD superfamily hydrolase OS=Aspergillus fumigatus Z5 GN=Y699_00674 PE=4 SV=1	A0A0J5PSD7_ASPFM	27 kDa		0.46	11	13	22
770	WW domain-containing protein OS=Aspergillus fumigatus Z5 GN=Y699_00331 PE=4 SV=1	A0A0J5PU47_ASPFM	28 kDa		0.27	6	12	23
771	Oxidative stress protein Svf1 OS=Aspergillus fumigatus Z5 GN=Y699_01006 PE=4 SV=1	A0A0J5PVY6_ASPFM	42 kDa		0.17	6	8	24
772	Nitroreductase family protein OS=Aspergillus fumigatus Z5 GN=Y699_00830 PE=4 SV=1	A0A0J5PWH4_ASPFM	24 kDa		0.47	9	15	24
773	Guanylate kinase OS=Aspergillus fumigatus Z5 GN=Y699_08376 PE=3 SV=1	A0A0J5PWV3_ASPFM	22 kDa		0.66	14	20	25
774	Glutamate carboxypeptidase Tre2, putative OS=Aspergillus fumigatus Z5 GN=Y699_01486 PE=4 SV=1	A0A0J5PX99_ASPFM	101 kDa		0.17	12	18	21
775	G protein complex alpha subunit GanA OS=Aspergillus fumigatus Z5 GN=Y699_01315 PE=4 SV=1	A0A0J5PXY3_ASPFM	41 kDa	TRUE	0.37	10	14	20
776	60S ribosomal protein L30 OS=Aspergillus fumigatus Z5 GN=Y699_02897 PE=4 SV=1	A0A0J5PYY4_ASPFM	11 kDa		0.48	7	16	26
777	RNA binding protein Ligatin/Tma64 OS=Aspergillus fumigatus Z5 GN=Y699_05109 PE=4 SV=1	A0A0J5Q164_ASPFM	72 kDa		0.21	11	15	22
778	Dihydroxyacetone kinase (DakA), putative OS=Aspergillus fumigatus Z5 GN=Y699_05131 PE=4 SV=1	A0A0J5Q1D6_ASPFM	62 kDa		0.23	9	15	26
779	Agmatinase OS=Aspergillus fumigatus Z5 GN=Y699_05191 PE=3 SV=1	A0A0J5Q1I4_ASPFM	42 kDa		0.39	10	17	26
780	Uncharacterized protein OS=Aspergillus fumigatus Z5 GN=Y699_04124 PE=4 SV=1	A0A0J5Q773_ASPFM	21 kDa		0.36	7	10	25
781	Ubiquitin-like protein DskB OS=Aspergillus fumigatus Z5 GN=Y699_04464 PE=4 SV=1	A0A0J5Q854_ASPFM	49 kDa		0.18	9	16	22
782	Uncharacterized protein OS=Aspergillus fumigatus Z5 GN=Y699_04554 PE=4 SV=1	A0A0J5Q8E0_ASPFM	44 kDa	TRUE	0.23	9	16	25
783	G-protein complex beta subunit CpcB OS=Aspergillus fumigatus Z5 GN=Y699_04835 PE=4 SV=1	A0A0J5SXD4_ASPFM	35 kDa		0.26	9	19	24
784	von Willebrand and RING finger domain-containing protein OS=Aspergillus fumigatus Z5 GN=Y699_03857 PE=4 SV=1	A0A0J5SZ08_ASPFM	112 kDa	TRUE	0.096	9	12	12
785	Serine/threonine protein kinase OS=Aspergillus fumigatus Z5 GN=Y699_06545 PE=4 SV=1	A0A0J5PEU2_ASPFM	74 kDa		0.1	9	12	17
786	Phosphatidylserine decarboxylase, putative OS=Aspergillus fumigatus Z5 GN=Y699_07570 PE=4 SV=1	A0A0J5PIE6_ASPFM	53 kDa		0.21	11	17	22
787	Nascent polypeptide-associated complex (NAC) subunit OS=Aspergillus fumigatus Z5 GN=Y699_07319 PE=4 SV=1	A0A0J5PIX3_ASPFM	22 kDa		0.43	10	18	26
788	Pectate lyase OS=Aspergillus fumigatus Z5 GN=Y699_08660 PE=4 SV=1	A0A0J5PLR9_ASPFM	25 kDa		0.33	5	8	26
789	Mitogen-activated protein kinase OS=Aspergillus fumigatus Z5 GN=Y699_09180 PE=3 SV=1	A0A0J5PM26_ASPFM	48 kDa		0.15	6	13	19
790	Endoglucanase, putative OS=Aspergillus fumigatus Z5 GN=Y699_05825 PE=4 SV=1	A0A0J5PMJ9_ASPFM	86 kDa	TRUE	0.14	10	17	22
791	FGGY-family carbohydrate kinase OS=Aspergillus fumigatus Z5 GN=Y699_03421 PE=4 SV=1	A0A0J5PMV8_ASPFM	69 kDa	TRUE	0.14	7	10	11
792	Aspartyl-tRNA synthetase, cytoplasmic OS=Aspergillus fumigatus Z5 GN=Y699_07011 PE=3 SV=1	A0A0J5PP87_ASPFM	108 kDa		0.079	10	12	19
793	Protein phophatase 2C family protein OS=Aspergillus fumigatus Z5 GN=Y699_06620 PE=4 SV=1	A0A0J5PP88_ASPFM	66 kDa		0.14	9	15	19
794	HMG box protein OS=Aspergillus fumigatus Z5 GN=Y699_06835 PE=4 SV=1	A0A0J5PPX8_ASPFM	34 kDa		0.17	7	10	18
795	Uncharacterized protein OS=Aspergillus fumigatus Z5 GN=Y699_07865 PE=4 SV=1	A0A0J5PQ61_ASPFM	11 kDa		0.78	6	11	27
796	A-pheromone processing metallopeptidase Ste23 OS=Aspergillus fumigatus Z5 GN=Y699_00167 PE=3 SV=1	A0A0J5PQI9_ASPFM	136 kDa	TRUE	0.12	13	14	17
797	Alpha-1,3-glucan synthase, putative OS=Aspergillus fumigatus Z5 GN=Y699_07995 PE=4 SV=1	A0A0J5PQL4_ASPFM	273 kDa	TRUE	0.036	8	8	12
798	Sterol 24-C-methyltransferase OS=Aspergillus fumigatus Z5 GN=Y699_03529 PE=3 SV=1	A0A0J5PS41_ASPFM	43 kDa		0.25	8	11	18
799	AMP-binding enzyme, putative OS=Aspergillus fumigatus Z5 GN=Y699_00692 PE=4 SV=1	A0A0J5PS43_ASPFM	67 kDa	TRUE	0.16	11	15	17
800	Cysteinyl-tRNA synthetase OS=Aspergillus fumigatus Z5 GN=Y699_00802 PE=3 SV=1	A0A0J5PSG1_ASPFM	91 kDa	TRUE	0.16	13	14	22
801	26S proteasome regulatory particle subunit Rpn8 OS=Aspergillus fumigatus Z5 GN=Y699_01102 PE=4 SV=1	A0A0J5PTD3_ASPFM	39 kDa		0.33	12	18	25
802	Proteasome subunit alpha type OS=Aspergillus fumigatus Z5 GN=Y699_00181 PE=3 SV=1	A0A0J5PTR8_ASPFM	30 kDa	TRUE	0.45	9	20	23
803	NAD dependent epimerase OS=Aspergillus fumigatus Z5 GN=Y699_00190 PE=4 SV=1	A0A0J5PUI5_ASPFM	35 kDa		0.34	12	20	23
804	Translation initiation factor 2 alpha subunit OS=Aspergillus fumigatus Z5 GN=Y699_01216 PE=4 SV=1	A0A0J5PWI2_ASPFM	36 kDa		0.44	14	19	24
805	Cell wall biogenesis protein/glutathione transferase (Gto1), putative OS=Aspergillus fumigatus Z5 GN=Y699_02297 PE=4 SV=1	A0A0J5PXE6_ASPFM	45 kDa		0.38	13	16	24
806	Xylosidase : arabinofuranosidase OS=Aspergillus fumigatus Z5 GN=Y699_02554 PE=3 SV=1	A0A0J5PYL0_ASPFM	62 kDa		0.27	13	17	20
807	60S ribosomal protein L35 OS=Aspergillus fumigatus Z5 GN=Y699_08220 PE=3 SV=1	A0A0J5PZL2_ASPFM	24 kDa		0.37	12	20	20
808	Cutinase OS=Aspergillus fumigatus Z5 GN=Y699_02431 PE=3 SV=1	A0A0J5Q122_ASPFM	34 kDa		0.19	4	14	27
809	Uncharacterized protein OS=Aspergillus fumigatus Z5 GN=Y699_02626 PE=4 SV=1	A0A0J5Q1M4_ASPFM	120 kDa		0.087	11	13	14
810	Curved DNA-binding protein OS=Aspergillus fumigatus Z5 GN=Y699_02195 PE=4 SV=1	A0A0J5Q1T1_ASPFM	44 kDa		0.28	12	16	21
811	DNA replication licensing factor Mcm4 OS=Aspergillus fumigatus Z5 GN=Y699_02911 PE=3 SV=1	A0A0J5Q2H2_ASPFM	113 kDa		0.07	5	6	7
812	Uncharacterized protein OS=Aspergillus fumigatus Z5 GN=Y699_03948 PE=4 SV=1	A0A0J5Q2I6_ASPFM	43 kDa		0.28	11	17	21
813	Actin-like protein ARP8 OS=Aspergillus fumigatus Z5 GN=Y699_02745 PE=3 SV=1	A0A0J5Q3D4_ASPFM	138 kDa		0.11	9	12	16
814	Import receptor subunit (Tom20) OS=Aspergillus fumigatus Z5 GN=Y699_04273 PE=3 SV=1	A0A0J5Q3I1_ASPFM	19 kDa		0.47	12	19	26
815	Uncharacterized protein OS=Aspergillus fumigatus Z5 GN=Y699_04468 PE=4 SV=1	A0A0J5Q422_ASPFM	128 kDa		0.063	7	9	11
816	Uncharacterized protein OS=Aspergillus fumigatus Z5 GN=Y699_03885 PE=4 SV=1	A0A0J5Q5G0_ASPFM	40 kDa		0.17	6	6	8
817	Uncharacterized protein OS=Aspergillus fumigatus Z5 GN=Y699_04404 PE=4 SV=1	A0A0J5Q808_ASPFM	30 kDa		0.35	9	15	22
818	DNA-directed RNA polymerase subunit beta OS=Aspergillus fumigatus Z5 GN=Y699_08891 PE=3 SV=1	A0A0J5SG11_ASPFM	142 kDa	TRUE	0.11	10	13	13
819	Purple acid phosphatase OS=Aspergillus fumigatus Z5 GN=Y699_00103 PE=3 SV=1	A0A0J5SNA4_ASPFM	67 kDa	TRUE	0.13	10	15	20
820	UDP-glucose 4-epimerase OS=Aspergillus fumigatus Z5 GN=Y699_00908 PE=3 SV=1	A0A0J5SQA8_ASPFM	41 kDa		0.39	13	17	21
821	RAS small monomeric GTPase RasA OS=Aspergillus fumigatus Z5 GN=Y699_00948 PE=4 SV=1	A0A0J5SQG5_ASPFM	24 kDa	TRUE	0.35	7	13	23
822	Pheromone maturation dipeptidyl aminopeptidase DapB OS=Aspergillus fumigatus Z5 GN=Y699_01768 PE=4 SV=1	A0A0J5SSB7_ASPFM	103 kDa		0.16	12	13	20
823	60S ribosomal protein L37a OS=Aspergillus fumigatus Z5 GN=Y699_02188 PE=3 SV=1	A0A0J5SUE8_ASPFM	10 kDa		0.38	5	14	20
824	NADH-ubiquinone oxidoreductase subunit OS=Aspergillus fumigatus Z5 GN=Y699_02503 PE=3 SV=1	A0A0J5SV86_ASPFM	59 kDa		0.21	10	16	24
825	Thioredoxin, putative OS=Aspergillus fumigatus Z5 GN=Y699_04177 PE=4 SV=1	A0A0J5SZX5_ASPFM	15 kDa		0.44	9	17	25
826	RuvB-like helicase OS=Aspergillus fumigatus Z5 GN=Y699_07025 PE=3 SV=1	A0A0J5PQE0_ASPFM	51 kDa		0.036	2	2	2
827	Thioredoxin OS=Aspergillus fumigatus Z5 GN=Y699_06294 PE=4 SV=1	A0A0J5PG15_ASPFM	40 kDa	TRUE	0.31	10	15	21
828	SNARE domain-containing protein OS=Aspergillus fumigatus Z5 GN=Y699_06083 PE=4 SV=1	A0A0J5PGQ1_ASPFM	31 kDa	TRUE	0.39	14	21	21
829	Actin OS=Aspergillus fumigatus Z5 GN=Y699_07225 PE=3 SV=1	A0A0J5PHF0_ASPFM	43 kDa	TRUE	0.31	11	13	22
830	3-ketoacyl-coA thiolase peroxisomal A OS=Aspergillus fumigatus Z5 GN=Y699_06463 PE=3 SV=1	A0A0J5PHV1_ASPFM	44 kDa	TRUE	0.26	10	14	18
831	Carboxypeptidase OS=Aspergillus fumigatus Z5 GN=Y699_07565 PE=3 SV=1	A0A0J5PIE1_ASPFM	58 kDa		0.18	7	11	20
832	Carbonic anhydrase OS=Aspergillus fumigatus Z5 GN=Y699_05461 PE=3 SV=1	A0A0J5PIT7_ASPFM	26 kDa		0.32	6	7	23
833	Actin binding protein OS=Aspergillus fumigatus Z5 GN=Y699_05698 PE=4 SV=1	A0A0J5PK62_ASPFM	84 kDa	TRUE	0.17	10	13	19
834	Beta-glucosidase OS=Aspergillus fumigatus Z5 GN=Y699_05768 PE=3 SV=1	A0A0J5PKB4_ASPFM	87 kDa	TRUE	0.18	13	16	17
835	Uncharacterized protein OS=Aspergillus fumigatus Z5 GN=Y699_07703 PE=4 SV=1	A0A0J5PP54_ASPFM	32 kDa		0.2	5	11	23
836	Extracellular phytase OS=Aspergillus fumigatus Z5 GN=Y699_07610 PE=4 SV=1	A0A0J5PPK0_ASPFM	57 kDa	TRUE	0.16	7	11	21
837	Small monomeric GTPase SarA OS=Aspergillus fumigatus Z5 GN=Y699_06800 PE=3 SV=1	A0A0J5PPV5_ASPFM	21 kDa		0.55	10	18	23
838	Alkaline serine protease OS=Aspergillus fumigatus Z5 GN=Y699_03125 PE=3 SV=1	A0A0J5PPZ3_ASPFM	15 kDa		0.37	7	10	20
839	Cysteine synthase OS=Aspergillus fumigatus Z5 GN=Y699_00184 PE=4 SV=1	A0A0J5PR33_ASPFM	40 kDa		0.44	13	19	21
840	Homocysteine synthase CysD OS=Aspergillus fumigatus Z5 GN=Y699_00382 PE=3 SV=1	A0A0J5PR65_ASPFM	47 kDa	TRUE	0.25	8	12	22
841	Exo-beta-1,3-glucanase OS=Aspergillus fumigatus Z5 GN=Y699_03560 PE=4 SV=1	A0A0J5PRA5_ASPFM	85 kDa		0.23	14	20	24
842	IdgA domain-containing protein OS=Aspergillus fumigatus Z5 GN=Y699_03354 PE=3 SV=1	A0A0J5PRN1_ASPFM	84 kDa		0.12	9	13	18
843	Glycosyl hydrolase family 71 protein OS=Aspergillus fumigatus Z5 GN=Y699_07702 PE=4 SV=1	A0A0J5PSB4_ASPFM	174 kDa		0.047	8	11	19
844	Dolichyl-diphosphooligosaccharide--protein glycosyltransferase subunit WBP1 OS=Aspergillus fumigatus Z5 GN=Y699_00739 PE=3 SV=1	A0A0J5PSI0_ASPFM	47 kDa		0.33	11	16	18
845	Acyl-CoA dehydrogenase OS=Aspergillus fumigatus Z5 GN=Y699_00837 PE=4 SV=1	A0A0J5PSJ1_ASPFM	71 kDa		0.12	7	9	12
846	Pyridoxamine phosphate oxidase OS=Aspergillus fumigatus Z5 GN=Y699_00897 PE=4 SV=1	A0A0J5PSR8_ASPFM	41 kDa		0.22	11	15	20
847	D-arabinitol dehydrogenase ArbD, putative OS=Aspergillus fumigatus Z5 GN=Y699_00731 PE=3 SV=1	A0A0J5PV89_ASPFM	39 kDa		0.25	9	14	22
848	Phosphatidylinositol transporter, putative OS=Aspergillus fumigatus Z5 GN=Y699_00766 PE=4 SV=1	A0A0J5PVB7_ASPFM	50 kDa		0.19	7	14	22
849	Rho GTPase activator (Rgd1) OS=Aspergillus fumigatus Z5 GN=Y699_01917 PE=4 SV=1	A0A0J5PVH6_ASPFM	73 kDa		0.13	10	13	14
850	Cation-transporting ATPase OS=Aspergillus fumigatus Z5 GN=Y699_01186 PE=3 SV=1	A0A0J5PWF1_ASPFM	188 kDa		0.058	10	15	23
851	Glycerol dehydrogenase Gcy1 OS=Aspergillus fumigatus Z5 GN=Y699_08271 PE=4 SV=1	A0A0J5PWK7_ASPFM	34 kDa		0.47	14	19	22
852	Golgi transport protein Sly1 OS=Aspergillus fumigatus Z5 GN=Y699_01140 PE=4 SV=1	A0A0J5PXE5_ASPFM	77 kDa		0.13	9	11	20
853	60S acidic ribosomal protein P2/allergen Asp F 8 OS=Aspergillus fumigatus Z5 GN=Y699_02822 PE=3 SV=1	A0A0J5PYR2_ASPFM	11 kDa	TRUE	0.53	5	11	16
854	La domain-containing family OS=Aspergillus fumigatus Z5 GN=Y699_08285 PE=4 SV=1	A0A0J5PZR9_ASPFM	84 kDa		0.075	5	5	16
855	Enoyl reductase, putative OS=Aspergillus fumigatus Z5 GN=Y699_02020 PE=4 SV=1	A0A0J5Q047_ASPFM	46 kDa		0.33	13	18	23
856	Uncharacterized protein OS=Aspergillus fumigatus Z5 GN=Y699_04886 PE=4 SV=1	A0A0J5Q0L7_ASPFM	99 kDa		0.084	7	12	12
857	Vacuolar ATP synthase subunit H OS=Aspergillus fumigatus Z5 GN=Y699_08204 PE=4 SV=1	A0A0J5Q0V2_ASPFM	53 kDa		0.29	13	16	18
858	Isocitrate dehydrogenase [NAD] subunit, mitochondrial OS=Aspergillus fumigatus Z5 GN=Y699_03796 PE=3 SV=1	A0A0J5Q1X2_ASPFM	42 kDa	TRUE	0.23	9	17	24
859	Ketoreductase OS=Aspergillus fumigatus Z5 GN=Y699_02806 PE=4 SV=1	A0A0J5Q261_ASPFM	37 kDa		0.32	10	13	20
860	ABC transporter (Adp1) OS=Aspergillus fumigatus Z5 GN=Y699_03888 PE=4 SV=1	A0A0J5Q2B1_ASPFM	120 kDa	TRUE	0.058	8	14	22
861	GliG OS=Aspergillus fumigatus Z5 GN=Y699_04118 PE=3 SV=1	A0A0J5Q328_ASPFM	29 kDa		0.45	10	15	20
862	Alkaline serine protease AorO, putative OS=Aspergillus fumigatus Z5 GN=Y699_04173 PE=4 SV=1	A0A0J5Q383_ASPFM	69 kDa		0.19	7	12	24
863	NADH-ubiquinone oxidoreductase subunit OS=Aspergillus fumigatus Z5 GN=Y699_04358 PE=4 SV=1	A0A0J5Q3R6_ASPFM	21 kDa		0.31	6	9	21
864	Actin polymerization protein Bzz1 OS=Aspergillus fumigatus Z5 GN=Y699_04687 PE=4 SV=1	A0A0J5Q4D8_ASPFM	82 kDa	TRUE	0.13	7	9	18
865	Actin-like protein 2/3 complex subunit 1A OS=Aspergillus fumigatus Z5 GN=Y699_03809 PE=4 SV=1	A0A0J5Q6C6_ASPFM	40 kDa		0.32	11	15	20
866	mRNA splicing protein (Prp39) OS=Aspergillus fumigatus Z5 GN=Y699_06286 PE=4 SV=1	A0A0J5SCX3_ASPFM	68 kDa	TRUE	0.19	12	16	18
867	Tartrate dehydrogenase OS=Aspergillus fumigatus Z5 GN=Y699_05862 PE=3 SV=1	A0A0J5SIL6_ASPFM	40 kDa		0.39	12	14	20
868	Aspartate-tRNA ligase OS=Aspergillus fumigatus Z5 GN=Y699_05957 PE=3 SV=1	A0A0J5SIT1_ASPFM	86 kDa	TRUE	0.17	11	14	17
869	40S ribosomal protein S11 OS=Aspergillus fumigatus Z5 GN=Y699_03197 PE=3 SV=1	A0A0J5SKL4_ASPFM	19 kDa		0.41	9	12	15
870	BAR adaptor protein OS=Aspergillus fumigatus Z5 GN=Y699_00448 PE=4 SV=1	A0A0J5SP68_ASPFM	30 kDa		0.34	8	11	17
871	Structural maintenance of chromosomes protein OS=Aspergillus fumigatus Z5 GN=Y699_04780 PE=3 SV=1	A0A0J5SX85_ASPFM	162 kDa	TRUE	0.082	12	13	14
872	Nonsense transcript regulator OS=Aspergillus fumigatus Z5 GN=Y699_05060 PE=4 SV=1	A0A0J5SXZ4_ASPFM	119 kDa		0.11	13	14	21
873	Putative methyltransferase C27D7.08c OS=Aspergillus fumigatus Z5 GN=Y699_08584 PE=4 SV=1	A0A0J5PIG0_ASPFM	59 kDa		0.04	2	2	2
874	Branched-chain-amino-acid aminotransferase OS=Aspergillus fumigatus Z5 GN=Y699_05997 PE=3 SV=1	A0A0J5PD67_ASPFM	46 kDa		0.2	9	12	18
875	Translation elongation factor eEF-1B gamma subunit OS=Aspergillus fumigatus Z5 GN=Y699_09384 PE=3 SV=1	A0A0J5PF72_ASPFM	24 kDa		0.65	11	15	19
876	Rhamnogalacturonan acetylesterase RgaE OS=Aspergillus fumigatus Z5 GN=Y699_09418 PE=4 SV=1	A0A0J5PG23_ASPFM	27 kDa		0.38	7	14	23
877	Uncharacterized protein OS=Aspergillus fumigatus Z5 GN=Y699_09391 PE=4 SV=1	A0A0J5PH69_ASPFM	23 kDa		0.28	5	11	21
878	Alpha-galactosidase OS=Aspergillus fumigatus Z5 GN=Y699_07445 PE=3 SV=1	A0A0J5PI42_ASPFM	53 kDa	TRUE	0.21	8	16	19
879	40S ribosomal protein S13 OS=Aspergillus fumigatus Z5 GN=Y699_08554 PE=3 SV=1	A0A0J5PIC6_ASPFM	17 kDa	TRUE	0.64	10	12	19
880	Uncharacterized protein OS=Aspergillus fumigatus Z5 GN=Y699_09114 PE=4 SV=1	A0A0J5PJ17_ASPFM	187 kDa		0.018	3	3	4
881	2-isopropylmalate synthase OS=Aspergillus fumigatus Z5 GN=Y699_09124 PE=3 SV=1	A0A0J5PJ26_ASPFM	71 kDa		0.18	10	15	18
882	Cytochrome b5 OS=Aspergillus fumigatus Z5 GN=Y699_03248 PE=3 SV=1	A0A0J5PN48_ASPFM	14 kDa		0.27	6	8	25
883	Uncharacterized protein OS=Aspergillus fumigatus Z5 GN=Y699_00114 PE=4 SV=1	A0A0J5PQX8_ASPFM	22 kDa		0.22	5	9	20
884	3-methylcrotonyl-CoA carboxylase subunit alpha (MccA), putative OS=Aspergillus fumigatus Z5 GN=Y699_00732 PE=4 SV=1	A0A0J5PS86_ASPFM	78 kDa	TRUE	0.14	8	9	17
885	Stress response protein (Ish1), putative OS=Aspergillus fumigatus Z5 GN=Y699_01502 PE=4 SV=1	A0A0J5PUG3_ASPFM	58 kDa	TRUE	0.26	15	16	17
886	Prenylcysteine lyase, putative OS=Aspergillus fumigatus Z5 GN=Y699_01614 PE=4 SV=1	A0A0J5PUX6_ASPFM	60 kDa		0.26	14	17	20
887	Uncharacterized protein OS=Aspergillus fumigatus Z5 GN=Y699_01664 PE=4 SV=1	A0A0J5PV25_ASPFM	90 kDa		0.16	11	16	17
888	NADH-ubiquinone oxidoreductase subunit B17.2 OS=Aspergillus fumigatus Z5 GN=Y699_00505 PE=4 SV=1	A0A0J5PVK0_ASPFM	16 kDa		0.49	6	14	19
889	Acyl-CoA:6-aminopenicillanic-acid-acyltransferase, putative OS=Aspergillus fumigatus Z5 GN=Y699_01296 PE=4 SV=1	A0A0J5PWQ8_ASPFM	40 kDa		0.21	8	9	9
890	Probable cytosolic iron-sulfur protein assembly protein 1 OS=Aspergillus fumigatus Z5 GN=CIA1 PE=3 SV=1	A0A0J5PWU6_ASPFM	50 kDa		0.085	5	9	22
891	Inositol monophosphatase, putative OS=Aspergillus fumigatus Z5 GN=Y699_02010 PE=4 SV=1	A0A0J5Q041_ASPFM	32 kDa		0.35	12	18	23
892	S-adenosylmethionine synthase OS=Aspergillus fumigatus Z5 GN=Y699_08209 PE=3 SV=1	A0A0J5Q0V8_ASPFM	42 kDa		0.27	12	16	16
893	NADP(+)-dependent dehydrogenase, putative OS=Aspergillus fumigatus Z5 GN=Y699_05294 PE=3 SV=1	A0A0J5Q1R0_ASPFM	20 kDa		0.26	4	6	23
894	Leukotriene A4 hydrolase OS=Aspergillus fumigatus Z5 GN=Y699_03031 PE=4 SV=1	A0A0J5Q2U3_ASPFM	73 kDa	TRUE	0.24	13	16	18
895	GATA transcription factor (AreB) OS=Aspergillus fumigatus Z5 GN=Y699_02535 PE=4 SV=1	A0A0J5Q2U4_ASPFM	35 kDa	TRUE	0.11	5	8	11
896	UBX domain-containing protein OS=Aspergillus fumigatus Z5 GN=Y699_04933 PE=4 SV=1	A0A0J5Q3V5_ASPFM	58 kDa	TRUE	0.21	8	11	16
897	ABC transporter OS=Aspergillus fumigatus Z5 GN=Y699_04932 PE=4 SV=1	A0A0J5Q516_ASPFM	168 kDa	TRUE	0.081	10	12	13
898	2-oxo acid dehydrogenases acyltransferase, putative OS=Aspergillus fumigatus Z5 GN=Y699_06556 PE=3 SV=1	A0A0J5SDM3_ASPFM	48 kDa		0.3	11	18	19
899	Porphyromonas-type peptidyl-arginine deiminase superfamily OS=Aspergillus fumigatus Z5 GN=Y699_07904 PE=4 SV=1	A0A0J5SMQ5_ASPFM	43 kDa	TRUE	0.26	10	12	17
900	C1 tetrahydrofolate synthase OS=Aspergillus fumigatus Z5 GN=Y699_01673 PE=3 SV=1	A0A0J5SS29_ASPFM	101 kDa		0.13	13	16	21
901	Inosine-uridine preferring nucleoside hydrolase OS=Aspergillus fumigatus Z5 GN=Y699_08097 PE=4 SV=1	A0A0J5STD7_ASPFM	47 kDa		0.23	7	12	20
902	Iron/copper transporter Atx1 OS=Aspergillus fumigatus Z5 GN=Y699_08371 PE=4 SV=1	A0A0J5PWV0_ASPFM	8 kDa	TRUE	0.54	2	5	22
903	Endosomal cargo receptor (Erp5) OS=Aspergillus fumigatus Z5 GN=Y699_06127 PE=3 SV=1	A0A0J5PDI3_ASPFM	26 kDa	TRUE	0.33	7	11	17
904	Proteasome activator subunit 4 OS=Aspergillus fumigatus Z5 GN=Y699_06492 PE=4 SV=1	A0A0J5PEL1_ASPFM	223 kDa	TRUE	0.059	11	11	11
905	Wd-repeat protein OS=Aspergillus fumigatus Z5 GN=Y699_07183 PE=4 SV=1	A0A0J5PFC9_ASPFM	64 kDa		0.19	12	16	21
906	KH domain-containing protein OS=Aspergillus fumigatus Z5 GN=Y699_06094 PE=4 SV=1	A0A0J5PFH2_ASPFM	53 kDa	TRUE	0.23	11	14	17
907	Putative apospory-associated protein c OS=Aspergillus fumigatus Z5 GN=Y699_06274 PE=4 SV=1	A0A0J5PFZ9_ASPFM	35 kDa		0.26	9	14	17
908	N-acylethanolamine amidohydrolase OS=Aspergillus fumigatus Z5 GN=Y699_09137 PE=4 SV=1	A0A0J5PH80_ASPFM	124 kDa		0.083	10	11	14
909	Lysine decarboxylase-like protein OS=Aspergillus fumigatus Z5 GN=Y699_07219 PE=4 SV=1	A0A0J5PIM6_ASPFM	26 kDa	TRUE	0.38	10	14	15
910	Acetyl-CoA acetyltransferase OS=Aspergillus fumigatus Z5 GN=Y699_05681 PE=3 SV=1	A0A0J5PJI6_ASPFM	40 kDa	TRUE	0.42	10	13	19
911	40S ribosomal protein S26 OS=Aspergillus fumigatus Z5 GN=Y699_06629 PE=4 SV=1	A0A0J5PKX2_ASPFM	13 kDa	TRUE	0.34	5	7	21
912	Urease OS=Aspergillus fumigatus Z5 GN=Y699_06834 PE=3 SV=1	A0A0J5PLM1_ASPFM	93 kDa	TRUE	0.16	13	17	19
913	NADH-quinone oxidoreductase Pst2 OS=Aspergillus fumigatus Z5 GN=Y699_06989 PE=4 SV=1	A0A0J5PLZ8_ASPFM	22 kDa		0.52	7	12	18
914	Dihydroorotase, homodimeric type OS=Aspergillus fumigatus Z5 GN=Y699_05890 PE=4 SV=1	A0A0J5PMR5_ASPFM	36 kDa	TRUE	0.23	8	11	19
915	Chromatin remodeling complex subunit (Arp5) OS=Aspergillus fumigatus Z5 GN=Y699_03596 PE=3 SV=1	A0A0J5PNA8_ASPFM	87 kDa	TRUE	0.24	16	18	19
916	Uncharacterized protein OS=Aspergillus fumigatus Z5 GN=Y699_05779 PE=4 SV=1	A0A0J5PNL9_ASPFM	40 kDa		0.34	8	13	22
917	Cell wall protein PhiA OS=Aspergillus fumigatus Z5 GN=Y699_07778 PE=4 SV=1	A0A0J5PPB2_ASPFM	19 kDa		0.43	6	11	24
918	ATP-dependent DNA helicase II subunit 2 OS=Aspergillus fumigatus Z5 GN=Y699_03055 PE=3 SV=1	A0A0J5PPS2_ASPFM	81 kDa		0.14	8	10	13
919	Cytochrome c subunit Vb, putative OS=Aspergillus fumigatus Z5 GN=Y699_03090 PE=4 SV=1	A0A0J5PPW1_ASPFM	19 kDa		0.39	5	10	22
920	Thiamine biosynthesis protein (Nmt1) OS=Aspergillus fumigatus Z5 GN=Y699_00212 PE=4 SV=1	A0A0J5PQN2_ASPFM	38 kDa		0.4	13	17	19
921	Uncharacterized protein OS=Aspergillus fumigatus Z5 GN=Y699_00274 PE=4 SV=1	A0A0J5PRA9_ASPFM	40 kDa		0.31	11	14	20
922	3-hydroxybutyryl-CoA dehydrogenase, putative OS=Aspergillus fumigatus Z5 GN=Y699_03449 PE=4 SV=1	A0A0J5PRW4_ASPFM	34 kDa		0.48	13	19	23
923	Small nuclear ribonucleoprotein OS=Aspergillus fumigatus Z5 GN=Y699_01017 PE=4 SV=1	A0A0J5PT61_ASPFM	28 kDa	TRUE	0.33	7	10	14
924	RAB GTPase Vps21/Ypt51 OS=Aspergillus fumigatus Z5 GN=Y699_01477 PE=4 SV=1	A0A0J5PUE8_ASPFM	28 kDa	TRUE	0.57	12	16	22
925	Oxidoreductase OS=Aspergillus fumigatus Z5 GN=Y699_00250 PE=3 SV=1	A0A0J5PUQ0_ASPFM	27 kDa		0.47	12	15	21
926	DnaJ domain-containing protein Psi OS=Aspergillus fumigatus Z5 GN=Y699_00586 PE=4 SV=1	A0A0J5PUW4_ASPFM	40 kDa	TRUE	0.33	11	13	19
927	Morphogenesis protein (Msb1), putative OS=Aspergillus fumigatus Z5 GN=Y699_01687 PE=4 SV=1	A0A0J5PUX9_ASPFM	111 kDa		0.081	6	8	10
928	Isoamyl alcohol oxidase OS=Aspergillus fumigatus Z5 GN=Y699_01809 PE=4 SV=1	A0A0J5PVH9_ASPFM	63 kDa	TRUE	0.19	9	16	22
929	RAS small monomeric GTPase Rab6 OS=Aspergillus fumigatus Z5 GN=Y699_02317 PE=4 SV=1	A0A0J5PXG5_ASPFM	23 kDa		0.35	8	15	20
930	Casein kinase I OS=Aspergillus fumigatus Z5 GN=Y699_03846 PE=4 SV=1	A0A0J5Q231_ASPFM	50 kDa	TRUE	0.2	9	14	20
931	KOW motif domain-containing protein OS=Aspergillus fumigatus Z5 GN=Y699_03848 PE=3 SV=1	A0A0J5Q263_ASPFM	41 kDa	TRUE	0.29	10	12	17
932	mRNA splicing factor RNA helicase (Cdc28) OS=Aspergillus fumigatus Z5 GN=Y699_03016 PE=4 SV=1	A0A0J5Q2S5_ASPFM	127 kDa	TRUE	0.05	6	7	7
933	Malic enzyme OS=Aspergillus fumigatus Z5 GN=Y699_02975 PE=3 SV=1	A0A0J5Q3Y0_ASPFM	67 kDa		0.19	11	14	17
934	Arp2/3 complex subunit (Arp2) OS=Aspergillus fumigatus Z5 GN=Y699_05033 PE=3 SV=1	A0A0J5Q483_ASPFM	44 kDa		0.23	8	11	19
935	5'-methylthioadenosine phosphorylase (Meu1) OS=Aspergillus fumigatus Z5 GN=Y699_04030 PE=3 SV=1	A0A0J5Q5X5_ASPFM	34 kDa		0.43	12	17	21
936	Ribose 5-phosphate isomerase A OS=Aspergillus fumigatus Z5 GN=Y699_04204 PE=4 SV=1	A0A0J5Q7F5_ASPFM	28 kDa		0.41	10	16	20
937	Haloalkanoic acid dehalogenase OS=Aspergillus fumigatus Z5 GN=Y699_04559 PE=4 SV=1	A0A0J5Q8E5_ASPFM	27 kDa	TRUE	0.49	8	15	22
938	ATPase subunit ATP4 OS=Aspergillus fumigatus Z5 GN=Y699_05542 PE=4 SV=1	A0A0J5SHU1_ASPFM	30 kDa		0.27	7	9	18
939	Uncharacterized protein OS=Aspergillus fumigatus Z5 GN=Y699_06708 PE=4 SV=1	A0A0J5SJ49_ASPFM	79 kDa	TRUE	0.034	3	4	4
940	Tubulin alpha-1 subunit OS=Aspergillus fumigatus Z5 GN=Y699_07013 PE=3 SV=1	A0A0J5SJV7_ASPFM	50 kDa	TRUE	0.13	8	12	19
941	Alpha-1,3-glucanase/mutanase, putative OS=Aspergillus fumigatus Z5 GN=Y699_03182 PE=4 SV=1	A0A0J5SKK4_ASPFM	31 kDa		0.1	4	8	21
942	Fumarylacetoacetate hydrolase FahA OS=Aspergillus fumigatus Z5 GN=Y699_03207 PE=4 SV=1	A0A0J5SKL9_ASPFM	47 kDa		0.43	13	17	23
943	NmrA-like family protein OS=Aspergillus fumigatus Z5 GN=Y699_03612 PE=4 SV=1	A0A0J5SLK4_ASPFM	34 kDa		0.38	9	11	17
944	ABC metal ion transporter OS=Aspergillus fumigatus Z5 GN=Y699_00643 PE=4 SV=1	A0A0J5SPL2_ASPFM	172 kDa		0.09	12	12	15
945	NAD binding Rossmann fold oxidoreductase OS=Aspergillus fumigatus Z5 GN=Y699_01363 PE=4 SV=1	A0A0J5SRC6_ASPFM	46 kDa		0.37	13	18	20
946	P450 family fatty acid hydroxylase OS=Aspergillus fumigatus Z5 GN=Y699_01623 PE=4 SV=1	A0A0J5SRZ5_ASPFM	124 kDa		0.13	11	14	20
947	Alpha,alpha-trehalose-phosphate synthase subunit Tps2 OS=Aspergillus fumigatus Z5 GN=Y699_01973 PE=4 SV=1	A0A0J5SSZ9_ASPFM	106 kDa	TRUE	0.15	13	17	19
948	IgE-binding protein OS=Aspergillus fumigatus Z5 GN=Y699_07345 PE=4 SV=1	A0A0J5PHT2_ASPFM	21 kDa		0.2	4	7	21
949	MYB DNA-binding domain-containing protein OS=Aspergillus fumigatus Z5 GN=Y699_00141 PE=4 SV=1	A0A0J5PTN4_ASPFM	224 kDa		0.011	2	2	3
950	37S ribosomal protein S25, mitochondrial OS=Aspergillus fumigatus Z5 GN=Y699_06097 PE=4 SV=1	A0A0J5PDF7_ASPFM	30 kDa		0.42	11	16	20
951	Phosphoethanolamine OS=Aspergillus fumigatus Z5 GN=Y699_05975 PE=4 SV=1	A0A0J5PDH7_ASPFM	51 kDa		0.14	6	9	18
952	Uncharacterized protein OS=Aspergillus fumigatus Z5 GN=Y699_06495 PE=4 SV=1	A0A0J5PEN9_ASPFM	141 kDa	TRUE	0.051	6	8	9
953	Purine nucleoside phosphorylase OS=Aspergillus fumigatus Z5 GN=Y699_07168 PE=3 SV=1	A0A0J5PF99_ASPFM	35 kDa		0.24	9	18	21
954	Succinate-semialdehyde dehydrogenase Uga2, putative OS=Aspergillus fumigatus Z5 GN=Y699_06204 PE=3 SV=1	A0A0J5PFR2_ASPFM	58 kDa	TRUE	0.25	12	14	19
955	Putative redox protein fmp46, mitochondrial OS=Aspergillus fumigatus Z5 GN=Y699_07416 PE=4 SV=1	A0A0J5PFV4_ASPFM	16 kDa		0.55	6	12	18
956	NADH-ubiquinone oxidoreductase subunit B OS=Aspergillus fumigatus Z5 GN=Y699_05968 PE=3 SV=1	A0A0J5PGE4_ASPFM	25 kDa	TRUE	0.24	6	10	18
957	Oxidoreductase OS=Aspergillus fumigatus Z5 GN=Y699_09068 PE=4 SV=1	A0A0J5PK36_ASPFM	38 kDa		0.35	9	15	18
958	TBP associated factor (Mot1), putative OS=Aspergillus fumigatus Z5 GN=Y699_06717 PE=4 SV=1	A0A0J5PKN7_ASPFM	211 kDa	TRUE	0.015	3	3	3
959	Methionine aminopeptidase 2 OS=Aspergillus fumigatus Z5 GN=Y699_05933 PE=3 SV=1	A0A0J5PKQ3_ASPFM	49 kDa	TRUE	0.18	9	13	16
960	Amino acid permease (Gap1), putative OS=Aspergillus fumigatus Z5 GN=Y699_08450 PE=4 SV=1	A0A0J5PL69_ASPFM	63 kDa		0.12	8	15	18
961	3-hydroxyanthranilate 3,4-dioxygenase OS=Aspergillus fumigatus Z5 GN=BNA1 PE=3 SV=1	A0A0J5PLX6_ASPFM	22 kDa		0.19	4	7	21
962	Dolichyl-diphosphooligosaccharide--protein glycosyltransferase subunit 1 OS=Aspergillus fumigatus Z5 GN=Y699_03353 PE=3 SV=1	A0A0J5PND4_ASPFM	56 kDa		0.35	14	17	18
963	Exo-beta-D-glucosaminidase OS=Aspergillus fumigatus Z5 GN=Y699_03761 PE=4 SV=1	A0A0J5PNT7_ASPFM	99 kDa		0.13	11	13	16
964	Uncharacterized protein OS=Aspergillus fumigatus Z5 GN=Y699_06956 PE=4 SV=1	A0A0J5PP32_ASPFM	53 kDa	TRUE	0.055	4	5	8
965	Putative SH3 and Ded_cyto domain-containing protein OS=Aspergillus fumigatus Z5 GN=Y699_06855 PE=4 SV=1	A0A0J5PPZ1_ASPFM	231 kDa	TRUE	0.012	3	5	5
966	Replication factor A 1, rfa1 OS=Aspergillus fumigatus Z5 GN=Y699_03405 PE=4 SV=1	A0A0J5PQU8_ASPFM	68 kDa	TRUE	0.18	10	11	18
967	Cell wall galactomannoprotein Mp2/allergen F17-like protein OS=Aspergillus fumigatus Z5 GN=Y699_03294 PE=4 SV=1	A0A0J5PRI4_ASPFM	32 kDa	TRUE	0.11	4	7	18
968	Conidial hydrophobin Hyp1/RodA OS=Aspergillus fumigatus Z5 GN=Y699_00799 PE=4 SV=1	A0A0J5PSN3_ASPFM	16 kDa		0.35	4	8	22
969	Zn-dependent hydrolase, putative OS=Aspergillus fumigatus Z5 GN=Y699_01259 PE=4 SV=1	A0A0J5PTW8_ASPFM	45 kDa	TRUE	0.33	12	15	19
970	Chromatin assembly factor 1 subunit C OS=Aspergillus fumigatus Z5 GN=Y699_00276 PE=4 SV=1	A0A0J5PTZ6_ASPFM	49 kDa		0.23	9	11	17
971	Glycosyl hydrolase OS=Aspergillus fumigatus Z5 GN=Y699_01657 PE=3 SV=1	A0A0J5PUU8_ASPFM	87 kDa	TRUE	0.13	8	11	18
972	Eukaryotic translation initiation factor 3 subunit I OS=Aspergillus fumigatus Z5 GN=TIF34 PE=3 SV=1	A0A0J5PV35_ASPFM	38 kDa		0.32	10	12	20
973	2-nitropropane dioxygenase family oxidoreductase, putative OS=Aspergillus fumigatus Z5 GN=Y699_00801 PE=4 SV=1	A0A0J5PVE0_ASPFM	36 kDa		0.18	9	12	20
974	Ser/Thr protein phosphatase family OS=Aspergillus fumigatus Z5 GN=Y699_02019 PE=4 SV=1	A0A0J5PW58_ASPFM	70 kDa		0.26	11	14	19
975	G2/M phase checkpoint control protein Sum2 OS=Aspergillus fumigatus Z5 GN=Y699_08038 PE=4 SV=1	A0A0J5PWC3_ASPFM	59 kDa		0.13	7	11	13
976	Chromodomain-containing helicase (Chd1), putative OS=Aspergillus fumigatus Z5 GN=Y699_08241 PE=4 SV=1	A0A0J5PWH8_ASPFM	172 kDa	TRUE	0.028	4	4	4
977	Cytochrome c OS=Aspergillus fumigatus Z5 GN=Y699_02562 PE=3 SV=1	A0A0J5PY58_ASPFM	12 kDa		0.5	10	14	20
978	Signal transduction protein BroA, putative OS=Aspergillus fumigatus Z5 GN=Y699_02677 PE=4 SV=1	A0A0J5PYG1_ASPFM	110 kDa	TRUE	0.15	14	17	21
979	Uncharacterized protein OS=Aspergillus fumigatus Z5 GN=Y699_02944 PE=4 SV=1	A0A0J5PZN2_ASPFM	119 kDa		0.11	12	13	17
980	Uncharacterized protein OS=Aspergillus fumigatus Z5 GN=Y699_08275 PE=4 SV=1	A0A0J5PZQ7_ASPFM	9 kDa		0.62	6	11	18
981	Sulfatase domain-containing protein OS=Aspergillus fumigatus Z5 GN=Y699_02121 PE=4 SV=1	A0A0J5Q090_ASPFM	101 kDa		0.07	7	12	14
982	Proteasome subunit beta type OS=Aspergillus fumigatus Z5 GN=Y699_03988 PE=3 SV=1	A0A0J5Q2N5_ASPFM	33 kDa		0.16	5	7	18
983	Proteasome subunit alpha type OS=Aspergillus fumigatus Z5 GN=Y699_04053 PE=3 SV=1	A0A0J5Q2W2_ASPFM	28 kDa		0.45	10	14	19
984	Uncharacterized protein OS=Aspergillus fumigatus Z5 GN=Y699_02815 PE=4 SV=1	A0A0J5Q3J7_ASPFM	29 kDa	TRUE	0.44	11	13	19
985	Nuclear distribution protein NudE OS=Aspergillus fumigatus Z5 GN=Y699_02940 PE=4 SV=1	A0A0J5Q3U8_ASPFM	69 kDa		0.11	7	9	9
986	Small subunit of nuclear cap-binding protein complex OS=Aspergillus fumigatus Z5 GN=Y699_02950 PE=4 SV=1	A0A0J5Q3V6_ASPFM	21 kDa		0.36	9	11	17
987	S-(hydroxymethyl)glutathione dehydrogenase OS=Aspergillus fumigatus Z5 GN=Y699_04672 PE=3 SV=1	A0A0J5Q4C9_ASPFM	40 kDa		0.21	8	13	18
988	3-hydroxyisobutyryl-CoA hydrolase, putative OS=Aspergillus fumigatus Z5 GN=Y699_05153 PE=4 SV=1	A0A0J5Q4L5_ASPFM	52 kDa		0.24	12	16	17
989	CRAL/TRIO domain-containing protein OS=Aspergillus fumigatus Z5 GN=Y699_05172 PE=4 SV=1	A0A0J5Q5U2_ASPFM	43 kDa		0.33	11	15	18
990	F-actin capping protein alpha subunit, putative OS=Aspergillus fumigatus Z5 GN=Y699_04155 PE=4 SV=1	A0A0J5Q6B9_ASPFM	30 kDa		0.32	9	14	20
991	ATP dependent RNA helicase (Sub2), putative OS=Aspergillus fumigatus Z5 GN=Y699_07437 PE=4 SV=1	A0A0J5SER2_ASPFM	50 kDa		0.19	7	10	10
992	Spindle pole body associated protein SnaD OS=Aspergillus fumigatus Z5 GN=Y699_00338 PE=4 SV=1	A0A0J5SNV1_ASPFM	94 kDa	TRUE	0.13	9	9	9
993	Aspartate transaminase OS=Aspergillus fumigatus Z5 GN=Y699_02858 PE=4 SV=1	A0A0J5SW53_ASPFM	51 kDa		0.21	7	9	12
994	Uncharacterized protein OS=Aspergillus fumigatus Z5 GN=Y699_02898 PE=4 SV=1	A0A0J5SW92_ASPFM	70 kDa	TRUE	0.1	7	11	13
995	Dihydrofolate reductase OS=Aspergillus fumigatus Z5 GN=Y699_02923 PE=3 SV=1	A0A0J5SWB3_ASPFM	28 kDa	TRUE	0.2	5	10	16
996	Serine threonine protein kinase OS=Aspergillus fumigatus Z5 GN=Y699_02367 PE=4 SV=1	A0A0J5PXL4_ASPFM	225 kDa	TRUE	0.017	3	3	4
997	Aminotransferase, classes I and II, putative OS=Aspergillus fumigatus Z5 GN=Y699_06507 PE=4 SV=1	A0A0J5PEM1_ASPFM	54 kDa		0.2	11	15	16
998	50S ribosomal protein L2 OS=Aspergillus fumigatus Z5 GN=Y699_06569 PE=4 SV=1	A0A0J5PGU1_ASPFM	45 kDa		0.15	5	12	16
999	Dipeptidyl-peptidase IV OS=Aspergillus fumigatus Z5 GN=Y699_06318 PE=4 SV=1	A0A0J5PHF5_ASPFM	86 kDa	TRUE	0.23	11	14	15
1000	ABC transporter OS=Aspergillus fumigatus Z5 GN=Y699_07265 PE=4 SV=1	A0A0J5PHJ8_ASPFM	173 kDa	TRUE	0.021	4	4	4
1001	Superoxide dismutase OS=Aspergillus fumigatus Z5 GN=Y699_06518 PE=3 SV=1	A0A0J5PI00_ASPFM	25 kDa		0.41	8	15	20
1002	NADH-quinone oxidoreductase subunit OS=Aspergillus fumigatus Z5 GN=Y699_06644 PE=3 SV=1	A0A0J5PKY8_ASPFM	26 kDa		0.23	8	11	14
1003	Trehalase OS=Aspergillus fumigatus Z5 GN=Y699_09165 PE=3 SV=1	A0A0J5PM12_ASPFM	105 kDa		0.12	11	14	17
1004	Two-component osmosensing histidine kinase (Bos1) OS=Aspergillus fumigatus Z5 GN=Y699_03141 PE=4 SV=1	A0A0J5PM59_ASPFM	147 kDa		0.078	9	11	12
1005	Ribosomal protein L34 protein, putative OS=Aspergillus fumigatus Z5 GN=Y699_03093 PE=4 SV=1	A0A0J5PML5_ASPFM	13 kDa		0.29	5	7	13
1006	Uncharacterized protein OS=Aspergillus fumigatus Z5 GN=Y699_03578 PE=4 SV=1	A0A0J5PNZ3_ASPFM	49 kDa	TRUE	0.23	9	10	15
1007	Chromatin remodeling complex subunit (Arp9), putative OS=Aspergillus fumigatus Z5 GN=Y699_07853 PE=3 SV=1	A0A0J5PPH9_ASPFM	73 kDa	TRUE	0.13	9	9	16
1008	Protein phosphatase 2a regulatory sububit OS=Aspergillus fumigatus Z5 GN=Y699_06740 PE=4 SV=1	A0A0J5PPM3_ASPFM	69 kDa		0.13	9	13	18
1009	Phosphatidylglycerol specific phospholipase, putative OS=Aspergillus fumigatus Z5 GN=Y699_07928 PE=4 SV=1	A0A0J5PPQ5_ASPFM	54 kDa		0.24	8	14	17
1010	Class II aldolase/adducin domain-containing protein OS=Aspergillus fumigatus Z5 GN=Y699_07950 PE=4 SV=1	A0A0J5PQF2_ASPFM	32 kDa		0.19	7	9	13
1011	Splicing factor 3a subunit 3 OS=Aspergillus fumigatus Z5 GN=Y699_00207 PE=4 SV=1	A0A0J5PQM7_ASPFM	59 kDa	TRUE	0.15	9	14	16
1012	Acid phosphatase OS=Aspergillus fumigatus Z5 GN=Y699_03525 PE=4 SV=1	A0A0J5PR66_ASPFM	46 kDa		0.2	7	11	17
1013	Alpha,alpha-trehalose glucohydrolase TreA/Ath1 OS=Aspergillus fumigatus Z5 GN=Y699_07857 PE=4 SV=1	A0A0J5PST4_ASPFM	117 kDa		0.14	9	12	19
1014	Molybdopterin binding domain-containing protein OS=Aspergillus fumigatus Z5 GN=Y699_00947 PE=4 SV=1	A0A0J5PT14_ASPFM	32 kDa		0.39	11	16	22
1015	Rho-gdp dissociation inhibitor OS=Aspergillus fumigatus Z5 GN=Y699_00964 PE=4 SV=1	A0A0J5PT55_ASPFM	22 kDa		0.3	6	12	18
1016	Epoxide hydrolase OS=Aspergillus fumigatus Z5 GN=Y699_01644 PE=4 SV=1	A0A0J5PV06_ASPFM	45 kDa	TRUE	0.24	10	14	14
1017	Uncharacterized protein OS=Aspergillus fumigatus Z5 GN=Y699_00775 PE=4 SV=1	A0A0J5PWB2_ASPFM	70 kDa	TRUE	0.15	9	10	10
1018	Processing peptidase alpha subunit OS=Aspergillus fumigatus Z5 GN=Y699_08088 PE=3 SV=1	A0A0J5PWG6_ASPFM	64 kDa		0.24	11	17	18
1019	40S ribosomal protein S0 OS=Aspergillus fumigatus Z5 GN=RPS0 PE=3 SV=1	A0A0J5PWJ7_ASPFM	32 kDa		0.3	9	14	16
1020	Kinetochore protein ndc80 OS=Aspergillus fumigatus Z5 GN=Y699_01531 PE=4 SV=1	A0A0J5PXC7_ASPFM	84 kDa		0.1	10	13	17
1021	Fumarylacetoacetate hydrolase family protein OS=Aspergillus fumigatus Z5 GN=Y699_01721 PE=4 SV=1	A0A0J5PXV2_ASPFM	26 kDa		0.4	11	15	17
1022	Midasin OS=Aspergillus fumigatus Z5 GN=Y699_02647 PE=3 SV=1	A0A0J5PYE3_ASPFM	551 kDa	TRUE	0.01	5	5	5
1023	Peroxisome biosynthesis protein (PAS1/Peroxin-1), putative OS=Aspergillus fumigatus Z5 GN=Y699_02817 PE=3 SV=1	A0A0J5PYQ9_ASPFM	131 kDa	TRUE	0.031	3	4	11
1024	Coatomer subunit beta OS=Aspergillus fumigatus Z5 GN=Y699_08175 PE=4 SV=1	A0A0J5PZF9_ASPFM	107 kDa	TRUE	0.11	9	10	10
1025	Dynein light chain (Tctex1) OS=Aspergillus fumigatus Z5 GN=Y699_08305 PE=4 SV=1	A0A0J5PZU3_ASPFM	15 kDa		0.64	8	14	19
1026	DnaJ and TPR domain-containing protein OS=Aspergillus fumigatus Z5 GN=Y699_01995 PE=4 SV=1	A0A0J5Q031_ASPFM	58 kDa	TRUE	0.16	8	11	14
1027	Histidyl-tRNA synthetase, mitochondrial OS=Aspergillus fumigatus Z5 GN=Y699_04856 PE=3 SV=1	A0A0J5Q0J2_ASPFM	73 kDa		0.15	9	10	10
1028	Proteasome component Prs3, putative OS=Aspergillus fumigatus Z5 GN=Y699_03801 PE=4 SV=1	A0A0J5Q1X8_ASPFM	28 kDa		0.52	10	14	17
1029	Nuclear protein export protein Yrb2 OS=Aspergillus fumigatus Z5 GN=Y699_02761 PE=4 SV=1	A0A0J5Q213_ASPFM	54 kDa		0.13	8	13	15
1030	Proteasome subunit beta type OS=Aspergillus fumigatus Z5 GN=Y699_03803 PE=3 SV=1	A0A0J5Q214_ASPFM	29 kDa		0.29	7	15	18
1031	RNA polymerase II transcription elongation factor Rtf1p, putative OS=Aspergillus fumigatus Z5 GN=Y699_04753 PE=4 SV=1	A0A0J5Q3C5_ASPFM	68 kDa	TRUE	0.091	7	9	11
1032	Choline sulfatase OS=Aspergillus fumigatus Z5 GN=Y699_04466 PE=4 SV=1	A0A0J5Q3Z8_ASPFM	66 kDa		0.23	11	14	18
1033	5-oxo-L-prolinase OS=Aspergillus fumigatus Z5 GN=Y699_04548 PE=4 SV=1	A0A0J5Q4B0_ASPFM	139 kDa		0.12	13	16	18
1034	Alpha-1,2-mannosidase, putative subfamily OS=Aspergillus fumigatus Z5 GN=Y699_04495 PE=4 SV=1	A0A0J5Q798_ASPFM	87 kDa	TRUE	0.17	11	13	17
1035	Arachidonate 5-lipoxygenase, putative OS=Aspergillus fumigatus Z5 GN=Y699_03622 PE=4 SV=1	A0A0J5SLL0_ASPFM	67 kDa		0.062	5	8	13
1036	Translation repressor/antiviral protein Ski3 OS=Aspergillus fumigatus Z5 GN=Y699_01658 PE=4 SV=1	A0A0J5SS19_ASPFM	161 kDa	TRUE	0.028	4	6	8
1037	Oxidoreductase, putative OS=Aspergillus fumigatus Z5 GN=Y699_02388 PE=4 SV=1	A0A0J5SUV4_ASPFM	71 kDa	TRUE	0.14	10	15	17
1038	40S ribosomal protein Rps16 OS=Aspergillus fumigatus Z5 GN=Y699_02788 PE=3 SV=1	A0A0J5SW01_ASPFM	16 kDa		0.59	11	17	19
1039	pH signal transduction protein PalA OS=Aspergillus fumigatus Z5 GN=Y699_06020 PE=4 SV=1	A0A0J5PDM4_ASPFM	93 kDa		0.086	8	8	9
1040	Histone ubiquitinationc protein (Bre1) OS=Aspergillus fumigatus Z5 GN=Y699_07261 PE=4 SV=1	A0A0J5PFE6_ASPFM	76 kDa	TRUE	0.13	11	14	15
1041	Phosphoserine aminotransferase OS=Aspergillus fumigatus Z5 GN=Y699_07203 PE=3 SV=1	A0A0J5PFF5_ASPFM	47 kDa	TRUE	0.27	10	12	16
1042	Proteasome component Pre1, putative OS=Aspergillus fumigatus Z5 GN=Y699_06139 PE=4 SV=1	A0A0J5PFK7_ASPFM	21 kDa	TRUE	0.24	6	9	15
1043	Catalase OS=Aspergillus fumigatus Z5 GN=Y699_07313 PE=3 SV=1	A0A0J5PFS8_ASPFM	85 kDa	TRUE	0.21	14	15	16
1044	Uncharacterized protein OS=Aspergillus fumigatus Z5 GN=Y699_07411 PE=4 SV=1	A0A0J5PFV0_ASPFM	43 kDa	TRUE	0.33	11	17	20
1045	Uncharacterized protein OS=Aspergillus fumigatus Z5 GN=Y699_07398 PE=4 SV=1	A0A0J5PG48_ASPFM	13 kDa		0.67	7	16	19
1046	Uncharacterized protein OS=Aspergillus fumigatus Z5 GN=Y699_07488 PE=4 SV=1	A0A0J5PGD2_ASPFM	60 kDa		0.24	10	12	15
1047	5,8-linoleate diol synthase OS=Aspergillus fumigatus Z5 GN=Y699_06449 PE=4 SV=1	A0A0J5PGJ6_ASPFM	121 kDa		0.12	12	12	13
1048	Proteasome subunit alpha type OS=Aspergillus fumigatus Z5 GN=Y699_07220 PE=3 SV=1	A0A0J5PHE4_ASPFM	29 kDa		0.5	11	16	19
1049	Uncharacterized protein OS=Aspergillus fumigatus Z5 GN=Y699_07400 PE=4 SV=1	A0A0J5PI06_ASPFM	160 kDa	TRUE	0.068	10	12	16
1050	Eukaryotic translation initiation factor 3 subunit M OS=Aspergillus fumigatus Z5 GN=Y699_08419 PE=3 SV=1	A0A0J5PI11_ASPFM	51 kDa		0.29	13	15	18
1051	Cellular morphogenesis protein (Rax2), putative OS=Aspergillus fumigatus Z5 GN=Y699_08559 PE=4 SV=1	A0A0J5PID1_ASPFM	128 kDa		0.1	9	13	17
1052	Guanyl-nucleotide exchange factor (Sec7), putative OS=Aspergillus fumigatus Z5 GN=Y699_08594 PE=4 SV=1	A0A0J5PIH3_ASPFM	226 kDa	TRUE	0.028	5	5	6
1053	Cleavage and polyadenylation specificity factor subunit A, putative OS=Aspergillus fumigatus Z5 GN=Y699_05676 PE=4 SV=1	A0A0J5PJI1_ASPFM	157 kDa	TRUE	0.072	9	12	13
1054	Farnesyl-diphosphate farnesyltransferase OS=Aspergillus fumigatus Z5 GN=Y699_08824 PE=4 SV=1	A0A0J5PJJ0_ASPFM	55 kDa		0.14	9	11	15
1055	D-xylulose reductase A OS=Aspergillus fumigatus Z5 GN=Y699_08949 PE=3 SV=1	A0A0J5PJW0_ASPFM	38 kDa		0.31	12	14	19
1056	Short-chain dehydrogenase OS=Aspergillus fumigatus Z5 GN=Y699_05941 PE=4 SV=1	A0A0J5PK81_ASPFM	36 kDa		0.36	12	16	18
1057	CBS domain-containing protein OS=Aspergillus fumigatus Z5 GN=Y699_06639 PE=4 SV=1	A0A0J5PKY2_ASPFM	60 kDa		0.16	7	9	16
1058	Cyclopropane-fatty-acyl-phospholipid synthase OS=Aspergillus fumigatus Z5 GN=Y699_08440 PE=4 SV=1	A0A0J5PL59_ASPFM	59 kDa		0.14	8	14	16
1059	Flavin oxidoreductase/NADH oxidase family protein OS=Aspergillus fumigatus Z5 GN=Y699_03191 PE=4 SV=1	A0A0J5PMD4_ASPFM	41 kDa		0.38	11	12	16
1060	Riboflavin kinase OS=Aspergillus fumigatus Z5 GN=Y699_03356 PE=4 SV=1	A0A0J5PMR3_ASPFM	23 kDa		0.14	4	9	18
1061	Ubiquitin C-terminal hydrolase, putative OS=Aspergillus fumigatus Z5 GN=Y699_03406 PE=4 SV=1	A0A0J5PMU6_ASPFM	96 kDa	TRUE	0.11	10	13	19
1062	Uncharacterized protein OS=Aspergillus fumigatus Z5 GN=Y699_03476 PE=4 SV=1	A0A0J5PMZ6_ASPFM	68 kDa		0.23	9	10	11
1063	Riboflavin synthase, alpha subunit OS=Aspergillus fumigatus Z5 GN=Y699_06680 PE=4 SV=1	A0A0J5PPF6_ASPFM	25 kDa	TRUE	0.3	8	15	16
1064	DnaJ domain-containing protein OS=Aspergillus fumigatus Z5 GN=Y699_00267 PE=4 SV=1	A0A0J5PQU5_ASPFM	88 kDa	TRUE	0.14	10	13	17
1065	4-hydroxyphenylpyruvate dioxygenase OS=Aspergillus fumigatus Z5 GN=Y699_03204 PE=3 SV=1	A0A0J5PRA4_ASPFM	46 kDa		0.17	7	8	15
1066	Endo-chitosanase OS=Aspergillus fumigatus Z5 GN=Y699_03669 PE=3 SV=1	A0A0J5PSJ4_ASPFM	25 kDa	TRUE	0.28	8	13	19
1067	NAD-dependent 15-hydroxyprostaglandin dehydrogenase OS=Aspergillus fumigatus Z5 GN=Y699_00769 PE=4 SV=1	A0A0J5PSK5_ASPFM	35 kDa		0.22	7	11	15
1068	tRNA splicing protein (Spl1) OS=Aspergillus fumigatus Z5 GN=Y699_01147 PE=3 SV=1	A0A0J5PTH1_ASPFM	57 kDa		0.16	6	7	7
1069	Eukaryotic translation initiation factor 3 subunit E OS=Aspergillus fumigatus Z5 GN=INT6 PE=3 SV=1	A0A0J5PUB3_ASPFM	52 kDa		0.18	9	12	18
1070	Ribosome biogenesis ABC transporter Arb1 OS=Aspergillus fumigatus Z5 GN=Y699_00555 PE=4 SV=1	A0A0J5PVP3_ASPFM	70 kDa		0.088	7	9	10
1071	Oxysterol binding protein OS=Aspergillus fumigatus Z5 GN=Y699_01954 PE=4 SV=1	A0A0J5PVZ8_ASPFM	102 kDa	TRUE	0.1	9	13	17
1072	Cytochrome b2, putative OS=Aspergillus fumigatus Z5 GN=Y699_01131 PE=3 SV=1	A0A0J5PWA2_ASPFM	54 kDa		0.3	11	16	19
1073	Actin-interacting protein (Bud6/Aip3) OS=Aspergillus fumigatus Z5 GN=Y699_08296 PE=4 SV=1	A0A0J5PWN3_ASPFM	113 kDa	TRUE	0.089	8	10	11
1074	Uncharacterized protein OS=Aspergillus fumigatus Z5 GN=Y699_08203 PE=4 SV=1	A0A0J5PWS5_ASPFM	97 kDa	TRUE	0.063	6	7	10
1075	Pyridoxal reductase (AKR8) OS=Aspergillus fumigatus Z5 GN=Y699_08243 PE=4 SV=1	A0A0J5PWW1_ASPFM	35 kDa		0.13	5	7	13
1076	Uncharacterized protein OS=Aspergillus fumigatus Z5 GN=Y699_08368 PE=4 SV=1	A0A0J5PX84_ASPFM	77 kDa		0.14	8	10	13
1077	YdiU domain-containing protein OS=Aspergillus fumigatus Z5 GN=Y699_01090 PE=4 SV=1	A0A0J5PXA3_ASPFM	70 kDa		0.097	7	9	12
1078	Dihydroneopterin aldolase domain-containing protein OS=Aspergillus fumigatus Z5 GN=Y699_01541 PE=4 SV=1	A0A0J5PXD5_ASPFM	39 kDa		0.21	8	9	12
1079	Translocon-associated protein, alpha subunit OS=Aspergillus fumigatus Z5 GN=Y699_02261 PE=4 SV=1	A0A0J5Q0P0_ASPFM	28 kDa	TRUE	0.22	4	10	19
1080	Structural maintenance of chromosomes protein OS=Aspergillus fumigatus Z5 GN=Y699_02736 PE=3 SV=1	A0A0J5Q1Z0_ASPFM	135 kDa	TRUE	0.071	6	8	8
1081	6,7-dimethyl-8-ribityllumazine synthase OS=Aspergillus fumigatus Z5 GN=Y699_03793 PE=3 SV=1	A0A0J5Q203_ASPFM	19 kDa		0.52	7	13	17
1082	Dynamin GTPase OS=Aspergillus fumigatus Z5 GN=Y699_03921 PE=4 SV=1	A0A0J5Q2B6_ASPFM	94 kDa		0.035	3	3	3
1083	Acyl-CoA synthetase OS=Aspergillus fumigatus Z5 GN=Y699_03011 PE=4 SV=1	A0A0J5Q2S0_ASPFM	75 kDa		0.061	5	8	16
1084	UV-damaged DNA binding protein OS=Aspergillus fumigatus Z5 GN=Y699_04236 PE=4 SV=1	A0A0J5Q3B7_ASPFM	125 kDa		0.089	10	11	12
1085	Vacuolar targeting protein Atg24, putative OS=Aspergillus fumigatus Z5 GN=Y699_04853 PE=4 SV=1	A0A0J5Q3M4_ASPFM	57 kDa	TRUE	0.12	7	10	14
1086	Phosphoserine phosphatase OS=Aspergillus fumigatus Z5 GN=Y699_04873 PE=4 SV=1	A0A0J5Q3P7_ASPFM	30 kDa		0.32	10	17	17
1087	Uncharacterized protein OS=Aspergillus fumigatus Z5 GN=Y699_02995 PE=4 SV=1	A0A0J5Q3Z9_ASPFM	63 kDa		0.15	7	8	12
1088	Alpha-amylase, putative OS=Aspergillus fumigatus Z5 GN=Y699_04642 PE=4 SV=1	A0A0J5Q4A6_ASPFM	69 kDa	TRUE	0.12	8	14	21
1089	Kynurenine 3-monooxygenase OS=Aspergillus fumigatus Z5 GN=BNA4 PE=3 SV=1	A0A0J5Q6I7_ASPFM	58 kDa		0.17	9	13	17
1090	AhpC/TSA family protein OS=Aspergillus fumigatus Z5 GN=Y699_04380 PE=4 SV=1	A0A0J5Q6Y5_ASPFM	19 kDa		0.36	6	7	18
1091	Beta-alanine synthase OS=Aspergillus fumigatus Z5 GN=Y699_04395 PE=4 SV=1	A0A0J5Q6Z4_ASPFM	56 kDa		0.23	11	15	19
1092	Nonribosomal peptide synthase OS=Aspergillus fumigatus Z5 GN=Y699_04339 PE=4 SV=1	A0A0J5Q7S1_ASPFM	436 kDa	TRUE	0.011	4	5	7
1093	Uridine/cytidine kinase, putative OS=Aspergillus fumigatus Z5 GN=Y699_03502 PE=4 SV=1	A0A0J5SLA2_ASPFM	36 kDa		0.26	10	11	16
1094	Ribokinase OS=Aspergillus fumigatus Z5 GN=Y699_00218 PE=3 SV=1	A0A0J5SNJ8_ASPFM	41 kDa		0.23	8	12	15
1095	Uncharacterized protein OS=Aspergillus fumigatus Z5 GN=Y699_00248 PE=4 SV=1	A0A0J5SNM7_ASPFM	36 kDa		0.33	11	15	19
1096	CFIA complex component Rna14 OS=Aspergillus fumigatus Z5 GN=Y699_01448 PE=4 SV=1	A0A0J5SRM2_ASPFM	115 kDa		0.094	10	11	11
1097	Histone H4 OS=Aspergillus fumigatus Z5 GN=Y699_02488 PE=3 SV=1	A0A0J5SV72_ASPFM	11 kDa	TRUE	0.59	8	14	18
1098	40S ribosomal protein S15 OS=Aspergillus fumigatus Z5 GN=Y699_02823 PE=3 SV=1	A0A0J5SW28_ASPFM	18 kDa		0.41	6	12	18
1099	Gamma-glutamyl phosphate reductase OS=Aspergillus fumigatus Z5 GN=Y699_03043 PE=3 SV=1	A0A0J5SWN6_ASPFM	49 kDa		0.33	11	12	18
1100	Spindle pole body component, putative OS=Aspergillus fumigatus Z5 GN=Y699_04422 PE=4 SV=1	A0A0J5T0I9_ASPFM	99 kDa		0.065	6	8	11
1101	Ribosomal protein S28e OS=Aspergillus fumigatus Z5 GN=Y699_08469 PE=4 SV=1	A0A0J5PI55_ASPFM	12 kDa		0.14	3	5	14
1102	AMP binding domain-containing protein, putative OS=Aspergillus fumigatus Z5 GN=Y699_09123 PE=4 SV=1	A0A0J5PKA0_ASPFM	203 kDa		0.011	2	2	2
1103	Nucleoporin SONB, putative OS=Aspergillus fumigatus Z5 GN=Y699_06472 PE=4 SV=1	A0A0J5PEJ3_ASPFM	209 kDa	TRUE	0.037	8	9	10
1104	N-terminal acetyltransferase catalytic subunit (NAT1) OS=Aspergillus fumigatus Z5 GN=Y699_06547 PE=4 SV=1	A0A0J5PEQ2_ASPFM	96 kDa		0.1	8	9	13
1105	Aspartyl-tRNA synthetase, putative OS=Aspergillus fumigatus Z5 GN=Y699_06219 PE=3 SV=1	A0A0J5PFT4_ASPFM	76 kDa		0.099	6	6	7
1106	Cell cycle control protein (Cwf19) OS=Aspergillus fumigatus Z5 GN=Y699_06539 PE=4 SV=1	A0A0J5PGR2_ASPFM	83 kDa		0.047	4	5	7
1107	Beta galactosidase OS=Aspergillus fumigatus Z5 GN=Y699_08977 PE=3 SV=1	A0A0J5PGU0_ASPFM	112 kDa	TRUE	0.12	12	13	15
1108	RNA splicing factor (Pad-1) OS=Aspergillus fumigatus Z5 GN=Y699_09047 PE=4 SV=1	A0A0J5PH00_ASPFM	64 kDa	TRUE	0.088	5	7	7
1109	Uncharacterized protein OS=Aspergillus fumigatus Z5 GN=Y699_08905 PE=4 SV=1	A0A0J5PH88_ASPFM	139 kDa	TRUE	0.027	3	3	4
1110	Carboxylic ester hydrolase OS=Aspergillus fumigatus Z5 GN=Y699_05726 PE=3 SV=1	A0A0J5PJM9_ASPFM	61 kDa		0.22	9	15	19
1111	DNA helicase OS=Aspergillus fumigatus Z5 GN=Y699_06887 PE=3 SV=1	A0A0J5PL68_ASPFM	98 kDa		0.087	7	7	12
1112	MFS sugar transporter OS=Aspergillus fumigatus Z5 GN=Y699_06922 PE=3 SV=1	A0A0J5PLA0_ASPFM	62 kDa		0.13	5	7	9
1113	Ras GTPase Rab11, putative OS=Aspergillus fumigatus Z5 GN=Y699_07047 PE=4 SV=1	A0A0J5PLK9_ASPFM	25 kDa		0.34	8	9	14
1114	AMP-binding enzyme, putative OS=Aspergillus fumigatus Z5 GN=Y699_07114 PE=4 SV=1	A0A0J5PMB0_ASPFM	61 kDa		0.23	10	15	16
1115	Xylosidase/arabinosidase, putative OS=Aspergillus fumigatus Z5 GN=Y699_03228 PE=3 SV=1	A0A0J5PN32_ASPFM	41 kDa		0.19	7	11	17
1116	Melibiase subfamily, putative OS=Aspergillus fumigatus Z5 GN=Y699_05869 PE=4 SV=1	A0A0J5PNV8_ASPFM	80 kDa	TRUE	0.16	11	16	17
1117	Aconitate hydratase, mitochondrial OS=Aspergillus fumigatus Z5 GN=Y699_06625 PE=3 SV=1	A0A0J5PP93_ASPFM	85 kDa	TRUE	0.15	10	12	16
1118	Amine oxidase OS=Aspergillus fumigatus Z5 GN=Y699_08020 PE=3 SV=1	A0A0J5PQN3_ASPFM	75 kDa	TRUE	0.21	9	13	16
1119	KH domain-containing RNA binding protein OS=Aspergillus fumigatus Z5 GN=Y699_03269 PE=4 SV=1	A0A0J5PRG1_ASPFM	48 kDa		0.23	11	15	17
1120	Glutathione synthetase OS=Aspergillus fumigatus Z5 GN=Y699_00512 PE=3 SV=1	A0A0J5PRM6_ASPFM	57 kDa	TRUE	0.22	10	13	14
1121	NASP-like protein sim3 OS=Aspergillus fumigatus Z5 GN=Y699_03394 PE=4 SV=1	A0A0J5PRR6_ASPFM	50 kDa	TRUE	0.12	4	6	10
1122	Uncharacterized protein OS=Aspergillus fumigatus Z5 GN=Y699_00794 PE=4 SV=1	A0A0J5PSM9_ASPFM	29 kDa		0.37	6	8	14
1123	Ketoreductase OS=Aspergillus fumigatus Z5 GN=Y699_01089 PE=4 SV=1	A0A0J5PTG4_ASPFM	33 kDa		0.33	8	11	16
1124	T-complex protein 1 subunit gamma OS=Aspergillus fumigatus Z5 GN=Y699_01257 PE=3 SV=1	A0A0J5PTR9_ASPFM	59 kDa		0.098	6	8	10
1125	Pseudouridylate synthase 3 OS=Aspergillus fumigatus Z5 GN=Y699_01229 PE=3 SV=1	A0A0J5PTU2_ASPFM	68 kDa	TRUE	0.11	9	12	14
1126	Methylglutaconyl-CoA hydratase (Auh) OS=Aspergillus fumigatus Z5 GN=Y699_01407 PE=4 SV=1	A0A0J5PU54_ASPFM	33 kDa		0.35	9	10	17
1127	Large ribosomal subunit protein L1 OS=Aspergillus fumigatus Z5 GN=Y699_00315 PE=4 SV=1	A0A0J5PUX0_ASPFM	31 kDa		0.28	8	10	12
1128	ABC multidrug transporter Mdr1 OS=Aspergillus fumigatus Z5 GN=Y699_00460 PE=4 SV=1	A0A0J5PVF9_ASPFM	148 kDa	TRUE	0.077	8	10	10
1129	Vacuolar ATP synthase subunit c OS=Aspergillus fumigatus Z5 GN=Y699_08191 PE=4 SV=1	A0A0J5PWD0_ASPFM	44 kDa	TRUE	0.2	8	9	12
1130	Cell cycle control protein (Cwf4) OS=Aspergillus fumigatus Z5 GN=Y699_08248 PE=4 SV=1	A0A0J5PWW5_ASPFM	84 kDa	TRUE	0.13	7	8	8
1131	2-amino-3-carboxymuconate-6-semialdehyde decarboxylase, putative OS=Aspergillus fumigatus Z5 GN=Y699_01070 PE=4 SV=1	A0A0J5PX81_ASPFM	42 kDa		0.26	7	10	12
1132	Oxidoreductase OS=Aspergillus fumigatus Z5 GN=Y699_01220 PE=4 SV=1	A0A0J5PXN3_ASPFM	27 kDa		0.24	6	10	19
1133	Aldehyde dehydrogenase OS=Aspergillus fumigatus Z5 GN=Y699_02309 PE=3 SV=1	A0A0J5PY12_ASPFM	52 kDa		0.27	11	15	16
1134	Molybdenum cofactor biosynthesis protein Gephyrin OS=Aspergillus fumigatus Z5 GN=Y699_02319 PE=4 SV=1	A0A0J5PY21_ASPFM	74 kDa		0.21	9	13	16
1135	TPR domain-containing protein OS=Aspergillus fumigatus Z5 GN=Y699_02324 PE=4 SV=1	A0A0J5PY25_ASPFM	63 kDa		0.16	10	12	16
1136	Galactose-1-phosphate uridylyltransferase OS=Aspergillus fumigatus Z5 GN=Y699_02694 PE=3 SV=1	A0A0J5PZ06_ASPFM	44 kDa		0.25	9	11	15
1137	Dihydroorotate reductase PyrE OS=Aspergillus fumigatus Z5 GN=Y699_02744 PE=4 SV=1	A0A0J5PZ55_ASPFM	57 kDa		0.27	11	15	19
1138	Adenylyl-sulfate kinase OS=Aspergillus fumigatus Z5 GN=Y699_08190 PE=3 SV=1	A0A0J5PZH7_ASPFM	24 kDa		0.5	11	13	16
1139	RNase L inhibitor of the ABC superfamily OS=Aspergillus fumigatus Z5 GN=Y699_08240 PE=4 SV=1	A0A0J5PZM4_ASPFM	76 kDa		0.11	8	8	10
1140	Uncharacterized protein OS=Aspergillus fumigatus Z5 GN=Y699_04984 PE=4 SV=1	A0A0J5Q0Q8_ASPFM	14 kDa		0.63	8	12	20
1141	Alcohol dehydrogenase OS=Aspergillus fumigatus Z5 GN=Y699_02546 PE=4 SV=1	A0A0J5Q1C4_ASPFM	39 kDa	TRUE	0.24	8	12	15
1142	Cyanate hydratase OS=Aspergillus fumigatus Z5 GN=CYN1 PE=3 SV=1	A0A0J5Q1W4_ASPFM	17 kDa		0.74	10	16	18
1143	FAD binding domain-containing protein OS=Aspergillus fumigatus Z5 GN=Y699_02425 PE=4 SV=1	A0A0J5Q2H1_ASPFM	52 kDa		0.22	10	14	16
1144	Cellulase, putative OS=Aspergillus fumigatus Z5 GN=Y699_02885 PE=3 SV=1	A0A0J5Q3Q4_ASPFM	45 kDa		0.19	5	9	14
1145	DNA-directed RNA polymerase subunit OS=Aspergillus fumigatus Z5 GN=Y699_04977 PE=3 SV=1	A0A0J5Q544_ASPFM	187 kDa	TRUE	0.038	6	6	7
1146	EH domain-containing binding protein epsin 2 OS=Aspergillus fumigatus Z5 GN=Y699_04385 PE=4 SV=1	A0A0J5Q6Y8_ASPFM	63 kDa		0.089	8	12	19
1147	Uncharacterized protein OS=Aspergillus fumigatus Z5 GN=Y699_04560 PE=4 SV=1	A0A0J5Q7G5_ASPFM	26 kDa		0.26	9	14	19
1148	Uncharacterized protein OS=Aspergillus fumigatus Z5 GN=Y699_06486 PE=4 SV=1	A0A0J5SDH4_ASPFM	68 kDa		0.12	8	9	9
1149	Protein kinase C substrate, putative OS=Aspergillus fumigatus Z5 GN=Y699_08433 PE=4 SV=1	A0A0J5SG93_ASPFM	63 kDa	TRUE	0.18	11	16	17
1150	UBX domain-containing protein (Ubx5) OS=Aspergillus fumigatus Z5 GN=Y699_08453 PE=4 SV=1	A0A0J5SGA6_ASPFM	59 kDa		0.16	5	6	6
1151	DNA damage-inducible v-SNARE binding protein Ddi1 OS=Aspergillus fumigatus Z5 GN=Y699_08628 PE=4 SV=1	A0A0J5SGQ7_ASPFM	55 kDa	TRUE	0.19	9	11	13
1152	COP9 signalosome subunit CsnD OS=Aspergillus fumigatus Z5 GN=Y699_05537 PE=4 SV=1	A0A0J5SHT6_ASPFM	46 kDa	TRUE	0.21	8	14	17
1153	T-complex protein 1, beta subunit, putative OS=Aspergillus fumigatus Z5 GN=Y699_07088 PE=3 SV=1	A0A0J5SK15_ASPFM	52 kDa		0.11	5	8	9
1154	Methyltransferase, putative OS=Aspergillus fumigatus Z5 GN=Y699_07148 PE=4 SV=1	A0A0J5SK61_ASPFM	42 kDa	TRUE	0.2	6	10	16
1155	NAD binding Rossmann fold oxidoreductase OS=Aspergillus fumigatus Z5 GN=Y699_00553 PE=4 SV=1	A0A0J5SPE3_ASPFM	40 kDa		0.42	12	15	16
1156	Phosphoribosyl-aminoimidazole carboxylase OS=Aspergillus fumigatus Z5 GN=Y699_04885 PE=3 SV=1	A0A0J5SXH8_ASPFM	62 kDa		0.11	8	12	13
1157	General amidase OS=Aspergillus fumigatus Z5 GN=Y699_04915 PE=4 SV=1	A0A0J5SXJ8_ASPFM	63 kDa		0.073	5	7	8
1158	Alpha-1,4 glucan phosphorylase OS=Aspergillus fumigatus Z5 GN=Y699_05075 PE=3 SV=1	A0A0J5SY08_ASPFM	100 kDa		0.12	7	9	9
1159	Phosphatidylinositol 4-kinase (STT4), putative OS=Aspergillus fumigatus Z5 GN=Y699_08398 PE=4 SV=1	A0A0J5SG67_ASPFM	214 kDa		0.014	3	4	4
1160	Gelsolin repeat protein OS=Aspergillus fumigatus Z5 GN=Y699_09128 PE=4 SV=1	A0A0J5PKA5_ASPFM	179 kDa	TRUE	0.013	3	3	3
1161	Uncharacterized protein OS=Aspergillus fumigatus Z5 GN=Y699_07763 PE=4 SV=1	A0A0J5PPA0_ASPFM	359 kDa	TRUE	0.017	2	2	2
1162	Phospho-2-dehydro-3-deoxyheptonate aldolase, class II OS=Aspergillus fumigatus Z5 GN=Y699_06262 PE=4 SV=1	A0A0J5PDT9_ASPFM	51 kDa		0.21	10	13	13
1163	Uncharacterized protein OS=Aspergillus fumigatus Z5 GN=Y699_06280 PE=4 SV=1	A0A0J5PE74_ASPFM	33 kDa	TRUE	0.26	7	10	11
1164	Signal recognition particle subunit SRP72 OS=Aspergillus fumigatus Z5 GN=Y699_06394 PE=3 SV=1	A0A0J5PGC9_ASPFM	71 kDa		0.091	6	6	8
1165	Acetylserotonin methytransferase-like protein (ASMTL) OS=Aspergillus fumigatus Z5 GN=Y699_09070 PE=3 SV=1	A0A0J5PGI3_ASPFM	30 kDa		0.37	7	9	11
1166	Sterol carrier protein OS=Aspergillus fumigatus Z5 GN=Y699_06018 PE=3 SV=1	A0A0J5PGI9_ASPFM	49 kDa		0.35	13	13	14
1167	RNA binding protein OS=Aspergillus fumigatus Z5 GN=Y699_07270 PE=4 SV=1	A0A0J5PHK4_ASPFM	25 kDa		0.15	5	7	9
1168	Acetamidase OS=Aspergillus fumigatus Z5 GN=Y699_08867 PE=4 SV=1	A0A0J5PHP7_ASPFM	64 kDa		0.17	10	11	14
1169	14-alpha sterol demethylase Cyp51B OS=Aspergillus fumigatus Z5 GN=Y699_08396 PE=3 SV=1	A0A0J5PJX1_ASPFM	59 kDa		0.23	9	13	14
1170	AAA family ATPase, putative OS=Aspergillus fumigatus Z5 GN=Y699_05653 PE=3 SV=1	A0A0J5PK06_ASPFM	184 kDa		0.043	6	7	8
1171	Rhamnogalacturonase OS=Aspergillus fumigatus Z5 GN=Y699_05893 PE=4 SV=1	A0A0J5PKL3_ASPFM	62 kDa		0.16	8	11	14
1172	Uncharacterized protein OS=Aspergillus fumigatus Z5 GN=Y699_06599 PE=4 SV=1	A0A0J5PKU2_ASPFM	164 kDa	TRUE	0.067	10	11	12
1173	Carrier protein OS=Aspergillus fumigatus Z5 GN=Y699_08545 PE=3 SV=1	A0A0J5PLF8_ASPFM	78 kDa	TRUE	0.095	7	8	9
1174	NADP(+)-dependent dehydrogenase, putative OS=Aspergillus fumigatus Z5 GN=Y699_09210 PE=4 SV=1	A0A0J5PM47_ASPFM	28 kDa		0.33	7	10	17
1175	Uncharacterized protein OS=Aspergillus fumigatus Z5 GN=Y699_09230 PE=4 SV=1	A0A0J5PM65_ASPFM	57 kDa		0.11	6	6	6
1176	NADH-dependent flavin oxidoreductase, putative OS=Aspergillus fumigatus Z5 GN=Y699_00117 PE=4 SV=1	A0A0J5PQE9_ASPFM	47 kDa	TRUE	0.29	12	15	18
1177	RNA binding protein Jsn1 OS=Aspergillus fumigatus Z5 GN=Y699_03335 PE=4 SV=1	A0A0J5PQM4_ASPFM	127 kDa		0.069	7	8	13
1178	Uncharacterized protein OS=Aspergillus fumigatus Z5 GN=Y699_03079 PE=4 SV=1	A0A0J5PQW0_ASPFM	108 kDa		0.066	7	7	7
1179	DEAD helicases superfamily protein (Aquarius) OS=Aspergillus fumigatus Z5 GN=Y699_03455 PE=4 SV=1	A0A0J5PQZ8_ASPFM	163 kDa		0.019	4	5	5
1180	Glycine dehydrogenase OS=Aspergillus fumigatus Z5 GN=Y699_03515 PE=3 SV=1	A0A0J5PR58_ASPFM	115 kDa		0.11	10	11	15
1181	Uncharacterized protein OS=Aspergillus fumigatus Z5 GN=Y699_00549 PE=4 SV=1	A0A0J5PS34_ASPFM	23 kDa	TRUE	0.5	9	10	12
1182	Uncharacterized protein OS=Aspergillus fumigatus Z5 GN=Y699_00767 PE=4 SV=1	A0A0J5PSC3_ASPFM	103 kDa		0.15	13	14	15
1183	Alpha-1,2-mannosidase family protein OS=Aspergillus fumigatus Z5 GN=Y699_00882 PE=4 SV=1	A0A0J5PSP9_ASPFM	83 kDa		0.12	9	10	16
1184	FAD-dependent oxygenase OS=Aspergillus fumigatus Z5 GN=Y699_08001 PE=4 SV=1	A0A0J5PU22_ASPFM	55 kDa		0.21	8	10	12
1185	Geranylgeranyl pyrophosphate synthase OS=Aspergillus fumigatus Z5 GN=Y699_00130 PE=3 SV=1	A0A0J5PUD7_ASPFM	62 kDa		0.16	7	9	9
1186	G protein complex beta subunit SfaD OS=Aspergillus fumigatus Z5 GN=Y699_01046 PE=4 SV=1	A0A0J5PW23_ASPFM	39 kDa		0.14	6	10	14
1187	Translation machinery-associated protein 20 OS=Aspergillus fumigatus Z5 GN=Y699_08281 PE=3 SV=1	A0A0J5PWL8_ASPFM	20 kDa		0.39	7	11	15
1188	Inner membrane translocase subunit TIM44, putative OS=Aspergillus fumigatus Z5 GN=Y699_08278 PE=4 SV=1	A0A0J5PWY9_ASPFM	58 kDa		0.13	7	9	9
1189	GTP/GDP transporter Ggc1 OS=Aspergillus fumigatus Z5 GN=Y699_01110 PE=3 SV=1	A0A0J5PXC1_ASPFM	33 kDa		0.28	8	12	15
1190	Methionine synthase, vitamin-B12 independent OS=Aspergillus fumigatus Z5 GN=Y699_01350 PE=4 SV=1	A0A0J5PY20_ASPFM	45 kDa	TRUE	0.3	11	12	13
1191	Oxidoreductase OS=Aspergillus fumigatus Z5 GN=Y699_01365 PE=3 SV=1	A0A0J5PY40_ASPFM	39 kDa		0.21	8	11	14
1192	Uncharacterized protein OS=Aspergillus fumigatus Z5 GN=Y699_02669 PE=4 SV=1	A0A0J5PYY3_ASPFM	19 kDa		0.68	8	13	15
1193	Peptidylprolyl isomerase OS=Aspergillus fumigatus Z5 GN=Y699_02952 PE=4 SV=1	A0A0J5PZ47_ASPFM	20 kDa		0.4	6	10	13
1194	Deoxyribose-phosphate aldolase OS=Aspergillus fumigatus Z5 GN=Y699_01885 PE=3 SV=1	A0A0J5PZN6_ASPFM	28 kDa		0.17	4	5	16
1195	T-complex protein 1, alpha subunit, putative OS=Aspergillus fumigatus Z5 GN=Y699_02271 PE=3 SV=1	A0A0J5Q0Q1_ASPFM	62 kDa	TRUE	0.13	7	8	8
1196	Golgi membrane protein (Coy1) OS=Aspergillus fumigatus Z5 GN=Y699_04941 PE=4 SV=1	A0A0J5Q0R3_ASPFM	84 kDa	TRUE	0.084	9	10	10
1197	General amidase GmdA OS=Aspergillus fumigatus Z5 GN=Y699_03961 PE=4 SV=1	A0A0J5Q2G1_ASPFM	62 kDa		0.15	7	9	11
1198	Uncharacterized protein OS=Aspergillus fumigatus Z5 GN=Y699_03991 PE=4 SV=1	A0A0J5Q2K0_ASPFM	73 kDa	TRUE	0.095	6	9	12
1199	Inner membrane nuclease Nuc1 OS=Aspergillus fumigatus Z5 GN=Y699_02935 PE=4 SV=1	A0A0J5Q3U5_ASPFM	37 kDa		0.24	7	13	15
1200	Uncharacterized protein OS=Aspergillus fumigatus Z5 GN=Y699_04446 PE=4 SV=1	A0A0J5Q3X7_ASPFM	142 kDa		0.033	6	8	12
1201	Uncharacterized protein OS=Aspergillus fumigatus Z5 GN=Y699_05043 PE=4 SV=1	A0A0J5Q493_ASPFM	103 kDa		0.07	5	6	7
1202	Phosphoenolpyruvate carboxykinase AcuF OS=Aspergillus fumigatus Z5 GN=Y699_03930 PE=3 SV=1	A0A0J5Q5L7_ASPFM	67 kDa		0.16	9	10	12
1203	NADH-ubiquinone oxidoreductase subunit OS=Aspergillus fumigatus Z5 GN=Y699_04039 PE=3 SV=1	A0A0J5Q6Y9_ASPFM	33 kDa		0.32	7	11	12
1204	Homocitrate synthase OS=Aspergillus fumigatus Z5 GN=Y699_06421 PE=3 SV=1	A0A0J5SDC1_ASPFM	51 kDa	TRUE	0.15	6	7	10
1205	60S ribosomal protein L24a OS=Aspergillus fumigatus Z5 GN=Y699_07457 PE=4 SV=1	A0A0J5SES8_ASPFM	18 kDa		0.29	8	12	17
1206	Esterase, putative OS=Aspergillus fumigatus Z5 GN=Y699_06953 PE=4 SV=1	A0A0J5SJR1_ASPFM	104 kDa		0.11	8	9	12
1207	Endoplasmic reticulum and nuclear membrane proteinc Npl4, putative OS=Aspergillus fumigatus Z5 GN=Y699_06988 PE=4 SV=1	A0A0J5SJT8_ASPFM	73 kDa		0.13	6	7	15
1208	Isoamyl alcohol oxidase OS=Aspergillus fumigatus Z5 GN=Y699_07138 PE=4 SV=1	A0A0J5SK54_ASPFM	61 kDa		0.17	7	11	15
1209	Heterogeneous nuclear ribonucleoprotein HRP1 OS=Aspergillus fumigatus Z5 GN=Y699_03382 PE=4 SV=1	A0A0J5SL01_ASPFM	55 kDa		0.17	8	10	12
1210	Glycogen synthase Gsy1, putative OS=Aspergillus fumigatus Z5 GN=Y699_00213 PE=4 SV=1	A0A0J5SNJ4_ASPFM	81 kDa	TRUE	0.11	6	8	9
1211	NTF2 and RRM domain-containing protein OS=Aspergillus fumigatus Z5 GN=Y699_00373 PE=4 SV=1	A0A0J5SNY3_ASPFM	57 kDa		0.21	9	12	14
1212	NIPSNAP family protein OS=Aspergillus fumigatus Z5 GN=Y699_01878 PE=4 SV=1	A0A0J5SSN4_ASPFM	44 kDa		0.25	10	15	16
1213	ADP-ribosylation factor OS=Aspergillus fumigatus Z5 GN=Y699_08102 PE=3 SV=1	A0A0J5STE2_ASPFM	21 kDa	TRUE	0.42	7	10	17
1214	Eukaryotic translation initiation factor 3 subunit H OS=Aspergillus fumigatus Z5 GN=Y699_08267 PE=3 SV=1	A0A0J5STS2_ASPFM	41 kDa		0.25	9	13	15
1215	Pol II transcription elongation factor subunit Cdc73 OS=Aspergillus fumigatus Z5 GN=Y699_02728 PE=4 SV=1	A0A0J5SVV3_ASPFM	51 kDa		0.26	10	11	13
1216	Lysine--tRNA ligase OS=Aspergillus fumigatus Z5 GN=Y699_03922 PE=3 SV=1	A0A0J5SZ70_ASPFM	69 kDa	TRUE	0.18	11	13	14
1217	HET domain-containing protein OS=Aspergillus fumigatus Z5 GN=Y699_07680 PE=4 SV=1	A0A0J5PPQ7_ASPFM	95 kDa	TRUE	0.037	3	3	3
1218	Nuclear migration protein OS=Aspergillus fumigatus Z5 GN=Y699_03014 PE=4 SV=1	A0A0J5PZT6_ASPFM	138 kDa		0.013	2	3	3
1219	Serine/threonine protein kinase (Pdd7p), putative OS=Aspergillus fumigatus Z5 GN=Y699_06290 PE=4 SV=1	A0A0J5PE77_ASPFM	103 kDa		0.032	3	3	3
1220	Phosphoribosyl diphosphate synthase isoform 4 OS=Aspergillus fumigatus Z5 GN=Y699_06451 PE=4 SV=1	A0A0J5SDE5_ASPFM	35 kDa		0.066	2	6	16
1221	Uncharacterized protein OS=Aspergillus fumigatus Z5 GN=Y699_05363 PE=4 SV=1	A0A0J5PJA4_ASPFM	81 kDa		0.023	2	2	3
1222	Zinc-containing alcohol dehydrogenase OS=Aspergillus fumigatus Z5 GN=Y699_06210 PE=4 SV=1	A0A0J5PE39_ASPFM	37 kDa		0.26	8	10	13
1223	DDENN domain-containing protein OS=Aspergillus fumigatus Z5 GN=Y699_06024 PE=4 SV=1	A0A0J5PFB7_ASPFM	124 kDa	TRUE	0.036	4	6	7
1224	N-glycosyl-transferase OS=Aspergillus fumigatus Z5 GN=Y699_06059 PE=4 SV=1	A0A0J5PFE2_ASPFM	47 kDa		0.2	9	12	16
1225	Cytoskeleton organization protein (Dec1) OS=Aspergillus fumigatus Z5 GN=Y699_06134 PE=4 SV=1	A0A0J5PFK3_ASPFM	109 kDa	TRUE	0.051	5	6	6
1226	NADH-ubiquinone oxidoreductase subunit OS=Aspergillus fumigatus Z5 GN=Y699_07406 PE=4 SV=1	A0A0J5PFU8_ASPFM	11 kDa		0.38	5	7	12
1227	Cell division control protein Cdc31 OS=Aspergillus fumigatus Z5 GN=Y699_06479 PE=4 SV=1	A0A0J5PGL3_ASPFM	28 kDa		0.21	6	9	15
1228	tRNA processing endoribonuclease Trz1 OS=Aspergillus fumigatus Z5 GN=Y699_09002 PE=4 SV=1	A0A0J5PGW0_ASPFM	202 kDa	TRUE	0.031	5	5	5
1229	Uncharacterized protein OS=Aspergillus fumigatus Z5 GN=Y699_09227 PE=4 SV=1	A0A0J5PIG6_ASPFM	23 kDa		0.37	7	11	16
1230	Structure-specific recognition protein OS=Aspergillus fumigatus Z5 GN=Y699_08561 PE=4 SV=1	A0A0J5PKD7_ASPFM	64 kDa		0.16	7	9	15
1231	Prefoldin subunit 2 OS=Aspergillus fumigatus Z5 GN=Y699_06894 PE=4 SV=1	A0A0J5PLS3_ASPFM	14 kDa		0.47	6	7	13
1232	Polyketide synthase, putative OS=Aspergillus fumigatus Z5 GN=Y699_07147 PE=4 SV=1	A0A0J5PLU4_ASPFM	232 kDa		0.019	4	4	5
1233	Guanyl-specific ribonuclease, putative OS=Aspergillus fumigatus Z5 GN=Y699_07157 PE=4 SV=1	A0A0J5PLV3_ASPFM	21 kDa		0.27	6	11	13
1234	Homogentisate 1,2-dioxygenase (HmgA) OS=Aspergillus fumigatus Z5 GN=Y699_03206 PE=4 SV=1	A0A0J5PME6_ASPFM	50 kDa		0.21	7	9	16
1235	Casein kinase OS=Aspergillus fumigatus Z5 GN=Y699_05599 PE=4 SV=1	A0A0J5PN26_ASPFM	40 kDa		0.22	6	7	12
1236	Peptide hydrolase OS=Aspergillus fumigatus Z5 GN=Y699_08023 PE=3 SV=1	A0A0J5PQ46_ASPFM	54 kDa		0.26	9	12	13
1237	GMP synthase OS=Aspergillus fumigatus Z5 GN=Y699_07975 PE=3 SV=1	A0A0J5PQJ9_ASPFM	59 kDa		0.12	6	7	9
1238	Proline iminopeptidase OS=Aspergillus fumigatus Z5 GN=Y699_03274 PE=4 SV=1	A0A0J5PRG6_ASPFM	51 kDa		0.21	8	10	13
1239	Arginine biosynthesis bifunctional protein ArgJ, mitochondrial OS=Aspergillus fumigatus Z5 GN=Y699_00657 PE=3 SV=1	A0A0J5PS07_ASPFM	48 kDa		0.14	6	7	10
1240	37S ribosomal protein S35, mitochondrial OS=Aspergillus fumigatus Z5 GN=Y699_00684 PE=4 SV=1	A0A0J5PSE3_ASPFM	43 kDa		0.24	11	12	12
1241	DNA helicase OS=Aspergillus fumigatus Z5 GN=Y699_00917 PE=3 SV=1	A0A0J5PSU3_ASPFM	107 kDa	TRUE	0.11	9	10	11
1242	Microtubule associated protein EB1 OS=Aspergillus fumigatus Z5 GN=Y699_01369 PE=4 SV=1	A0A0J5PU66_ASPFM	26 kDa		0.38	8	11	15
1243	Uncharacterized protein OS=Aspergillus fumigatus Z5 GN=Y699_01374 PE=4 SV=1	A0A0J5PU71_ASPFM	65 kDa	TRUE	0.093	6	8	10
1244	Vacuolar assembly protein, putative OS=Aspergillus fumigatus Z5 GN=Y699_01432 PE=4 SV=1	A0A0J5PU80_ASPFM	143 kDa	TRUE	0.023	4	4	8
1245	Uncharacterized protein OS=Aspergillus fumigatus Z5 GN=Y699_01552 PE=4 SV=1	A0A0J5PUK1_ASPFM	45 kDa		0.18	6	9	13
1246	Methylenetetrahydrofolate reductase OS=Aspergillus fumigatus Z5 GN=Y699_00305 PE=3 SV=1	A0A0J5PUW0_ASPFM	77 kDa	TRUE	0.11	8	10	12
1247	Protein kinase, putative OS=Aspergillus fumigatus Z5 GN=Y699_01739 PE=4 SV=1	A0A0J5PVA8_ASPFM	51 kDa	TRUE	0.12	5	7	7
1248	Uncharacterized protein OS=Aspergillus fumigatus Z5 GN=Y699_00791 PE=4 SV=1	A0A0J5PVD3_ASPFM	61 kDa		0.12	7	7	9
1249	Cell wall glucanase OS=Aspergillus fumigatus Z5 GN=Y699_00720 PE=4 SV=1	A0A0J5PW49_ASPFM	73 kDa		0.08	6	10	13
1250	3-methylcrotonyl-CoA carboxylase, beta subunit (MccB) OS=Aspergillus fumigatus Z5 GN=Y699_00735 PE=4 SV=1	A0A0J5PW66_ASPFM	62 kDa	TRUE	0.14	8	8	12
1251	Stomatin family protein OS=Aspergillus fumigatus Z5 GN=Y699_01221 PE=4 SV=1	A0A0J5PWI6_ASPFM	37 kDa	TRUE	0.18	7	10	16
1252	Ribosomal protein S23 (S12) OS=Aspergillus fumigatus Z5 GN=Y699_08316 PE=3 SV=1	A0A0J5PWQ1_ASPFM	16 kDa		0.23	5	8	12
1253	Uncharacterized protein OS=Aspergillus fumigatus Z5 GN=Y699_00925 PE=4 SV=1	A0A0J5PWS3_ASPFM	29 kDa		0.48	9	14	14
1254	Lectin family integral membrane protein, putative OS=Aspergillus fumigatus Z5 GN=Y699_02197 PE=4 SV=1	A0A0J5PX72_ASPFM	45 kDa		0.23	11	12	15
1255	Uncharacterized protein OS=Aspergillus fumigatus Z5 GN=Y699_02514 PE=4 SV=1	A0A0J5PYI1_ASPFM	42 kDa		0.18	10	15	17
1256	Ccr4-Not transcription complex subunit (NOT1), putative OS=Aspergillus fumigatus Z5 GN=Y699_01525 PE=4 SV=1	A0A0J5PYP6_ASPFM	261 kDa	TRUE	0.027	6	7	8
1257	Alpha-L-arabinofuranosidase OS=Aspergillus fumigatus Z5 GN=Y699_02594 PE=4 SV=1	A0A0J5PYR7_ASPFM	36 kDa		0.29	8	11	16
1258	Glutaryl-CoA dehydrogenase, putative OS=Aspergillus fumigatus Z5 GN=Y699_01940 PE=3 SV=1	A0A0J5PZV2_ASPFM	47 kDa		0.13	5	8	12
1259	Ammonium transporter OS=Aspergillus fumigatus Z5 GN=Y699_08179 PE=3 SV=1	A0A0J5Q0S6_ASPFM	51 kDa		0.11	3	5	17
1260	Vesicular-fusion protein sec17 OS=Aspergillus fumigatus Z5 GN=Y699_02586 PE=4 SV=1	A0A0J5Q1I3_ASPFM	33 kDa		0.36	11	14	15
1261	Calpain-like protein OS=Aspergillus fumigatus Z5 GN=Y699_03958 PE=4 SV=1	A0A0J5Q2J9_ASPFM	95 kDa		0.073	5	7	10
1262	Methyltransferase GliN OS=Aspergillus fumigatus Z5 GN=Y699_04121 PE=4 SV=1	A0A0J5Q302_ASPFM	32 kDa		0.39	9	14	17
1263	Ribosome biogenesis protein (Rrb1) OS=Aspergillus fumigatus Z5 GN=Y699_04178 PE=4 SV=1	A0A0J5Q388_ASPFM	110 kDa		0.1	9	12	15
1264	ABC transporter OS=Aspergillus fumigatus Z5 GN=Y699_04271 PE=4 SV=1	A0A0J5Q3F4_ASPFM	85 kDa	TRUE	0.1	6	8	11
1265	Ubiquitin-like protein OS=Aspergillus fumigatus Z5 GN=Y699_02985 PE=4 SV=1	A0A0J5Q3Z1_ASPFM	9 kDa	TRUE	0.29	3	4	14
1266	UPF0023 family protein OS=Aspergillus fumigatus Z5 GN=Y699_04473 PE=4 SV=1	A0A0J5Q427_ASPFM	37 kDa	TRUE	0.14	5	6	7
1267	40S ribosomal protein S10a OS=Aspergillus fumigatus Z5 GN=Y699_04777 PE=3 SV=1	A0A0J5Q4L0_ASPFM	13 kDa		0.47	8	12	14
1268	U1 small nuclear ribonucleoprotein OS=Aspergillus fumigatus Z5 GN=Y699_05218 PE=4 SV=1	A0A0J5Q4S8_ASPFM	43 kDa		0.28	9	11	12
1269	Multifunctional tryptophan biosynthesis protein OS=Aspergillus fumigatus Z5 GN=Y699_05057 PE=3 SV=1	A0A0J5Q5E1_ASPFM	82 kDa		0.15	10	10	12
1270	Nuclear movement protein NudC OS=Aspergillus fumigatus Z5 GN=Y699_03870 PE=4 SV=1	A0A0J5Q5E7_ASPFM	23 kDa	TRUE	0.35	8	12	17
1271	Rho GTPase Rho1 OS=Aspergillus fumigatus Z5 GN=Y699_03849 PE=4 SV=1	A0A0J5Q6F2_ASPFM	23 kDa	TRUE	0.28	4	5	14
1272	50S ribosomal protein Mrp49 OS=Aspergillus fumigatus Z5 GN=Y699_04390 PE=4 SV=1	A0A0J5Q6Z0_ASPFM	27 kDa	TRUE	0.16	3	4	14
1273	FAD-dependent oxidase OS=Aspergillus fumigatus Z5 GN=Y699_06111 PE=4 SV=1	A0A0J5SCH1_ASPFM	59 kDa		0.2	10	14	16
1274	Phosphoinositide phosphatase (Sac1), putative OS=Aspergillus fumigatus Z5 GN=Y699_06191 PE=4 SV=1	A0A0J5SCN9_ASPFM	80 kDa		0.16	10	12	14
1275	Import receptor subunit (Tom40) OS=Aspergillus fumigatus Z5 GN=Y699_07187 PE=4 SV=1	A0A0J5SE24_ASPFM	38 kDa	TRUE	0.26	8	10	11
1276	Malate synthase OS=Aspergillus fumigatus Z5 GN=Y699_07347 PE=3 SV=1	A0A0J5SEH6_ASPFM	61 kDa	TRUE	0.11	8	11	14
1277	Urea amidolyase OS=Aspergillus fumigatus Z5 GN=Y699_09076 PE=4 SV=1	A0A0J5SFH6_ASPFM	130 kDa		0.05	5	6	9
1278	Phytase OS=Aspergillus fumigatus Z5 GN=Y699_08826 PE=4 SV=1	A0A0J5SFW5_ASPFM	57 kDa	TRUE	0.12	5	9	15
1279	Exocyst complex component Sec3 OS=Aspergillus fumigatus Z5 GN=Y699_06853 PE=4 SV=1	A0A0J5SJI3_ASPFM	164 kDa		0.02	3	5	5
1280	Outer membrane protein (Sam50) OS=Aspergillus fumigatus Z5 GN=Y699_03427 PE=4 SV=1	A0A0J5SL35_ASPFM	56 kDa	TRUE	0.3	11	13	16
1281	DSB repair complex subunit Ku70, putative OS=Aspergillus fumigatus Z5 GN=Y699_00623 PE=4 SV=1	A0A0J5SPJ7_ASPFM	74 kDa		0.16	9	9	11
1282	Coproporphyrinogen III oxidase OS=Aspergillus fumigatus Z5 GN=Y699_01108 PE=4 SV=1	A0A0J5SQR3_ASPFM	50 kDa		0.12	4	7	12
1283	Beta-N-acetylglucosaminidase, putative OS=Aspergillus fumigatus Z5 GN=Y699_01378 PE=4 SV=1	A0A0J5SRD4_ASPFM	94 kDa		0.048	4	5	5
1284	O-methyltransferase OS=Aspergillus fumigatus Z5 GN=Y699_02103 PE=4 SV=1	A0A0J5SU86_ASPFM	44 kDa		0.25	7	9	12
1285	Oxidoreductase 2-nitropropane dioxygenase family OS=Aspergillus fumigatus Z5 GN=Y699_02138 PE=4 SV=1	A0A0J5SUB2_ASPFM	38 kDa		0.3	10	12	16
1286	DNA helicase OS=Aspergillus fumigatus Z5 GN=Y699_02818 PE=3 SV=1	A0A0J5SW26_ASPFM	91 kDa		0.092	8	10	16
1287	Actin cytoskeleton protein (VIP1), putative OS=Aspergillus fumigatus Z5 GN=Y699_02828 PE=4 SV=1	A0A0J5SW31_ASPFM	28 kDa	TRUE	0.26	9	14	16
1288	Prohibitin OS=Aspergillus fumigatus Z5 GN=Y699_02908 PE=4 SV=1	A0A0J5SWA1_ASPFM	34 kDa		0.32	9	10	13
1289	Beta-N-hexosaminidase OS=Aspergillus fumigatus Z5 GN=Y699_04635 PE=4 SV=1	A0A0J5SWV3_ASPFM	79 kDa		0.096	7	7	13
1290	Uncharacterized protein OS=Aspergillus fumigatus Z5 GN=Y699_05000 PE=4 SV=1	A0A0J5SXT4_ASPFM	26 kDa	TRUE	0.3	6	12	15
1291	T-complex protein 1, epsilon subunit, putative OS=Aspergillus fumigatus Z5 GN=Y699_03912 PE=3 SV=1	A0A0J5SZ60_ASPFM	59 kDa		0.12	6	6	6
1292	Metallopeptidase family M24 OS=Aspergillus fumigatus Z5 GN=Y699_04077 PE=4 SV=1	A0A0J5SZP1_ASPFM	56 kDa		0.15	6	7	13
1293	Glutaminase, putative OS=Aspergillus fumigatus Z5 GN=Y699_04142 PE=4 SV=1	A0A0J5SZU5_ASPFM	79 kDa		0.14	9	11	12
1294	C6 transcription factor OS=Aspergillus fumigatus Z5 GN=Y699_05470 PE=4 SV=1	A0A0J5PLH4_ASPFM	133 kDa	TRUE	0.021	3	3	3
1295	Cytokinesis protein SepA/Bni1 OS=Aspergillus fumigatus Z5 GN=Y699_07206 PE=4 SV=1	A0A0J5PFA7_ASPFM	199 kDa	TRUE	0.016	3	3	3
1296	Uncharacterized protein OS=Aspergillus fumigatus Z5 GN=Y699_05886 PE=4 SV=1	A0A0J5PK26_ASPFM	28 kDa		0.16	3	4	7
1297	MFS transporter OS=Aspergillus fumigatus Z5 GN=Y699_04842 PE=4 SV=1	A0A0J5Q4T5_ASPFM	121 kDa		0.022	4	7	10
1298	Ubiquinol-cytochrome C chaperone, putative OS=Aspergillus fumigatus Z5 GN=Y699_03030 PE=4 SV=1	A0A0J5Q426_ASPFM	69 kDa		0.016	2	3	13
1299	Plasma membrane ATPase OS=Aspergillus fumigatus Z5 GN=Y699_00313 PE=3 SV=1	A0A0J5SNT3_ASPFM	113 kDa	TRUE	0.053	3	4	4
1300	20S cyclosome subunit (APC1/BimE), putative OS=Aspergillus fumigatus Z5 GN=Y699_01949 PE=4 SV=1	A0A0J5PVZ3_ASPFM	229 kDa	TRUE	0.0077	3	4	5
1301	Poly(P)/ATP NAD kinase OS=Aspergillus fumigatus Z5 GN=Y699_00442 PE=3 SV=1	A0A0J5PRD1_ASPFM	47 kDa		0.069	3	4	6
1302	TOR pathway phosphatidylinositol 3-kinase TorA OS=Aspergillus fumigatus Z5 GN=Y699_02807 PE=4 SV=1	A0A0J5PYQ2_ASPFM	270 kDa	TRUE	0.0076	2	2	2
1303	Alpha-taxilin OS=Aspergillus fumigatus Z5 GN=Y699_06181 PE=4 SV=1	A0A0J5SCN1_ASPFM	68 kDa	TRUE	0.035	3	3	3
1304	Cytochrome b-c1 complex subunit 7 OS=Aspergillus fumigatus Z5 GN=Y699_06052 PE=3 SV=1	A0A0J5PDC0_ASPFM	15 kDa		0.43	7	10	13
1305	Vacuolar protein sorting-associated protein 26 OS=Aspergillus fumigatus Z5 GN=Y699_06560 PE=4 SV=1	A0A0J5PEV4_ASPFM	49 kDa		0.14	6	8	13
1306	MICOS complex subunit MIC60 OS=Aspergillus fumigatus Z5 GN=Y699_06189 PE=3 SV=1	A0A0J5PFQ1_ASPFM	69 kDa		0.12	7	7	8
1307	Uncharacterized protein OS=Aspergillus fumigatus Z5 GN=Y699_06309 PE=4 SV=1	A0A0J5PG31_ASPFM	45 kDa		0.26	9	11	13
1308	Esterase OS=Aspergillus fumigatus Z5 GN=Y699_07453 PE=4 SV=1	A0A0J5PGA0_ASPFM	42 kDa		0.21	8	10	11
1309	Uncharacterized protein OS=Aspergillus fumigatus Z5 GN=Y699_08982 PE=4 SV=1	A0A0J5PGU4_ASPFM	47 kDa		0.24	7	10	10
1310	WD repeat protein OS=Aspergillus fumigatus Z5 GN=Y699_06238 PE=4 SV=1	A0A0J5PH70_ASPFM	67 kDa	TRUE	0.091	5	6	10
1311	NADH-dependent flavin oxidoreductase OS=Aspergillus fumigatus Z5 GN=Y699_08662 PE=4 SV=1	A0A0J5PI12_ASPFM	46 kDa		0.23	9	9	13
1312	Long chain fatty alcohol oxidase OS=Aspergillus fumigatus Z5 GN=Y699_09385 PE=4 SV=1	A0A0J5PID8_ASPFM	82 kDa		0.1	8	8	9
1313	Nascent polypeptide-associated complex subunit beta OS=Aspergillus fumigatus Z5 GN=Y699_07424 PE=3 SV=1	A0A0J5PJ94_ASPFM	42 kDa	TRUE	0.12	5	6	6
1314	C6 transcription factor OS=Aspergillus fumigatus Z5 GN=Y699_05558 PE=4 SV=1	A0A0J5PJR9_ASPFM	136 kDa		0.042	6	6	7
1315	AAA family ATPase, putative OS=Aspergillus fumigatus Z5 GN=Y699_08686 PE=4 SV=1	A0A0J5PKU5_ASPFM	71 kDa		0.12	6	7	7
1316	C2 domain-containing protein OS=Aspergillus fumigatus Z5 GN=Y699_08933 PE=4 SV=1	A0A0J5PKZ0_ASPFM	156 kDa	TRUE	0.035	4	4	4
1317	Uncharacterized protein OS=Aspergillus fumigatus Z5 GN=Y699_08395 PE=4 SV=1	A0A0J5PL17_ASPFM	27 kDa		0.29	6	9	14
1318	Uridylate kinase OS=Aspergillus fumigatus Z5 GN=Y699_08420 PE=3 SV=1	A0A0J5PL42_ASPFM	26 kDa		0.4	7	9	13
1319	Asparaginase OS=Aspergillus fumigatus Z5 GN=Y699_03211 PE=4 SV=1	A0A0J5PMF1_ASPFM	50 kDa		0.12	6	9	12
1320	Uncharacterized protein OS=Aspergillus fumigatus Z5 GN=Y699_03088 PE=4 SV=1	A0A0J5PML0_ASPFM	20 kDa		0.2	4	7	14
1321	Uncharacterized protein OS=Aspergillus fumigatus Z5 GN=Y699_03326 PE=4 SV=1	A0A0J5PMP1_ASPFM	145 kDa	TRUE	0.029	5	6	6
1322	Polarized growth protein (Boi2) OS=Aspergillus fumigatus Z5 GN=Y699_03123 PE=4 SV=1	A0A0J5PMP5_ASPFM	109 kDa		0.074	7	8	8
1323	NADH-ubiquinone oxidoreductase subunit OS=Aspergillus fumigatus Z5 GN=Y699_03320 PE=4 SV=1	A0A0J5PQK8_ASPFM	77 kDa		0.045	3	5	5
1324	HDA1 complex subunit OS=Aspergillus fumigatus Z5 GN=Y699_00297 PE=4 SV=1	A0A0J5PQX9_ASPFM	130 kDa	TRUE	0.055	7	9	11
1325	Terpene cyclase/mutase family member OS=Aspergillus fumigatus Z5 GN=Y699_00364 PE=3 SV=1	A0A0J5PRJ0_ASPFM	85 kDa		0.079	6	7	7
1326	Pectin lyase OS=Aspergillus fumigatus Z5 GN=Y699_00872 PE=3 SV=1	A0A0J5PSN6_ASPFM	40 kDa		0.34	9	13	16
1327	Uncharacterized protein OS=Aspergillus fumigatus Z5 GN=Y699_00914 PE=4 SV=1	A0A0J5PSY8_ASPFM	85 kDa		0.071	5	8	9
1328	D-amino acid oxidase OS=Aspergillus fumigatus Z5 GN=Y699_00954 PE=4 SV=1	A0A0J5PT46_ASPFM	40 kDa	TRUE	0.25	8	8	13
1329	Glyceraldehyde-3-phosphate dehydrogenase OS=Aspergillus fumigatus Z5 GN=Y699_00075 PE=3 SV=1	A0A0J5PU96_ASPFM	55 kDa		0.24	9	14	15
1330	Peroxisomal membrane protein receptor Pex19 OS=Aspergillus fumigatus Z5 GN=Y699_01457 PE=4 SV=1	A0A0J5PUD0_ASPFM	41 kDa		0.08	4	6	9
1331	Integral plasma membrane protein, putative OS=Aspergillus fumigatus Z5 GN=Y699_01577 PE=4 SV=1	A0A0J5PUM6_ASPFM	106 kDa		0.045	5	10	11
1332	AMP-binding enzyme OS=Aspergillus fumigatus Z5 GN=Y699_00385 PE=4 SV=1	A0A0J5PV46_ASPFM	78 kDa	TRUE	0.11	8	9	9
1333	Eukaryotic translation initiation factor subunit eIF2A, putative OS=Aspergillus fumigatus Z5 GN=Y699_01947 PE=4 SV=1	A0A0J5PVN3_ASPFM	75 kDa		0.084	6	8	8
1334	DsDNA-binding protein PDCD5, putative OS=Aspergillus fumigatus Z5 GN=Y699_01904 PE=4 SV=1	A0A0J5PVR7_ASPFM	15 kDa		0.54	9	10	13
1335	WD repeat protein OS=Aspergillus fumigatus Z5 GN=Y699_01011 PE=4 SV=1	A0A0J5PVZ0_ASPFM	112 kDa		0.16	10	12	14
1336	Homoaconitase, mitochondrial OS=Aspergillus fumigatus Z5 GN=Y699_00730 PE=3 SV=1	A0A0J5PW60_ASPFM	84 kDa		0.051	4	4	4
1337	MFS sugar transporter OS=Aspergillus fumigatus Z5 GN=Y699_02054 PE=4 SV=1	A0A0J5PW91_ASPFM	79 kDa	TRUE	0.13	10	11	12
1338	Cytochrome c oxidase polypeptide vib OS=Aspergillus fumigatus Z5 GN=Y699_02572 PE=4 SV=1	A0A0J5PY66_ASPFM	11 kDa		0.58	6	8	15
1339	Aromatic aminotransferase Aro8 OS=Aspergillus fumigatus Z5 GN=Y699_02509 PE=4 SV=1	A0A0J5PYH6_ASPFM	61 kDa		0.19	8	9	13
1340	Phosphoribosylglycinamide formyltransferase OS=Aspergillus fumigatus Z5 GN=Y699_02757 PE=3 SV=1	A0A0J5PYL3_ASPFM	24 kDa		0.38	9	10	12
1341	MFS peptide transporter, putative OS=Aspergillus fumigatus Z5 GN=Y699_08050 PE=3 SV=1	A0A0J5PZ22_ASPFM	67 kDa		0.053	5	8	14
1342	NOT2 family protein OS=Aspergillus fumigatus Z5 GN=Y699_02734 PE=4 SV=1	A0A0J5PZ44_ASPFM	60 kDa	TRUE	0.085	5	9	14
1343	Cystathionine beta-synthase (Beta-thionase) OS=Aspergillus fumigatus Z5 GN=Y699_01695 PE=4 SV=1	A0A0J5PZ54_ASPFM	20 kDa		0.41	8	10	14
1344	Arf gtpase-activating protein OS=Aspergillus fumigatus Z5 GN=Y699_02844 PE=4 SV=1	A0A0J5PZE6_ASPFM	52 kDa		0.14	6	7	8
1345	tRNA pseudouridine synthase OS=Aspergillus fumigatus Z5 GN=Y699_02959 PE=4 SV=1	A0A0J5PZP2_ASPFM	66 kDa	TRUE	0.045	3	5	7
1346	Uncharacterized protein OS=Aspergillus fumigatus Z5 GN=Y699_02974 PE=4 SV=1	A0A0J5PZQ3_ASPFM	85 kDa		0.092	6	8	8
1347	Uncharacterized protein OS=Aspergillus fumigatus Z5 GN=Y699_08054 PE=4 SV=1	A0A0J5Q0D1_ASPFM	34 kDa		0.14	4	6	11
1348	Na+/H+ antiporter Nha1 OS=Aspergillus fumigatus Z5 GN=Y699_02161 PE=4 SV=1	A0A0J5Q0D3_ASPFM	120 kDa	TRUE	0.053	5	8	8
1349	Stomatin family protein OS=Aspergillus fumigatus Z5 GN=Y699_08284 PE=4 SV=1	A0A0J5Q153_ASPFM	47 kDa		0.17	7	9	9
1350	Cullin OS=Aspergillus fumigatus Z5 GN=Y699_05071 PE=3 SV=1	A0A0J5Q170_ASPFM	89 kDa		0.082	7	8	10
1351	Calcium-transporting ATPase OS=Aspergillus fumigatus Z5 GN=Y699_03833 PE=3 SV=1	A0A0J5Q246_ASPFM	109 kDa	TRUE	0.099	8	10	13
1352	Uncharacterized protein OS=Aspergillus fumigatus Z5 GN=Y699_03901 PE=4 SV=1	A0A0J5Q293_ASPFM	87 kDa		0.068	5	5	5
1353	Superoxide dismutase copper chaperone Lys7 OS=Aspergillus fumigatus Z5 GN=Y699_02856 PE=4 SV=1	A0A0J5Q2B5_ASPFM	27 kDa	TRUE	0.28	6	9	14
1354	Serine/threonine-protein phosphatase OS=Aspergillus fumigatus Z5 GN=Y699_04226 PE=3 SV=1	A0A0J5Q3A7_ASPFM	38 kDa		0.17	5	8	13
1355	Enoyl-CoA hydratase/isomerase family protein OS=Aspergillus fumigatus Z5 GN=Y699_02750 PE=3 SV=1	A0A0J5Q3D9_ASPFM	32 kDa		0.26	9	12	14
1356	Uncharacterized protein OS=Aspergillus fumigatus Z5 GN=Y699_04303 PE=4 SV=1	A0A0J5Q3L6_ASPFM	39 kDa		0.24	7	8	16
1357	Uncharacterized protein OS=Aspergillus fumigatus Z5 GN=Y699_02900 PE=4 SV=1	A0A0J5Q3R5_ASPFM	123 kDa	TRUE	0.049	5	6	6
1358	Arsenate reductase (Arc2) OS=Aspergillus fumigatus Z5 GN=Y699_04461 PE=4 SV=1	A0A0J5Q3Z2_ASPFM	18 kDa	TRUE	0.45	8	13	13
1359	Lipid transfer protein, putative OS=Aspergillus fumigatus Z5 GN=Y699_04448 PE=4 SV=1	A0A0J5Q401_ASPFM	14 kDa		0.63	8	11	15
1360	Nuclear mRNA splicing factor, putative OS=Aspergillus fumigatus Z5 GN=Y699_04463 PE=4 SV=1	A0A0J5Q417_ASPFM	85 kDa		0.15	12	14	16
1361	5'->3' exoribonculease Dhp1 OS=Aspergillus fumigatus Z5 GN=Y699_04993 PE=4 SV=1	A0A0J5Q441_ASPFM	119 kDa		0.046	5	6	10
1362	Tryptophanyl-tRNA synthetase OS=Aspergillus fumigatus Z5 GN=Y699_04727 PE=3 SV=1	A0A0J5Q4G7_ASPFM	47 kDa	TRUE	0.18	7	9	9
1363	Cell wall integrity signaling protein Lsp1, putative OS=Aspergillus fumigatus Z5 GN=Y699_03910 PE=4 SV=1	A0A0J5Q5I6_ASPFM	39 kDa		0.33	11	12	13
1364	Translation elongation factor G1 OS=Aspergillus fumigatus Z5 GN=Y699_06196 PE=3 SV=1	A0A0J5SCP3_ASPFM	89 kDa	TRUE	0.12	7	8	8
1365	Chaperone Frataxin OS=Aspergillus fumigatus Z5 GN=Y699_06426 PE=4 SV=1	A0A0J5SDC4_ASPFM	24 kDa		0.24	5	13	16
1366	MFS monosaccharide transporter, putative OS=Aspergillus fumigatus Z5 GN=Y699_07397 PE=3 SV=1	A0A0J5SEN1_ASPFM	58 kDa	TRUE	0.077	6	7	11
1367	EF-hand protein OS=Aspergillus fumigatus Z5 GN=Y699_08618 PE=4 SV=1	A0A0J5SGP9_ASPFM	17 kDa		0.5	6	9	17
1368	Vanillin dehydrogenase OS=Aspergillus fumigatus Z5 GN=Y699_06913 PE=4 SV=1	A0A0J5SJM9_ASPFM	51 kDa		0.16	8	11	12
1369	Ankyrin repeat protein OS=Aspergillus fumigatus Z5 GN=Y699_07739 PE=4 SV=1	A0A0J5SMB2_ASPFM	104 kDa	TRUE	0.052	5	5	10
1370	Tyrosinase OS=Aspergillus fumigatus Z5 GN=Y699_07979 PE=4 SV=1	A0A0J5SMZ9_ASPFM	42 kDa		0.28	7	10	11
1371	Alpha-1,2-mannosyltransferase (Ktr4) OS=Aspergillus fumigatus Z5 GN=Y699_00238 PE=4 SV=1	A0A0J5SNL6_ASPFM	46 kDa		0.16	6	8	14
1372	mRNA splicing protein, putative OS=Aspergillus fumigatus Z5 GN=Y699_01868 PE=3 SV=1	A0A0J5SSM2_ASPFM	71 kDa		0.042	4	6	6
1373	Rho GTPase activator (Lrg11) OS=Aspergillus fumigatus Z5 GN=Y699_02363 PE=4 SV=1	A0A0J5SUT3_ASPFM	137 kDa		0.039	3	3	5
1374	NADH-ubiquinone oxidoreductase subunit OS=Aspergillus fumigatus Z5 GN=Y699_02378 PE=4 SV=1	A0A0J5SUU4_ASPFM	12 kDa	TRUE	0.65	7	10	14
1375	Beta-fructofuranosidase, putative OS=Aspergillus fumigatus Z5 GN=Y699_04690 PE=4 SV=1	A0A0J5SX07_ASPFM	57 kDa		0.2	11	12	14
1376	RING zinc finger protein, putative OS=Aspergillus fumigatus Z5 GN=Y699_04975 PE=4 SV=1	A0A0J5SXR1_ASPFM	181 kDa		0.023	4	4	4
1377	Translation initiation factor eif-2b epsilon subunit OS=Aspergillus fumigatus Z5 GN=Y699_04382 PE=4 SV=1	A0A0J5T0F1_ASPFM	159 kDa	TRUE	0.049	7	11	11
1378	Mitogen-activated protein kinase OS=Aspergillus fumigatus Z5 GN=Y699_04407 PE=3 SV=1	A0A0J5T0H6_ASPFM	41 kDa	TRUE	0.24	7	10	15
1379	Arginine rich protein OS=Aspergillus fumigatus Z5 GN=Y699_08061 PE=4 SV=1	A0A0J5PW05_ASPFM	82 kDa	TRUE	0.033	3	3	3
1380	Inositol hexaphosphate kinase KCS1 OS=Aspergillus fumigatus Z5 GN=Y699_05197 PE=4 SV=1	A0A0J5Q5Y5_ASPFM	134 kDa		0.016	2	3	3
1381	Sensor histidine kinase/response regulator OS=Aspergillus fumigatus Z5 GN=Y699_01304 PE=4 SV=1	A0A0J5PU05_ASPFM	213 kDa	TRUE	0.015	3	3	3
1382	Intermediate filament protein (Mdm1) OS=Aspergillus fumigatus Z5 GN=Y699_08355 PE=4 SV=1	A0A0J5PZZ3_ASPFM	144 kDa		0.016	2	2	2
1383	PWI domain-containing mRNA processing protein OS=Aspergillus fumigatus Z5 GN=Y699_01723 PE=4 SV=1	A0A0J5SS77_ASPFM	53 kDa	TRUE	0.02	2	2	3
1384	Conserved serine proline-rich protein OS=Aspergillus fumigatus Z5 GN=Y699_04742 PE=4 SV=1	A0A0J5Q4I0_ASPFM	96 kDa		0.031	2	2	2
1385	Structural maintenance of chromosome protein OS=Aspergillus fumigatus Z5 GN=Y699_07430 PE=4 SV=1	A0A0J5PI28_ASPFM	137 kDa	TRUE	0.012	2	3	3
1386	Kynurenine aminotransferase, putative OS=Aspergillus fumigatus Z5 GN=Y699_06482 PE=4 SV=1	A0A0J5PEK3_ASPFM	48 kDa	TRUE	0.17	8	9	13
1387	Uncharacterized protein OS=Aspergillus fumigatus Z5 GN=Y699_09327 PE=4 SV=1	A0A0J5PF04_ASPFM	12 kDa		0.51	5	7	12
1388	Bifunctional dethiobiotin synthetase/adenosylmethionine-8-amino-7-oxononanoate aminotransferase OS=Aspergillus fumigatus Z5 GN=Y699_07336 PE=3 SV=1	A0A0J5PFM5_ASPFM	87 kDa	TRUE	0.14	10	11	12
1389	Aldo-keto reductase, putative OS=Aspergillus fumigatus Z5 GN=Y699_06489 PE=4 SV=1	A0A0J5PGM1_ASPFM	36 kDa		0.29	11	12	12
1390	L-PSP endoribonuclease family protein (Hmf1) OS=Aspergillus fumigatus Z5 GN=Y699_08932 PE=4 SV=1	A0A0J5PHV4_ASPFM	13 kDa		0.56	5	10	14
1391	Elastinolytic metalloproteinase Mep OS=Aspergillus fumigatus Z5 GN=Y699_05406 PE=4 SV=1	A0A0J5PIQ0_ASPFM	69 kDa	TRUE	0.12	4	9	13
1392	Fructosyl amino acid oxidase, putative OS=Aspergillus fumigatus Z5 GN=Y699_05471 PE=4 SV=1	A0A0J5PIU4_ASPFM	50 kDa	TRUE	0.21	10	12	14
1393	Glucosamine-6-phosphate isomerase OS=Aspergillus fumigatus Z5 GN=Y699_05673 PE=3 SV=1	A0A0J5PK41_ASPFM	40 kDa		0.27	7	10	12
1394	Acyl-CoA thioesterase II OS=Aspergillus fumigatus Z5 GN=Y699_09108 PE=4 SV=1	A0A0J5PK83_ASPFM	40 kDa		0.16	7	9	9
1395	Chorismate synthase OS=Aspergillus fumigatus Z5 GN=Y699_06612 PE=3 SV=1	A0A0J5PKC8_ASPFM	44 kDa		0.21	8	10	11
1396	Cell surface protein Mas1 OS=Aspergillus fumigatus Z5 GN=Y699_05913 PE=4 SV=1	A0A0J5PKN4_ASPFM	32 kDa		0.19	6	11	13
1397	Methionine aminopeptidase, type I OS=Aspergillus fumigatus Z5 GN=Y699_05928 PE=3 SV=1	A0A0J5PKP8_ASPFM	40 kDa		0.25	6	10	11
1398	Extracellular 3-ketosteroid 1-dehydrogenase OS=Aspergillus fumigatus Z5 GN=Y699_09291 PE=4 SV=1	A0A0J5PL70_ASPFM	64 kDa		0.2	9	9	11
1399	Uncharacterized protein OS=Aspergillus fumigatus Z5 GN=Y699_08565 PE=4 SV=1	A0A0J5PLH1_ASPFM	40 kDa		0.22	7	11	15
1400	Peptidyl-prolyl cis-trans isomerase, putative OS=Aspergillus fumigatus Z5 GN=Y699_07087 PE=4 SV=1	A0A0J5PLP4_ASPFM	70 kDa	TRUE	0.051	3	5	7
1401	Peptide methionine sulfoxide reductase OS=Aspergillus fumigatus Z5 GN=Y699_03103 PE=3 SV=1	A0A0J5PMM5_ASPFM	22 kDa		0.21	6	9	13
1402	Phospho-2-dehydro-3-deoxyheptonate aldolase OS=Aspergillus fumigatus Z5 GN=Y699_07055 PE=3 SV=1	A0A0J5PQH0_ASPFM	37 kDa	TRUE	0.21	8	11	15
1403	DNA helicase OS=Aspergillus fumigatus Z5 GN=Y699_00217 PE=3 SV=1	A0A0J5PQN8_ASPFM	80 kDa		0.11	7	10	10
1404	PHD finger and JmjC domain-containing protein, putative OS=Aspergillus fumigatus Z5 GN=Y699_03370 PE=4 SV=1	A0A0J5PQR3_ASPFM	157 kDa		0.068	8	8	8
1405	Carboxylic ester hydrolase OS=Aspergillus fumigatus Z5 GN=Y699_03490 PE=3 SV=1	A0A0J5PR34_ASPFM	64 kDa		0.16	9	11	13
1406	SH3 domain-containing protein OS=Aspergillus fumigatus Z5 GN=Y699_03244 PE=4 SV=1	A0A0J5PRE1_ASPFM	67 kDa		0.1	6	7	9
1407	Eukaryotic translation initiation factor 6 OS=Aspergillus fumigatus Z5 GN=TIF6 PE=3 SV=1	A0A0J5PRV4_ASPFM	27 kDa		0.43	8	14	16
1408	AP-2 adaptor complex subunit alpha OS=Aspergillus fumigatus Z5 GN=Y699_03459 PE=4 SV=1	A0A0J5PRX3_ASPFM	106 kDa	TRUE	0.051	5	5	5
1409	Pre-mRNA splicing factor RNA helicase (Prp43) OS=Aspergillus fumigatus Z5 GN=Y699_00987 PE=4 SV=1	A0A0J5PT40_ASPFM	87 kDa		0.061	5	9	11
1410	Glycerophosphocholine phosphodiesterase Gde1 OS=Aspergillus fumigatus Z5 GN=Y699_00984 PE=4 SV=1	A0A0J5PT72_ASPFM	132 kDa	TRUE	0.055	7	10	10
1411	Eukaryotic translation initiation factor eIF-4A subunit, putative OS=Aspergillus fumigatus Z5 GN=Y699_00206 PE=3 SV=1	A0A0J5PTT8_ASPFM	46 kDa	TRUE	0.1	5	7	8
1412	GARP complex component (Vps54), putative OS=Aspergillus fumigatus Z5 GN=Y699_00216 PE=4 SV=1	A0A0J5PTU7_ASPFM	113 kDa		0.051	4	4	4
1413	Alpha-L-fucosidase OS=Aspergillus fumigatus Z5 GN=Y699_01299 PE=4 SV=1	A0A0J5PU01_ASPFM	84 kDa	TRUE	0.082	5	7	10
1414	Uncharacterized protein OS=Aspergillus fumigatus Z5 GN=Y699_08016 PE=4 SV=1	A0A0J5PU33_ASPFM	24 kDa		0.27	4	9	16
1415	Glycosyl transferase, putative OS=Aspergillus fumigatus Z5 GN=Y699_01767 PE=4 SV=1	A0A0J5PV53_ASPFM	325 kDa		0.012	4	5	6
1416	ABC transporter, putative OS=Aspergillus fumigatus Z5 GN=Y699_00786 PE=4 SV=1	A0A0J5PVD0_ASPFM	166 kDa		0.039	5	5	5
1417	Transcription elongation factor S-II OS=Aspergillus fumigatus Z5 GN=Y699_01784 PE=4 SV=1	A0A0J5PVF2_ASPFM	34 kDa	TRUE	0.2	6	12	13
1418	Carboxypeptidase OS=Aspergillus fumigatus Z5 GN=Y699_00585 PE=3 SV=1	A0A0J5PVR6_ASPFM	69 kDa		0.12	5	7	7
1419	Alpha-1,2-mannosyltransferase (Kre5) OS=Aspergillus fumigatus Z5 GN=Y699_01041 PE=4 SV=1	A0A0J5PW18_ASPFM	59 kDa	TRUE	0.099	5	5	5
1420	Rho guanyl nucleotide exchange factor (Rom2) OS=Aspergillus fumigatus Z5 GN=Y699_00700 PE=4 SV=1	A0A0J5PW27_ASPFM	136 kDa	TRUE	0.052	6	8	8
1421	Conidial pigment biosynthesis oxidase Arb2 OS=Aspergillus fumigatus Z5 GN=Y699_02127 PE=4 SV=1	A0A0J5PX22_ASPFM	65 kDa		0.077	3	5	12
1422	XPG I-region protein OS=Aspergillus fumigatus Z5 GN=Y699_01050 PE=4 SV=1	A0A0J5PX62_ASPFM	63 kDa		0.15	7	8	11
1423	DNA mismatch repair protein Msh2 OS=Aspergillus fumigatus Z5 GN=Y699_01566 PE=3 SV=1	A0A0J5PXF8_ASPFM	105 kDa	TRUE	0.09	9	10	12
1424	Uncharacterized protein OS=Aspergillus fumigatus Z5 GN=Y699_01581 PE=4 SV=1	A0A0J5PXH1_ASPFM	111 kDa	TRUE	0.067	6	7	10
1425	50S ribosomal subunit L30 OS=Aspergillus fumigatus Z5 GN=Y699_02179 PE=4 SV=1	A0A0J5PXN4_ASPFM	39 kDa		0.28	8	9	10
1426	Sorbitol/xylulose reductase Sou1-like protein OS=Aspergillus fumigatus Z5 GN=Y699_02329 PE=4 SV=1	A0A0J5PY30_ASPFM	28 kDa		0.3	6	8	13
1427	Enoyl-CoA hydratase/isomerase family protein OS=Aspergillus fumigatus Z5 GN=Y699_02384 PE=4 SV=1	A0A0J5PY74_ASPFM	30 kDa		0.3	6	7	7
1428	Developmental regulator FlbA OS=Aspergillus fumigatus Z5 GN=Y699_02729 PE=4 SV=1	A0A0J5PZ40_ASPFM	79 kDa		0.08	6	6	6
1429	Extracellular developmental signal biosynthesis protein FluG OS=Aspergillus fumigatus Z5 GN=Y699_01835 PE=3 SV=1	A0A0J5PZH9_ASPFM	94 kDa		0.069	6	6	6
1430	Uncharacterized protein OS=Aspergillus fumigatus Z5 GN=Y699_02989 PE=4 SV=1	A0A0J5PZR5_ASPFM	97 kDa		0.04	4	5	6
1431	Phospholipase D1 (PLD1), putative OS=Aspergillus fumigatus Z5 GN=Y699_01975 PE=4 SV=1	A0A0J5Q009_ASPFM	205 kDa		0.014	3	3	4
1432	Nuclear envelope pore membrane protein, putative OS=Aspergillus fumigatus Z5 GN=Y699_01985 PE=4 SV=1	A0A0J5Q020_ASPFM	133 kDa	TRUE	0.059	7	8	9
1433	CCR4-NOT transcription complex, subunit 3 OS=Aspergillus fumigatus Z5 GN=Y699_04769 PE=4 SV=1	A0A0J5Q023_ASPFM	69 kDa		0.068	4	6	8
1434	Small nuclear ribonucleoprotein (LSM7), putative OS=Aspergillus fumigatus Z5 GN=Y699_04936 PE=4 SV=1	A0A0J5Q0R0_ASPFM	15 kDa		0.43	5	11	13
1435	Aminomethyltransferase OS=Aspergillus fumigatus Z5 GN=Y699_08194 PE=3 SV=1	A0A0J5Q0U1_ASPFM	52 kDa		0.15	8	11	14
1436	Uncharacterized protein OS=Aspergillus fumigatus Z5 GN=Y699_05081 PE=4 SV=1	A0A0J5Q177_ASPFM	14 kDa		0.44	5	8	15
1437	50S ribosomal protein L4 OS=Aspergillus fumigatus Z5 GN=Y699_05154 PE=4 SV=1	A0A0J5Q1D2_ASPFM	33 kDa		0.23	6	8	11
1438	Transmembrane GTPase Fzo1 OS=Aspergillus fumigatus Z5 GN=Y699_05211 PE=4 SV=1	A0A0J5Q1K6_ASPFM	102 kDa		0.046	4	4	9
1439	Proteasome component (Ecm29), putative OS=Aspergillus fumigatus Z5 GN=Y699_03813 PE=4 SV=1	A0A0J5Q224_ASPFM	205 kDa		0.018	3	3	4
1440	Phenylacetyl-CoA ligase, putative OS=Aspergillus fumigatus Z5 GN=Y699_02816 PE=4 SV=1	A0A0J5Q272_ASPFM	63 kDa	TRUE	0.15	10	10	12
1441	Uncharacterized protein OS=Aspergillus fumigatus Z5 GN=Y699_03966 PE=4 SV=1	A0A0J5Q2G6_ASPFM	27 kDa		0.12	3	3	8
1442	Uncharacterized protein OS=Aspergillus fumigatus Z5 GN=Y699_02951 PE=4 SV=1	A0A0J5Q2J7_ASPFM	97 kDa	TRUE	0.1	9	10	10
1443	FMN binding oxidoreductase, putative OS=Aspergillus fumigatus Z5 GN=Y699_02976 PE=4 SV=1	A0A0J5Q2M6_ASPFM	46 kDa		0.12	5	9	12
1444	Chaperonin OS=Aspergillus fumigatus Z5 GN=Y699_04213 PE=3 SV=1	A0A0J5Q3C3_ASPFM	12 kDa		0.44	7	11	14
1445	Calponin domain-containing protein OS=Aspergillus fumigatus Z5 GN=Y699_04828 PE=4 SV=1	A0A0J5Q3J9_ASPFM	70 kDa	TRUE	0.082	8	10	11
1446	GDSL Lipase/Acylhydrolase family protein OS=Aspergillus fumigatus Z5 GN=Y699_02920 PE=4 SV=1	A0A0J5Q3T4_ASPFM	29 kDa		0.32	8	11	14
1447	ABC iron exporter Atm1 OS=Aspergillus fumigatus Z5 GN=Y699_04411 PE=4 SV=1	A0A0J5Q3U7_ASPFM	81 kDa		0.041	4	5	5
1448	Ribosome biogenesis protein Ria1 OS=Aspergillus fumigatus Z5 GN=Y699_05223 PE=4 SV=1	A0A0J5Q4T3_ASPFM	120 kDa		0.045	6	6	7
1449	Microfibrillar-associated protein MfaP1 OS=Aspergillus fumigatus Z5 GN=Y699_05162 PE=4 SV=1	A0A0J5Q5T4_ASPFM	60 kDa	TRUE	0.11	5	6	6
1450	Peroxisomal AMP binding enzyme OS=Aspergillus fumigatus Z5 GN=Y699_04270 PE=4 SV=1	A0A0J5Q6N8_ASPFM	61 kDa	TRUE	0.13	7	8	8
1451	Thiamine pyrophosphate enzyme, putative OS=Aspergillus fumigatus Z5 GN=Y699_04299 PE=4 SV=1	A0A0J5Q7M3_ASPFM	128 kDa		0.038	5	5	7
1452	Uncharacterized protein OS=Aspergillus fumigatus Z5 GN=Y699_05737 PE=4 SV=1	A0A0J5SIC7_ASPFM	29 kDa		0.26	7	8	11
1453	Transcription factor SipA3 OS=Aspergillus fumigatus Z5 GN=Y699_06758 PE=4 SV=1	A0A0J5SJ92_ASPFM	158 kDa		0.018	3	3	3
1454	Non-specific serine/threonine protein kinase OS=Aspergillus fumigatus Z5 GN=Y699_00443 PE=4 SV=1	A0A0J5SP43_ASPFM	92 kDa	TRUE	0.056	6	7	8
1455	Uncharacterized protein OS=Aspergillus fumigatus Z5 GN=Y699_01693 PE=4 SV=1	A0A0J5SS57_ASPFM	14 kDa		0.78	7	11	15
1456	tRNA ligase OS=Aspergillus fumigatus Z5 GN=Y699_08292 PE=4 SV=1	A0A0J5STU2_ASPFM	94 kDa		0.072	7	7	7
1457	Uncharacterized protein OS=Aspergillus fumigatus Z5 GN=Y699_02323 PE=4 SV=1	A0A0J5SUQ0_ASPFM	28 kDa		0.32	6	11	16
1458	Uncharacterized protein OS=Aspergillus fumigatus Z5 GN=Y699_04890 PE=4 SV=1	A0A0J5SXI1_ASPFM	23 kDa		0.27	6	7	7
1459	Proteasome regulatory particle subunit Rpt4 OS=Aspergillus fumigatus Z5 GN=Y699_03837 PE=3 SV=1	A0A0J5SYY7_ASPFM	44 kDa		0.081	3	4	5
1460	Cellulase, putative OS=Aspergillus fumigatus Z5 GN=Y699_03907 PE=3 SV=1	A0A0J5SZ56_ASPFM	36 kDa	TRUE	0.31	6	9	13
1461	WD domain-containing, G-beta repeat protein OS=Aspergillus fumigatus Z5 GN=Y699_05260 PE=4 SV=1	A0A0J5SYK8_ASPFM	174 kDa		0.0063	2	3	3
1462	RNA polymerase subunit OS=Aspergillus fumigatus Z5 GN=Y699_04954 PE=3 SV=1	A0A0J5Q0M5_ASPFM	27 kDa		0.17	3	4	7
1463	Oligo-1,6-glucosidase OS=Aspergillus fumigatus Z5 GN=Y699_01812 PE=4 SV=1	A0A0J5PV91_ASPFM	71 kDa	TRUE	0.04	2	3	6
1464	SNF2 family helicase/ATPase OS=Aspergillus fumigatus Z5 GN=Y699_02537 PE=4 SV=1	A0A0J5PY32_ASPFM	133 kDa		0.018	2	2	2
1465	Succinate:fumarate antiporter (Acr1), putative OS=Aspergillus fumigatus Z5 GN=Y699_02183 PE=3 SV=1	A0A0J5SUE5_ASPFM	35 kDa		0.037	2	3	3
1466	NADH-ubiquinone oxidoreductase subunit OS=Aspergillus fumigatus Z5 GN=Y699_05972 PE=4 SV=1	A0A0J5PD46_ASPFM	47 kDa		0.13	6	8	12
1467	Oligosaccharyltransferase subunit ribophorin II OS=Aspergillus fumigatus Z5 GN=Y699_06252 PE=4 SV=1	A0A0J5PDT2_ASPFM	31 kDa		0.27	7	11	12
1468	Tyrosine--tRNA ligase OS=Aspergillus fumigatus Z5 GN=Y699_06218 PE=3 SV=1	A0A0J5PH44_ASPFM	68 kDa		0.076	5	5	6
1469	Serine protease, putative OS=Aspergillus fumigatus Z5 GN=Y699_08642 PE=4 SV=1	A0A0J5PHZ4_ASPFM	63 kDa		0.12	6	8	8
1470	Proteasome subunit beta type OS=Aspergillus fumigatus Z5 GN=Y699_08484 PE=3 SV=1	A0A0J5PI70_ASPFM	25 kDa		0.31	8	13	14
1471	Uncharacterized protein OS=Aspergillus fumigatus Z5 GN=Y699_07379 PE=4 SV=1	A0A0J5PJ59_ASPFM	62 kDa		0.12	5	6	7
1472	Ribonuclease T2, putative OS=Aspergillus fumigatus Z5 GN=Y699_08988 PE=3 SV=1	A0A0J5PJV8_ASPFM	32 kDa		0.14	3	8	12
1473	Uroporphyrinogen decarboxylase OS=Aspergillus fumigatus Z5 GN=Y699_06789 PE=3 SV=1	A0A0J5PLI1_ASPFM	43 kDa	TRUE	0.21	8	11	12
1474	Calcium/calmodulin-dependent protein kinase, putative OS=Aspergillus fumigatus Z5 GN=Y699_03136 PE=4 SV=1	A0A0J5PM54_ASPFM	72 kDa		0.096	5	6	7
1475	Uncharacterized protein OS=Aspergillus fumigatus Z5 GN=Y699_03226 PE=4 SV=1	A0A0J5PMG2_ASPFM	32 kDa		0.23	6	10	10
1476	Uncharacterized protein OS=Aspergillus fumigatus Z5 GN=Y699_03301 PE=4 SV=1	A0A0J5PMM1_ASPFM	46 kDa		0.19	8	11	14
1477	Protein kinase Yak1 OS=Aspergillus fumigatus Z5 GN=Y699_03506 PE=4 SV=1	A0A0J5PN18_ASPFM	100 kDa		0.077	6	7	7
1478	Altered inheritance of mitochondria protein OS=Aspergillus fumigatus Z5 GN=Y699_06691 PE=4 SV=1	A0A0J5PNA1_ASPFM	46 kDa		0.22	6	11	13
1479	Cell division control protein (Cdc5) OS=Aspergillus fumigatus Z5 GN=Y699_03328 PE=4 SV=1	A0A0J5PNB3_ASPFM	89 kDa	TRUE	0.086	7	7	7
1480	Rhamnogalacturonase B OS=Aspergillus fumigatus Z5 GN=Y699_03513 PE=4 SV=1	A0A0J5PNS9_ASPFM	57 kDa		0.22	7	8	8
1481	Acylphosphatase OS=Aspergillus fumigatus Z5 GN=Y699_03280 PE=3 SV=1	A0A0J5PQH4_ASPFM	15 kDa		0.29	6	9	13
1482	Cdc48-dependent protein degradation adaptor protein (Shp1), putative OS=Aspergillus fumigatus Z5 GN=Y699_00319 PE=4 SV=1	A0A0J5PRE9_ASPFM	42 kDa	TRUE	0.16	6	9	11
1483	Uncharacterized protein OS=Aspergillus fumigatus Z5 GN=Y699_00444 PE=4 SV=1	A0A0J5PRS0_ASPFM	70 kDa		0.14	7	8	14
1484	Electron transfer flavoprotein, beta subunit OS=Aspergillus fumigatus Z5 GN=Y699_00582 PE=4 SV=1	A0A0J5PRT4_ASPFM	28 kDa		0.38	8	8	11
1485	C2H2 finger and ankyrin domain-containing protein OS=Aspergillus fumigatus Z5 GN=Y699_00642 PE=4 SV=1	A0A0J5PRZ1_ASPFM	72 kDa	TRUE	0.059	6	6	6
1486	SH3 domain-containing protein OS=Aspergillus fumigatus Z5 GN=Y699_00889 PE=4 SV=1	A0A0J5PSW7_ASPFM	56 kDa		0.13	8	8	10
1487	Thiamin pyrophosphokinase-like protein OS=Aspergillus fumigatus Z5 GN=Y699_00937 PE=4 SV=1	A0A0J5PSW8_ASPFM	37 kDa		0.19	4	6	14
1488	3-methyl-2-oxobutanoate dehydrogenase OS=Aspergillus fumigatus Z5 GN=Y699_07936 PE=4 SV=1	A0A0J5PTT9_ASPFM	42 kDa		0.23	8	10	11
1489	Allantoicase Alc OS=Aspergillus fumigatus Z5 GN=Y699_01302 PE=4 SV=1	A0A0J5PTV8_ASPFM	40 kDa		0.22	6	9	12
1490	Alpha-amylase OS=Aspergillus fumigatus Z5 GN=Y699_07996 PE=4 SV=1	A0A0J5PU19_ASPFM	62 kDa	TRUE	0.11	5	9	10
1491	Uncharacterized protein OS=Aspergillus fumigatus Z5 GN=Y699_01409 PE=4 SV=1	A0A0J5PUA4_ASPFM	95 kDa		0.046	3	3	3
1492	Histone H1 OS=Aspergillus fumigatus Z5 GN=Y699_01937 PE=3 SV=1	A0A0J5PVJ9_ASPFM	21 kDa	TRUE	0.24	6	9	9
1493	Dead box ATP-dependent rna helicase OS=Aspergillus fumigatus Z5 GN=Y699_08261 PE=4 SV=1	A0A0J5PWJ8_ASPFM	132 kDa		0.061	8	8	8
1494	Pantoate--beta-alanine ligase OS=Aspergillus fumigatus Z5 GN=Y699_00930 PE=3 SV=1	A0A0J5PWS8_ASPFM	38 kDa		0.3	10	12	12
1495	UPF0160 domain-containing protein MYG1 OS=Aspergillus fumigatus Z5 GN=Y699_08361 PE=4 SV=1	A0A0J5PWU2_ASPFM	40 kDa		0.25	5	6	7
1496	Aminotransferase, class V OS=Aspergillus fumigatus Z5 GN=Y699_08313 PE=3 SV=1	A0A0J5PX25_ASPFM	42 kDa		0.18	8	10	11
1497	DNA damage response protein (Dap1) OS=Aspergillus fumigatus Z5 GN=Y699_01501 PE=4 SV=1	A0A0J5PXA8_ASPFM	17 kDa		0.71	9	13	14
1498	DnaJ domain-containing protein (Mas5) OS=Aspergillus fumigatus Z5 GN=Y699_02247 PE=3 SV=1	A0A0J5PXA9_ASPFM	46 kDa	TRUE	0.11	5	8	8
1499	Hexokinase OS=Aspergillus fumigatus Z5 GN=Y699_02304 PE=3 SV=1	A0A0J5PY08_ASPFM	69 kDa		0.086	6	7	9
1500	Tubulin subunit TubB OS=Aspergillus fumigatus Z5 GN=Y699_02369 PE=3 SV=1	A0A0J5PY64_ASPFM	50 kDa	TRUE	0.19	6	6	10
1501	Uncharacterized protein OS=Aspergillus fumigatus Z5 GN=Y699_02852 PE=4 SV=1	A0A0J5PYT9_ASPFM	55 kDa		0.12	6	9	11
1502	T-complex protein 1, zeta subunit, putative OS=Aspergillus fumigatus Z5 GN=Y699_01590 PE=3 SV=1	A0A0J5PYV3_ASPFM	59 kDa		0.12	6	8	9
1503	Thiamine biosynthetic bifunctional enzyme, putative OS=Aspergillus fumigatus Z5 GN=Y699_02917 PE=3 SV=1	A0A0J5PZ07_ASPFM	55 kDa		0.31	11	12	13
1504	Cytochrome P450, putative OS=Aspergillus fumigatus Z5 GN=Y699_08135 PE=4 SV=1	A0A0J5PZB4_ASPFM	61 kDa		0.16	9	11	12
1505	Reticulocyte-binding protein OS=Aspergillus fumigatus Z5 GN=Y699_01815 PE=4 SV=1	A0A0J5PZG1_ASPFM	86 kDa		0.054	6	7	8
1506	DNA ligase OS=Aspergillus fumigatus Z5 GN=Y699_02914 PE=3 SV=1	A0A0J5PZK7_ASPFM	101 kDa		0.047	5	5	9
1507	Transcription initiation factor TFIID subunit 12 OS=Aspergillus fumigatus Z5 GN=Y699_01935 PE=4 SV=1	A0A0J5PZU6_ASPFM	67 kDa	TRUE	0.1	6	8	11
1508	RSC complex subunit (RSC1), putative OS=Aspergillus fumigatus Z5 GN=Y699_01980 PE=4 SV=1	A0A0J5Q014_ASPFM	104 kDa	TRUE	0.093	9	9	11
1509	Nucleolar protein Jip5 OS=Aspergillus fumigatus Z5 GN=Y699_03866 PE=4 SV=1	A0A0J5Q253_ASPFM	44 kDa		0.13	4	7	12
1510	Eukaryotic translation initiation factor 5, putative OS=Aspergillus fumigatus Z5 GN=Y699_02916 PE=4 SV=1	A0A0J5Q2H3_ASPFM	47 kDa		0.11	7	7	7
1511	60S ribosomal protein L44 OS=Aspergillus fumigatus Z5 GN=Y699_02986 PE=3 SV=1	A0A0J5Q2N9_ASPFM	49 kDa		0.06	5	6	7
1512	ATP dependent RNA helicase (Dbp5) OS=Aspergillus fumigatus Z5 GN=Y699_04688 PE=3 SV=1	A0A0J5Q357_ASPFM	56 kDa		0.14	8	9	10
1513	DNA topoisomerase 2 OS=Aspergillus fumigatus Z5 GN=Y699_04488 PE=3 SV=1	A0A0J5Q446_ASPFM	193 kDa	TRUE	0.029	6	6	7
1514	12-oxophytodienoate reductase OS=Aspergillus fumigatus Z5 GN=Y699_05293 PE=4 SV=1	A0A0J5Q521_ASPFM	46 kDa		0.27	11	13	14
1515	Autophagy protein Apg9 OS=Aspergillus fumigatus Z5 GN=Y699_04365 PE=4 SV=1	A0A0J5Q6V6_ASPFM	107 kDa		0.042	5	5	5
1516	1,3-beta-glucan synthase catalytic subunit FksP OS=Aspergillus fumigatus Z5 GN=Y699_04370 PE=4 SV=1	A0A0J5Q6X9_ASPFM	218 kDa		0.054	8	10	11
1517	Peroxisomal D3,D2-enoyl-CoA isomerase OS=Aspergillus fumigatus Z5 GN=Y699_07297 PE=4 SV=1	A0A0J5SEC8_ASPFM	31 kDa		0.27	9	10	14
1518	Actin associated protein Wsp1 OS=Aspergillus fumigatus Z5 GN=Y699_07447 PE=4 SV=1	A0A0J5SES1_ASPFM	66 kDa		0.11	6	7	8
1519	Protein translocation complex component (Npl1) OS=Aspergillus fumigatus Z5 GN=Y699_09131 PE=4 SV=1	A0A0J5SFL8_ASPFM	78 kDa		0.19	11	12	13
1520	Betaine aldehyde dehydrogenase (BadH) OS=Aspergillus fumigatus Z5 GN=Y699_05672 PE=3 SV=1	A0A0J5SI65_ASPFM	54 kDa		0.19	8	9	10
1521	Alpha,alpha-trehalose phosphate synthase subunit, putative OS=Aspergillus fumigatus Z5 GN=Y699_03187 PE=4 SV=1	A0A0J5SKK6_ASPFM	101 kDa		0.048	5	6	6
1522	mRNA-capping enzyme subunit alpha OS=Aspergillus fumigatus Z5 GN=Y699_03352 PE=3 SV=1	A0A0J5SKY4_ASPFM	48 kDa		0.15	8	9	11
1523	Peptide chain release factor eRF/aRF, subunit 1 OS=Aspergillus fumigatus Z5 GN=Y699_00423 PE=4 SV=1	A0A0J5SP24_ASPFM	55 kDa		0.13	5	7	9
1524	Cell cycle control protein (Cwf23) OS=Aspergillus fumigatus Z5 GN=Y699_01068 PE=4 SV=1	A0A0J5SQN8_ASPFM	49 kDa	TRUE	0.1	6	7	7
1525	Proteasome regulatory particle subunit (RpnC) OS=Aspergillus fumigatus Z5 GN=Y699_01933 PE=4 SV=1	A0A0J5SSU4_ASPFM	73 kDa	TRUE	0.11	7	8	8
1526	Nuclear pore complex protein (SonA) OS=Aspergillus fumigatus Z5 GN=Y699_08357 PE=4 SV=1	A0A0J5SU18_ASPFM	40 kDa		0.28	10	12	14
1527	Plasma membrane SNARE protein (Sec9) OS=Aspergillus fumigatus Z5 GN=Y699_02498 PE=4 SV=1	A0A0J5SV81_ASPFM	46 kDa	TRUE	0.19	7	9	9
1528	DnaJ chaperone (Mdj1) OS=Aspergillus fumigatus Z5 GN=Y699_02678 PE=3 SV=1	A0A0J5SVR5_ASPFM	57 kDa		0.11	4	6	9
1529	Methylenetetrahydrofolate reductase OS=Aspergillus fumigatus Z5 GN=Y699_02718 PE=3 SV=1	A0A0J5SVU5_ASPFM	69 kDa	TRUE	0.16	8	9	13
1530	Oxidoreductase NAD-binding domain-containing protein OS=Aspergillus fumigatus Z5 GN=Y699_04875 PE=4 SV=1	A0A0J5SXH0_ASPFM	46 kDa		0.1	5	7	8
1531	Large ribosomal subunit YmL35, putative OS=Aspergillus fumigatus Z5 GN=Y699_05155 PE=4 SV=1	A0A0J5SYA8_ASPFM	48 kDa		0.24	9	10	12
1532	Glucosamine-fructose-6-phosphate aminotransferase OS=Aspergillus fumigatus Z5 GN=Y699_03792 PE=4 SV=1	A0A0J5SYU2_ASPFM	77 kDa		0.095	6	8	9
1533	SNARE complex subunit (Tlg2) OS=Aspergillus fumigatus Z5 GN=Y699_06380 PE=4 SV=1	A0A0J5PED1_ASPFM	44 kDa		0.09	3	4	6
1534	Sterol 3-beta-glucosyltransferase OS=Aspergillus fumigatus Z5 GN=Y699_04784 PE=3 SV=1	A0A0J5Q037_ASPFM	158 kDa		0.018	3	4	4
1535	Rho GTPase activator Rga OS=Aspergillus fumigatus Z5 GN=Y699_05098 PE=4 SV=1	A0A0J5Q4D9_ASPFM	121 kDa		0.045	5	5	6
1536	Sister chromatid separation protein (Src1) OS=Aspergillus fumigatus Z5 GN=Y699_04012 PE=4 SV=1	A0A0J5SZF2_ASPFM	81 kDa	TRUE	0.029	2	2	3
1537	Kinesin-like protein OS=Aspergillus fumigatus Z5 GN=Y699_02396 PE=3 SV=1	A0A0J5Q0Z7_ASPFM	183 kDa	TRUE	0.019	4	5	5
1538	Iron-sulfur cluster assembly accessory protein Isa2, putative OS=Aspergillus fumigatus Z5 GN=Y699_02797 PE=4 SV=1	A0A0J5PYP5_ASPFM	26 kDa		0.14	2	5	8
1539	Acetolactate synthase OS=Aspergillus fumigatus Z5 GN=Y699_01517 PE=3 SV=1	A0A0J5PUH2_ASPFM	76 kDa		0.042	3	5	14
1540	Uncharacterized protein OS=Aspergillus fumigatus Z5 GN=Y699_01661 PE=4 SV=1	A0A0J5PXP6_ASPFM	137 kDa		0.016	2	2	2
1541	Nitrogen metabolite repression regulator NmrA OS=Aspergillus fumigatus Z5 GN=Y699_00256 PE=4 SV=1	A0A0J5PTY3_ASPFM	39 kDa		0.065	2	5	8
1542	Manganese ion homeostasis (Fr), putative OS=Aspergillus fumigatus Z5 GN=Y699_02413 PE=4 SV=1	A0A0J5SUX9_ASPFM	76 kDa		0.037	2	3	3
1543	Endo-chitosanase OS=Aspergillus fumigatus Z5 GN=Y699_05884 PE=3 SV=1	A0A0J5PNX4_ASPFM	25 kDa		0.083	2	4	14
1544	Dienelactone hydrolase family protein OS=Aspergillus fumigatus Z5 GN=Y699_06265 PE=4 SV=1	A0A0J5PE69_ASPFM	31 kDa		0.23	5	8	13
1545	CaaX farnesyltransferase alpha subunit Ram2 OS=Aspergillus fumigatus Z5 GN=Y699_06168 PE=4 SV=1	A0A0J5PGX5_ASPFM	41 kDa		0.18	5	6	9
1546	MFS lactose permease OS=Aspergillus fumigatus Z5 GN=Y699_09366 PE=3 SV=1	A0A0J5PH40_ASPFM	62 kDa		0.15	8	9	10
1547	MFS peptide transporter Ptr2 OS=Aspergillus fumigatus Z5 GN=Y699_08850 PE=4 SV=1	A0A0J5PH49_ASPFM	64 kDa		0.1	6	9	10
1548	Cyclophilin-type peptidyl-prolyl cis-trans isomerase OS=Aspergillus fumigatus Z5 GN=Y699_08915 PE=4 SV=1	A0A0J5PH94_ASPFM	53 kDa		0.13	4	6	7
1549	NADH-ubiquinone oxidoreductase subunit, putative OS=Aspergillus fumigatus Z5 GN=Y699_05648 PE=4 SV=1	A0A0J5PK01_ASPFM	19 kDa	TRUE	0.36	3	6	7
1550	CAIB/BAIF family enzyme OS=Aspergillus fumigatus Z5 GN=Y699_06679 PE=4 SV=1	A0A0J5PL32_ASPFM	49 kDa		0.15	6	7	7
1551	Endo-1,3-beta-glucanase Engl1 OS=Aspergillus fumigatus Z5 GN=Y699_06862 PE=4 SV=1	A0A0J5PL45_ASPFM	100 kDa		0.06	5	7	9
1552	Tetratricopeptide repeat domain-containing protein OS=Aspergillus fumigatus Z5 GN=Y699_08585 PE=4 SV=1	A0A0J5PLI2_ASPFM	108 kDa	TRUE	0.048	6	6	6
1553	ATP synthase subunit gamma OS=Aspergillus fumigatus Z5 GN=Y699_06924 PE=3 SV=1	A0A0J5PLU5_ASPFM	33 kDa	TRUE	0.28	5	10	13
1554	Acetoacetyl-CoA synthase OS=Aspergillus fumigatus Z5 GN=Y699_05604 PE=4 SV=1	A0A0J5PN31_ASPFM	78 kDa	TRUE	0.11	8	8	10
1555	DnaJ domain-containing protein OS=Aspergillus fumigatus Z5 GN=Y699_05619 PE=4 SV=1	A0A0J5PN51_ASPFM	30 kDa		0.15	3	4	5
1556	Uncharacterized protein OS=Aspergillus fumigatus Z5 GN=Y699_06815 PE=4 SV=1	A0A0J5PPW5_ASPFM	82 kDa	TRUE	0.092	5	5	5
1557	Isochorismatase family hydrolase, putative OS=Aspergillus fumigatus Z5 GN=Y699_03160 PE=4 SV=1	A0A0J5PQ35_ASPFM	25 kDa		0.24	5	7	10
1558	Beta-galactosidase OS=Aspergillus fumigatus Z5 GN=Y699_00042 PE=4 SV=1	A0A0J5PQ83_ASPFM	63 kDa		0.074	4	8	8
1559	Golgi to endosome transport protein (Ent3), putative OS=Aspergillus fumigatus Z5 GN=Y699_03149 PE=4 SV=1	A0A0J5PR21_ASPFM	59 kDa		0.065	4	5	7
1560	Phospho-2-dehydro-3-deoxyheptonate aldolase OS=Aspergillus fumigatus Z5 GN=Y699_03655 PE=3 SV=1	A0A0J5PRK7_ASPFM	42 kDa	TRUE	0.2	5	8	12
1561	Uncharacterized protein OS=Aspergillus fumigatus Z5 GN=Y699_03780 PE=4 SV=1	A0A0J5PRZ5_ASPFM	19 kDa	TRUE	0.26	4	5	7
1562	Neutral protease 2 OS=Aspergillus fumigatus Z5 GN=Y699_03629 PE=3 SV=1	A0A0J5PSD8_ASPFM	37 kDa		0.12	4	5	5
1563	Gamma-cysteine synthetase regulatory subunit, putative OS=Aspergillus fumigatus Z5 GN=Y699_01144 PE=4 SV=1	A0A0J5PTL2_ASPFM	60 kDa	TRUE	0.15	10	11	11
1564	WD domain-containing protein OS=Aspergillus fumigatus Z5 GN=Y699_00146 PE=4 SV=1	A0A0J5PTN9_ASPFM	89 kDa	TRUE	0.073	7	9	10
1565	PARP-type zinc finger-containing protein C2A9.07c OS=Aspergillus fumigatus Z5 GN=Y699_01254 PE=4 SV=1	A0A0J5PTW4_ASPFM	29 kDa		0.24	4	6	12
1566	Galactose-proton symport OS=Aspergillus fumigatus Z5 GN=Y699_01377 PE=4 SV=1	A0A0J5PU28_ASPFM	73 kDa		0.091	6	7	8
1567	RNAPII degradation factor Def1 OS=Aspergillus fumigatus Z5 GN=Y699_01382 PE=4 SV=1	A0A0J5PU32_ASPFM	94 kDa		0.081	5	9	10
1568	Dihydrodipicolinate synthetase family protein OS=Aspergillus fumigatus Z5 GN=Y699_01364 PE=4 SV=1	A0A0J5PU61_ASPFM	36 kDa		0.28	8	10	13
1569	Zinc knuckle transcription factor/splicing factor MSL5/ZFM1, putative OS=Aspergillus fumigatus Z5 GN=Y699_01467 PE=4 SV=1	A0A0J5PUD9_ASPFM	61 kDa	TRUE	0.095	6	8	9
1570	PX domain-containing protein OS=Aspergillus fumigatus Z5 GN=Y699_01734 PE=4 SV=1	A0A0J5PVA4_ASPFM	104 kDa		0.046	4	4	4
1571	Cell surface spherulin 4-like protein OS=Aspergillus fumigatus Z5 GN=Y699_01764 PE=4 SV=1	A0A0J5PVD2_ASPFM	33 kDa		0.34	6	9	14
1572	Vacuolar ATP synthase subunit D, putative OS=Aspergillus fumigatus Z5 GN=Y699_01016 PE=4 SV=1	A0A0J5PVZ4_ASPFM	29 kDa		0.2	3	6	10
1573	MutT/nudix family protein OS=Aspergillus fumigatus Z5 GN=Y699_00670 PE=3 SV=1	A0A0J5PVZ5_ASPFM	23 kDa		0.3	8	10	14
1574	RNA export mediator Gle1, putative OS=Aspergillus fumigatus Z5 GN=Y699_08131 PE=4 SV=1	A0A0J5PW74_ASPFM	61 kDa		0.08	4	4	4
1575	Class I glutamine amidotransferase, putative OS=Aspergillus fumigatus Z5 GN=Y699_00935 PE=4 SV=1	A0A0J5PWT4_ASPFM	28 kDa		0.29	7	7	12
1576	SAP domain-containing protein OS=Aspergillus fumigatus Z5 GN=Y699_02492 PE=4 SV=1	A0A0J5PXZ1_ASPFM	32 kDa		0.15	7	8	9
1577	Bifunctional fatty acid transporter/acyl-CoA synthetase (FAT1), putative OS=Aspergillus fumigatus Z5 GN=Y699_02712 PE=4 SV=1	A0A0J5PYJ1_ASPFM	70 kDa		0.099	4	5	5
1578	Lectin family integral membrane protein OS=Aspergillus fumigatus Z5 GN=Y699_02644 PE=4 SV=1	A0A0J5PYW0_ASPFM	36 kDa	TRUE	0.16	4	6	11
1579	Cytochrome P450 family protein, putative OS=Aspergillus fumigatus Z5 GN=Y699_02869 PE=3 SV=1	A0A0J5PZH0_ASPFM	59 kDa		0.16	7	7	10
1580	C6 finger domain-containing protein OS=Aspergillus fumigatus Z5 GN=Y699_02994 PE=4 SV=1	A0A0J5PZS0_ASPFM	123 kDa	TRUE	0.042	4	5	5
1581	C6 zinc finger domain-containing protein OS=Aspergillus fumigatus Z5 GN=Y699_08385 PE=4 SV=1	A0A0J5Q024_ASPFM	76 kDa		0.055	5	6	7
1582	Sister chromatid cohesion and DNA repair protein (BimD), putative OS=Aspergillus fumigatus Z5 GN=Y699_02191 PE=4 SV=1	A0A0J5Q0G2_ASPFM	165 kDa		0.036	5	6	6
1583	Oxidoreductase OS=Aspergillus fumigatus Z5 GN=Y699_04914 PE=3 SV=1	A0A0J5Q0H5_ASPFM	27 kDa		0.17	5	8	10
1584	Ubiquitin C-terminal hydrolase OS=Aspergillus fumigatus Z5 GN=Y699_02461 PE=4 SV=1	A0A0J5Q143_ASPFM	182 kDa		0.036	5	6	6
1585	Nucleoporin (Nup184) OS=Aspergillus fumigatus Z5 GN=Y699_05056 PE=4 SV=1	A0A0J5Q152_ASPFM	202 kDa	TRUE	0.031	4	4	4
1586	Extracellular endoglucanase/cellulase OS=Aspergillus fumigatus Z5 GN=Y699_02871 PE=3 SV=1	A0A0J5Q2D2_ASPFM	51 kDa	TRUE	0.15	7	10	11
1587	CwfJ domain-containing protein OS=Aspergillus fumigatus Z5 GN=Y699_03981 PE=4 SV=1	A0A0J5Q2I8_ASPFM	62 kDa		0.18	8	10	12
1588	PHD finger domain-containing protein, putative OS=Aspergillus fumigatus Z5 GN=Y699_04056 PE=4 SV=1	A0A0J5Q2S7_ASPFM	99 kDa	TRUE	0.13	9	10	11
1589	FAD dependent oxidoreductase superfamily OS=Aspergillus fumigatus Z5 GN=Y699_04171 PE=4 SV=1	A0A0J5Q351_ASPFM	39 kDa		0.25	6	8	13
1590	UbiE/COQ5 family methyltransferase, putative OS=Aspergillus fumigatus Z5 GN=Y699_02735 PE=4 SV=1	A0A0J5Q3C4_ASPFM	31 kDa		0.17	5	7	10
1591	3-oxoacyl-(Acyl-carrier-protein) reductase OS=Aspergillus fumigatus Z5 GN=Y699_04256 PE=3 SV=1	A0A0J5Q3D6_ASPFM	33 kDa		0.2	6	6	9
1592	Alpha-N-acetylglucosaminidase OS=Aspergillus fumigatus Z5 GN=Y699_02880 PE=4 SV=1	A0A0J5Q3P9_ASPFM	85 kDa		0.12	8	11	13
1593	Anthranilate synthase component I OS=Aspergillus fumigatus Z5 GN=Y699_04386 PE=4 SV=1	A0A0J5Q3S1_ASPFM	57 kDa		0.13	5	5	8
1594	Isopentenyl-diphosphate delta-isomerase OS=Aspergillus fumigatus Z5 GN=Y699_04250 PE=4 SV=1	A0A0J5Q6L6_ASPFM	31 kDa		0.21	6	8	11
1595	Amine oxidase OS=Aspergillus fumigatus Z5 GN=Y699_09426 PE=3 SV=1	A0A0J5SBZ4_ASPFM	75 kDa		0.16	9	11	13
1596	Translation initiation factor EF-2 gamma subunit OS=Aspergillus fumigatus Z5 GN=Y699_06146 PE=4 SV=1	A0A0J5SCJ9_ASPFM	56 kDa	TRUE	0.15	5	6	8
1597	Rho guanyl nucleotide exchange factor, putative OS=Aspergillus fumigatus Z5 GN=Y699_06506 PE=4 SV=1	A0A0J5SDI8_ASPFM	103 kDa		0.047	5	5	6
1598	mRNA splicing factor (Prp18) OS=Aspergillus fumigatus Z5 GN=Y699_09398 PE=4 SV=1	A0A0J5SE01_ASPFM	43 kDa	TRUE	0.051	4	5	5
1599	Uncharacterized protein OS=Aspergillus fumigatus Z5 GN=Y699_08911 PE=4 SV=1	A0A0J5SG24_ASPFM	81 kDa	TRUE	0.048	4	4	4
1600	Fructose-2,6-bisphosphatase OS=Aspergillus fumigatus Z5 GN=Y699_08603 PE=4 SV=1	A0A0J5SGP0_ASPFM	55 kDa		0.11	6	6	7
1601	FAD dependent oxidoreductase superfamily OS=Aspergillus fumigatus Z5 GN=Y699_05502 PE=4 SV=1	A0A0J5SHQ3_ASPFM	50 kDa		0.13	4	6	9
1602	30S ribosomal subunit S4 OS=Aspergillus fumigatus Z5 GN=Y699_06608 PE=4 SV=1	A0A0J5SIU9_ASPFM	53 kDa	TRUE	0.081	4	5	9
1603	CBS and PB1 domain-containing protein OS=Aspergillus fumigatus Z5 GN=Y699_06628 PE=4 SV=1	A0A0J5SIW9_ASPFM	68 kDa	TRUE	0.13	4	7	10
1604	Phenylalanyl-tRNA synthetase beta chain cytoplasmic OS=Aspergillus fumigatus Z5 GN=Y699_03142 PE=4 SV=1	A0A0J5SKF0_ASPFM	59 kDa	TRUE	0.14	7	9	12
1605	Profilin OS=Aspergillus fumigatus Z5 GN=Y699_03592 PE=3 SV=1	A0A0J5SLI3_ASPFM	14 kDa		0.46	7	11	12
1606	Glutamine-dependent NAD(+) synthetase OS=Aspergillus fumigatus Z5 GN=Y699_00293 PE=4 SV=1	A0A0J5SNR7_ASPFM	81 kDa		0.084	5	6	8
1607	Extracellular cellulase CelA/allergen Asp F7-like protein OS=Aspergillus fumigatus Z5 GN=Y699_00648 PE=4 SV=1	A0A0J5SPL7_ASPFM	36 kDa		0.17	6	9	10
1608	Beta-lactamase OS=Aspergillus fumigatus Z5 GN=Y699_00818 PE=4 SV=1	A0A0J5SQ19_ASPFM	41 kDa		0.11	4	5	5
1609	Recombination hotspot-binding protein (Translin) OS=Aspergillus fumigatus Z5 GN=Y699_01328 PE=4 SV=1	A0A0J5SRA0_ASPFM	26 kDa	TRUE	0.27	6	9	9
1610	Uncharacterized protein OS=Aspergillus fumigatus Z5 GN=Y699_02303 PE=4 SV=1	A0A0J5SUN6_ASPFM	35 kDa		0.11	4	6	12
1611	Kynureninase OS=Aspergillus fumigatus Z5 GN=BNA5 PE=3 SV=1	A0A0J5SW10_ASPFM	55 kDa	TRUE	0.13	6	10	13
1612	Isoflavone reductase family protein OS=Aspergillus fumigatus Z5 GN=Y699_05115 PE=4 SV=1	A0A0J5SY49_ASPFM	35 kDa		0.35	9	11	13
1613	PH domain-containing protein OS=Aspergillus fumigatus Z5 GN=Y699_03952 PE=4 SV=1	A0A0J5SZA2_ASPFM	55 kDa		0.13	8	10	10
1614	AraC-like ligand binding domain-containing protein, putative OS=Aspergillus fumigatus Z5 GN=Y699_04552 PE=4 SV=1	A0A0J5T0X2_ASPFM	24 kDa	TRUE	0.18	5	7	9
1615	Uncharacterized protein OS=Aspergillus fumigatus Z5 GN=Y699_09530 PE=4 SV=1	A0A0J5T121_ASPFM	101 kDa		0.07	5	5	6
1616	Uncharacterized protein OS=Aspergillus fumigatus Z5 GN=Y699_01233 PE=4 SV=1	A0A0J5SR14_ASPFM	140 kDa		0.023	3	3	3
1617	Serine/threonine protein kinase (Snf1p), putative OS=Aspergillus fumigatus Z5 GN=Y699_04734 PE=4 SV=1	A0A0J5PZZ2_ASPFM	89 kDa		0.05	3	3	3
1618	Uncharacterized protein OS=Aspergillus fumigatus Z5 GN=Y699_00631 PE=4 SV=1	A0A0J5PV05_ASPFM	100 kDa	TRUE	0.037	3	4	4
1619	Serine/threonine-protein phosphatase OS=Aspergillus fumigatus Z5 GN=Y699_00776 PE=3 SV=1	A0A0J5PVC3_ASPFM	64 kDa	TRUE	0.039	2	3	7
1620	DNA polymerase OS=Aspergillus fumigatus Z5 GN=Y699_01593 PE=3 SV=1	A0A0J5SRX7_ASPFM	256 kDa		0.0076	2	2	2
1621	Polysaccharide deacetylase family protein OS=Aspergillus fumigatus Z5 GN=Y699_00754 PE=4 SV=1	A0A0J5PSJ0_ASPFM	35 kDa	TRUE	0.097	4	5	11
1622	Uncharacterized protein OS=Aspergillus fumigatus Z5 GN=Y699_07026 PE=4 SV=1	A0A0J5PP99_ASPFM	98 kDa	TRUE	0.021	2	2	2
1623	rRNA biogenesis protein RRP5, putative OS=Aspergillus fumigatus Z5 GN=Y699_02269 PE=4 SV=1	A0A0J5PXX4_ASPFM	200 kDa	TRUE	0.01	2	2	2
1624	CDK-activating kinase assembly factor MAT1 OS=Aspergillus fumigatus Z5 GN=Y699_06276 PE=4 SV=1	A0A0J5SCW4_ASPFM	43 kDa		0.047	2	2	2
1625	Exocyst complex component Sec6 OS=Aspergillus fumigatus Z5 GN=Y699_06424 PE=4 SV=1	A0A0J5PGF1_ASPFM	88 kDa		0.041	4	5	5
1626	SCF ubiquitin ligase subunit CulC, putative OS=Aspergillus fumigatus Z5 GN=Y699_03978 PE=3 SV=1	A0A0J5Q2M4_ASPFM	89 kDa		0.025	2	2	3
1627	Pentafunctional AROM polypeptide OS=Aspergillus fumigatus Z5 GN=Y699_06023 PE=4 SV=1	A0A0J5PGJ3_ASPFM	79 kDa		0.029	2	2	2
1628	Uncharacterized protein OS=Aspergillus fumigatus Z5 GN=Y699_05093 PE=4 SV=1	A0A0J5Q4D6_ASPFM	10 kDa		0.18	2	5	9
1629	Isochorismatase family protein family OS=Aspergillus fumigatus Z5 GN=Y699_09417 PE=4 SV=1	A0A0J5PCV5_ASPFM	92 kDa	TRUE	0.099	7	9	10
1630	ATP binding L-PSP endoribonuclease family protein OS=Aspergillus fumigatus Z5 GN=Y699_06292 PE=4 SV=1	A0A0J5PDV8_ASPFM	89 kDa		0.069	6	7	7
1631	SNARE protein Ykt6 OS=Aspergillus fumigatus Z5 GN=Y699_06337 PE=4 SV=1	A0A0J5PDY9_ASPFM	22 kDa		0.27	5	7	7
1632	Uncharacterized protein OS=Aspergillus fumigatus Z5 GN=Y699_07231 PE=4 SV=1	A0A0J5PFC0_ASPFM	23 kDa		0.43	7	12	12
1633	Glutamine synthetase OS=Aspergillus fumigatus Z5 GN=Y699_07348 PE=3 SV=1	A0A0J5PFX3_ASPFM	56 kDa		0.13	6	7	8
1634	Ribosomal S30/ubiquitin fusion OS=Aspergillus fumigatus Z5 GN=Y699_07456 PE=4 SV=1	A0A0J5PFX8_ASPFM	7 kDa	TRUE	0.45	6	7	8
1635	Nonribosomal peptide synthase, putative OS=Aspergillus fumigatus Z5 GN=Y699_07353 PE=4 SV=1	A0A0J5PG12_ASPFM	185 kDa		0.035	6	6	8
1636	General amidase OS=Aspergillus fumigatus Z5 GN=Y699_09488 PE=4 SV=1	A0A0J5PGC8_ASPFM	62 kDa		0.11	5	8	9
1637	Glycerol-3-phosphate acyltransferase Sct1, putative OS=Aspergillus fumigatus Z5 GN=Y699_06499 PE=4 SV=1	A0A0J5PGM8_ASPFM	82 kDa		0.094	8	9	11
1638	Sucrase/ferredoxin-like family protein OS=Aspergillus fumigatus Z5 GN=Y699_06509 PE=4 SV=1	A0A0J5PGN4_ASPFM	41 kDa		0.17	6	6	6
1639	60S ribosomal protein L38 OS=Aspergillus fumigatus Z5 GN=Y699_06173 PE=3 SV=1	A0A0J5PGY0_ASPFM	9 kDa	TRUE	0.4	4	4	9
1640	Electron transfer flavoprotein alpha subunit OS=Aspergillus fumigatus Z5 GN=Y699_08572 PE=4 SV=1	A0A0J5PHT0_ASPFM	37 kDa		0.22	6	7	12
1641	mRNA processing protein (Mss51), putative OS=Aspergillus fumigatus Z5 GN=Y699_08942 PE=4 SV=1	A0A0J5PHW3_ASPFM	59 kDa		0.081	4	7	8
1642	Intermembrane space AAA protease IAP-1 OS=Aspergillus fumigatus Z5 GN=Y699_06513 PE=3 SV=1	A0A0J5PHZ5_ASPFM	88 kDa		0.08	7	8	8
1643	Arabinan endo-1,5-alpha-L-arabinosidase C OS=Aspergillus fumigatus Z5 GN=Y699_07520 PE=3 SV=1	A0A0J5PIA6_ASPFM	61 kDa		0.06	3	5	7
1644	Oxidoreductase (Msc7) OS=Aspergillus fumigatus Z5 GN=Y699_07324 PE=3 SV=1	A0A0J5PIX7_ASPFM	69 kDa		0.11	6	6	6
1645	Thiol methyltransferase OS=Aspergillus fumigatus Z5 GN=Y699_09169 PE=4 SV=1	A0A0J5PIZ2_ASPFM	35 kDa		0.2	6	8	10
1646	Short-chain dehydrogenase/reductase family protein OS=Aspergillus fumigatus Z5 GN=Y699_07349 PE=3 SV=1	A0A0J5PJ04_ASPFM	30 kDa	TRUE	0.27	8	10	13
1647	Alanyl-tRNA synthetase OS=Aspergillus fumigatus Z5 GN=Y699_05403 PE=4 SV=1	A0A0J5PJE3_ASPFM	30 kDa		0.33	7	10	10
1648	Uncharacterized protein OS=Aspergillus fumigatus Z5 GN=Y699_08929 PE=4 SV=1	A0A0J5PJU4_ASPFM	28 kDa		0.34	7	8	9
1649	Brevianamide F prenyltransferase OS=Aspergillus fumigatus Z5 GN=Y699_05948 PE=4 SV=1	A0A0J5PKR7_ASPFM	53 kDa	TRUE	0.075	4	5	6
1650	mRNA transport regulator (Mtr10), putative OS=Aspergillus fumigatus Z5 GN=Y699_08620 PE=4 SV=1	A0A0J5PLM0_ASPFM	109 kDa	TRUE	0.038	4	4	4
1651	Aldehyde dehydrogenase family protein OS=Aspergillus fumigatus Z5 GN=Y699_05535 PE=4 SV=1	A0A0J5PLP3_ASPFM	52 kDa	TRUE	0.14	6	7	7
1652	Uncharacterized protein OS=Aspergillus fumigatus Z5 GN=Y699_07024 PE=4 SV=1	A0A0J5PM30_ASPFM	51 kDa		0.099	3	4	6
1653	Protein kinase activator Bem1 OS=Aspergillus fumigatus Z5 GN=Y699_03478 PE=4 SV=1	A0A0J5PNP2_ASPFM	66 kDa		0.095	5	5	5
1654	General amidase OS=Aspergillus fumigatus Z5 GN=Y699_03763 PE=4 SV=1	A0A0J5PPH3_ASPFM	58 kDa		0.13	6	7	7
1655	Zinc-containing alcohol dehydrogenase, putative OS=Aspergillus fumigatus Z5 GN=Y699_07893 PE=3 SV=1	A0A0J5PPL4_ASPFM	38 kDa		0.21	7	8	10
1656	Alpha-L-rhamnosidase A, putative OS=Aspergillus fumigatus Z5 GN=Y699_07095 PE=4 SV=1	A0A0J5PQK7_ASPFM	71 kDa		0.13	7	7	7
1657	Alanine racemase family protein OS=Aspergillus fumigatus Z5 GN=Y699_03460 PE=3 SV=1	A0A0J5PR04_ASPFM	31 kDa		0.33	7	7	9
1658	NADH-ubiquinone oxidoreductase OS=Aspergillus fumigatus Z5 GN=Y699_00174 PE=4 SV=1	A0A0J5PR24_ASPFM	24 kDa		0.24	4	5	5
1659	NADH pyrophosphatase OS=Aspergillus fumigatus Z5 GN=Y699_00294 PE=4 SV=1	A0A0J5PRC9_ASPFM	46 kDa	TRUE	0.16	6	6	8
1660	PaaI_thioesterase family protein OS=Aspergillus fumigatus Z5 GN=Y699_03454 PE=4 SV=1	A0A0J5PRW8_ASPFM	14 kDa		0.27	5	5	5
1661	D-serine dehydratase OS=Aspergillus fumigatus Z5 GN=Y699_03519 PE=4 SV=1	A0A0J5PS33_ASPFM	43 kDa		0.091	4	5	6
1662	ABC bile acid transporter OS=Aspergillus fumigatus Z5 GN=Y699_00759 PE=4 SV=1	A0A0J5PSJ5_ASPFM	185 kDa		0.033	5	6	7
1663	Short chain dehydrogenase/reductase family OS=Aspergillus fumigatus Z5 GN=Y699_01072 PE=4 SV=1	A0A0J5PTA5_ASPFM	32 kDa		0.2	6	7	9
1664	Glutathione peroxidase OS=Aspergillus fumigatus Z5 GN=Y699_01329 PE=3 SV=1	A0A0J5PU31_ASPFM	21 kDa		0.38	7	10	11
1665	Class V chitinase Chi100 OS=Aspergillus fumigatus Z5 GN=Y699_00351 PE=4 SV=1	A0A0J5PU67_ASPFM	151 kDa		0.036	7	8	8
1666	Histone chaperone OS=Aspergillus fumigatus Z5 GN=Y699_01447 PE=3 SV=1	A0A0J5PUC3_ASPFM	31 kDa		0.2	5	8	10
1667	Uncharacterized protein OS=Aspergillus fumigatus Z5 GN=Y699_00145 PE=4 SV=1	A0A0J5PUE9_ASPFM	25 kDa		0.47	9	11	12
1668	Filamentation protein (Rhf1) OS=Aspergillus fumigatus Z5 GN=Y699_00506 PE=4 SV=1	A0A0J5PUP2_ASPFM	125 kDa		0.072	8	9	11
1669	Electron transfer flavoprotein-ubiquinone oxidoreductase OS=Aspergillus fumigatus Z5 GN=Y699_01539 PE=4 SV=1	A0A0J5PUQ3_ASPFM	71 kDa		0.067	4	4	6
1670	Prefoldin subunit 6, putative OS=Aspergillus fumigatus Z5 GN=Y699_01612 PE=4 SV=1	A0A0J5PUQ7_ASPFM	14 kDa		0.58	7	9	11
1671	Tripeptidyl peptidase SED3 OS=Aspergillus fumigatus Z5 GN=Y699_01647 PE=4 SV=1	A0A0J5PUT8_ASPFM	65 kDa		0.084	4	5	6
1672	Cleavage and polyadenylylation specificity factor, putative OS=Aspergillus fumigatus Z5 GN=Y699_01579 PE=4 SV=1	A0A0J5PUU4_ASPFM	110 kDa		0.052	5	6	6
1673	Phosphoserine phosphatase OS=Aspergillus fumigatus Z5 GN=Y699_01889 PE=4 SV=1	A0A0J5PVQ1_ASPFM	52 kDa		0.15	7	9	10
1674	Vacuolar ATP synthase subunit d OS=Aspergillus fumigatus Z5 GN=Y699_01226 PE=4 SV=1	A0A0J5PWJ2_ASPFM	41 kDa	TRUE	0.22	6	9	9
1675	Transmembrane glycoprotein OS=Aspergillus fumigatus Z5 GN=Y699_08331 PE=4 SV=1	A0A0J5PWR4_ASPFM	107 kDa		0.045	4	5	6
1676	Putative trans-acting enoyl reductase OS=Aspergillus fumigatus Z5 GN=Y699_02187 PE=4 SV=1	A0A0J5PX63_ASPFM	45 kDa	TRUE	0.044	3	4	4
1677	Protein O-mannosyltransferase 2 OS=Aspergillus fumigatus Z5 GN=Y699_01085 PE=4 SV=1	A0A0J5PX97_ASPFM	86 kDa		0.084	5	7	10
1678	Thioredoxin OS=Aspergillus fumigatus Z5 GN=Y699_02372 PE=4 SV=1	A0A0J5PXM0_ASPFM	29 kDa		0.21	5	8	11
1679	Uncharacterized protein OS=Aspergillus fumigatus Z5 GN=Y699_02284 PE=4 SV=1	A0A0J5PXZ0_ASPFM	45 kDa		0.16	6	8	8
1680	Pectinesterase OS=Aspergillus fumigatus Z5 GN=Y699_01786 PE=4 SV=1	A0A0J5PY18_ASPFM	43 kDa		0.17	7	9	10
1681	Small oligopeptide transporter, OPT family OS=Aspergillus fumigatus Z5 GN=Y699_02344 PE=4 SV=1	A0A0J5PY42_ASPFM	89 kDa		0.056	4	7	11
1682	Pre-mRNA splicing factor OS=Aspergillus fumigatus Z5 GN=Y699_01901 PE=4 SV=1	A0A0J5PYE4_ASPFM	59 kDa		0.059	4	6	9
1683	Cutinase OS=Aspergillus fumigatus Z5 GN=Y699_02882 PE=3 SV=1	A0A0J5PYW8_ASPFM	22 kDa		0.29	6	8	11
1684	CORD and CS domain-containing protein OS=Aspergillus fumigatus Z5 GN=Y699_08120 PE=4 SV=1	A0A0J5PZ97_ASPFM	35 kDa		0.28	7	9	10
1685	Uncharacterized protein OS=Aspergillus fumigatus Z5 GN=Y699_08230 PE=4 SV=1	A0A0J5PZL9_ASPFM	148 kDa		0.038	4	4	4
1686	Cystathionine beta-synthase OS=Aspergillus fumigatus Z5 GN=Y699_03024 PE=3 SV=1	A0A0J5PZU4_ASPFM	58 kDa		0.16	7	9	12
1687	1-aminocyclopropane-1-carboxylate deaminase, putative OS=Aspergillus fumigatus Z5 GN=Y699_04671 PE=4 SV=1	A0A0J5Q036_ASPFM	38 kDa	TRUE	0.24	7	7	8
1688	Phosphatidylethanolamine N-methyltransferase OS=Aspergillus fumigatus Z5 GN=Y699_02276 PE=3 SV=1	A0A0J5Q0Q6_ASPFM	109 kDa		0.052	4	5	9
1689	ABC multidrug transporter, putative OS=Aspergillus fumigatus Z5 GN=Y699_02356 PE=4 SV=1	A0A0J5Q0X0_ASPFM	169 kDa	TRUE	0.039	5	7	11
1690	Alpha-N-arabinofuranosidase C OS=Aspergillus fumigatus Z5 GN=Y699_08274 PE=4 SV=1	A0A0J5Q140_ASPFM	57 kDa		0.075	5	7	7
1691	Adenylyl cyclase-associated protein OS=Aspergillus fumigatus Z5 GN=Y699_05091 PE=3 SV=1	A0A0J5Q186_ASPFM	56 kDa		0.11	5	7	12
1692	Rhomboid-like protein OS=Aspergillus fumigatus Z5 GN=Y699_08344 PE=3 SV=1	A0A0J5Q1A5_ASPFM	61 kDa		0.11	6	8	10
1693	Chorismate mutase OS=Aspergillus fumigatus Z5 GN=Y699_05186 PE=4 SV=1	A0A0J5Q1H9_ASPFM	30 kDa		0.27	7	8	8
1694	U-box domain-containing protein OS=Aspergillus fumigatus Z5 GN=Y699_02741 PE=4 SV=1	A0A0J5Q1Z3_ASPFM	32 kDa		0.29	7	8	8
1695	Uncharacterized protein OS=Aspergillus fumigatus Z5 GN=Y699_04073 PE=3 SV=1	A0A0J5Q2X6_ASPFM	23 kDa		0.33	7	9	9
1696	Uncharacterized protein OS=Aspergillus fumigatus Z5 GN=Y699_04078 PE=4 SV=1	A0A0J5Q2Z3_ASPFM	29 kDa		0.11	3	4	7
1697	DNA replication factor C subunit Rfc1 OS=Aspergillus fumigatus Z5 GN=Y699_02640 PE=4 SV=1	A0A0J5Q344_ASPFM	118 kDa	TRUE	0.047	5	7	7
1698	NGG1 interacting factor Nif3 OS=Aspergillus fumigatus Z5 GN=Y699_04378 PE=4 SV=1	A0A0J5Q3T5_ASPFM	39 kDa		0.19	7	8	11
1699	Mannose-6-phosphate isomerase OS=Aspergillus fumigatus Z5 GN=Y699_05038 PE=3 SV=1	A0A0J5Q487_ASPFM	50 kDa		0.096	6	8	8
1700	Uncharacterized protein OS=Aspergillus fumigatus Z5 GN=Y699_03824 PE=4 SV=1	A0A0J5Q6D8_ASPFM	34 kDa		0.1	4	5	5
1701	GTP-binding nuclear protein Ran OS=Aspergillus fumigatus Z5 GN=Y699_04450 PE=4 SV=1	A0A0J5Q751_ASPFM	25 kDa		0.26	6	10	11
1702	FAD dependent oxidoreductase OS=Aspergillus fumigatus Z5 GN=Y699_04460 PE=4 SV=1	A0A0J5Q762_ASPFM	56 kDa		0.17	7	9	10
1703	3-isopropylmalate dehydrogenase OS=Aspergillus fumigatus Z5 GN=Y699_04479 PE=3 SV=1	A0A0J5Q866_ASPFM	40 kDa		0.13	6	9	9
1704	Glucooligosaccharide oxidase OS=Aspergillus fumigatus Z5 GN=Y699_04549 PE=4 SV=1	A0A0J5Q8D5_ASPFM	51 kDa	TRUE	0.1	4	7	10
1705	Ubiquinol-cytochrome c reductase complex protein OS=Aspergillus fumigatus Z5 GN=Y699_06501 PE=4 SV=1	A0A0J5SDI5_ASPFM	18 kDa		0.15	4	5	6
1706	Hsp70 family protein OS=Aspergillus fumigatus Z5 GN=Y699_09106 PE=3 SV=1	A0A0J5SFK1_ASPFM	80 kDa		0.11	7	7	10
1707	Isoamyl alcohol oxidase OS=Aspergillus fumigatus Z5 GN=Y699_08796 PE=4 SV=1	A0A0J5SFV0_ASPFM	62 kDa		0.11	6	6	9
1708	Uncharacterized protein OS=Aspergillus fumigatus Z5 GN=Y699_08413 PE=4 SV=1	A0A0J5SG79_ASPFM	35 kDa		0.21	4	7	9
1709	Arylsulfatase OS=Aspergillus fumigatus Z5 GN=Y699_05727 PE=3 SV=1	A0A0J5SIC1_ASPFM	65 kDa		0.11	5	7	7
1710	Fructosamine-3-kinase, putative OS=Aspergillus fumigatus Z5 GN=Y699_06603 PE=4 SV=1	A0A0J5SIU5_ASPFM	39 kDa	TRUE	0.14	6	9	11
1711	Uncharacterized protein OS=Aspergillus fumigatus Z5 GN=Y699_06733 PE=4 SV=1	A0A0J5SJ72_ASPFM	71 kDa	TRUE	0.22	7	10	12
1712	Putative nuclear pore complex subunit Nup159 OS=Aspergillus fumigatus Z5 GN=Y699_03267 PE=4 SV=1	A0A0J5SKR3_ASPFM	154 kDa	TRUE	0.035	6	7	7
1713	AMMECR1 family protein OS=Aspergillus fumigatus Z5 GN=Y699_01608 PE=4 SV=1	A0A0J5SRY7_ASPFM	40 kDa		0.25	7	8	9
1714	Uncharacterized protein OS=Aspergillus fumigatus Z5 GN=Y699_01948 PE=4 SV=1	A0A0J5SSX8_ASPFM	71 kDa		0.13	8	9	10
1715	Actin cytoskeleton organization and biogenesis protein, putative OS=Aspergillus fumigatus Z5 GN=Y699_02008 PE=4 SV=1	A0A0J5ST31_ASPFM	196 kDa	TRUE	0.024	4	4	5
1716	Succinyl-CoA:3-ketoacid-coenzyme A transferase OS=Aspergillus fumigatus Z5 GN=Y699_02028 PE=3 SV=1	A0A0J5ST49_ASPFM	59 kDa		0.06	3	3	4
1717	Uncharacterized protein OS=Aspergillus fumigatus Z5 GN=Y699_08352 PE=4 SV=1	A0A0J5SU14_ASPFM	143 kDa		0.056	7	8	9
1718	Cellobiose dehydrogenase OS=Aspergillus fumigatus Z5 GN=Y699_04685 PE=3 SV=1	A0A0J5SX02_ASPFM	80 kDa		0.082	6	9	10
1719	Fasciclin domain-containing family OS=Aspergillus fumigatus Z5 GN=Y699_04935 PE=4 SV=1	A0A0J5SXM0_ASPFM	55 kDa		0.12	5	6	12
1720	Ubiquitin ligase subunit CulD, putative OS=Aspergillus fumigatus Z5 GN=Y699_05130 PE=3 SV=1	A0A0J5SY84_ASPFM	102 kDa		0.057	5	6	7
1721	RNA annealing protein Yra1, putative OS=Aspergillus fumigatus Z5 GN=Y699_05255 PE=4 SV=1	A0A0J5SYK4_ASPFM	28 kDa	TRUE	0.23	5	10	11
1722	Lipase/esterase family protein OS=Aspergillus fumigatus Z5 GN=Y699_04102 PE=4 SV=1	A0A0J5SZR2_ASPFM	100 kDa		0.033	3	3	3
1723	Histone H2A OS=Aspergillus fumigatus Z5 GN=Y699_02000 PE=3 SV=1	A0A0J5Q035_ASPFM	14 kDa	TRUE	0.24	4	5	8
1724	Phosphomannomutase OS=Aspergillus fumigatus Z5 GN=Y699_03817 PE=3 SV=1	A0A0J5SYW3_ASPFM	31 kDa		0.14	4	4	4
1725	Uncharacterized protein OS=Aspergillus fumigatus Z5 GN=Y699_01516 PE=4 SV=1	A0A0J5PXB6_ASPFM	23 kDa	TRUE	0.14	3	3	3
1726	Uncharacterized protein OS=Aspergillus fumigatus Z5 GN=Y699_04485 PE=4 SV=1	A0A0J5Q786_ASPFM	143 kDa	TRUE	0.013	3	3	3
1727	CLPTM1 domain-containing protein OS=Aspergillus fumigatus Z5 GN=Y699_07290 PE=4 SV=1	A0A0J5PHM7_ASPFM	72 kDa		0.049	3	6	11
1728	Leucine Rich Repeat domain-containing protein OS=Aspergillus fumigatus Z5 GN=Y699_06798 PE=4 SV=1	A0A0J5SJE7_ASPFM	87 kDa		0.041	3	3	3
1729	Beta-glucosidase OS=Aspergillus fumigatus Z5 GN=Y699_07344 PE=4 SV=1	A0A0J5PIZ9_ASPFM	114 kDa	TRUE	0.029	3	4	5
1730	C2H2 finger domain-containing protein OS=Aspergillus fumigatus Z5 GN=Y699_07064 PE=4 SV=1	A0A0J5PM66_ASPFM	112 kDa	TRUE	0.027	3	3	3
1731	EF hand domain-containing protein OS=Aspergillus fumigatus Z5 GN=Y699_03891 PE=4 SV=1	A0A0J5Q282_ASPFM	124 kDa		0.025	2	2	2
1732	HMG box protein, putative OS=Aspergillus fumigatus Z5 GN=Y699_08262 PE=4 SV=1	A0A0J5STR7_ASPFM	37 kDa	TRUE	0.086	3	4	8
1733	Nuclear localization protein NPL6 OS=Aspergillus fumigatus Z5 GN=Y699_06664 PE=4 SV=1	A0A0J5PL13_ASPFM	67 kDa	TRUE	0.058	3	3	3
1734	Conserved serine-rich protein OS=Aspergillus fumigatus Z5 GN=Y699_07091 PE=4 SV=1	A0A0J5PPH1_ASPFM	113 kDa		0.034	2	4	4
1735	Nonsense-mediated mRNA decay factor (Upf2) OS=Aspergillus fumigatus Z5 GN=Y699_08568 PE=4 SV=1	A0A0J5SGJ7_ASPFM	139 kDa		0.019	2	2	2
1736	IgE-binding protein OS=Aspergillus fumigatus Z5 GN=Y699_07556 PE=4 SV=1	A0A0J5PG42_ASPFM	20 kDa		0.16	2	5	12
1737	Carnitine acetyl transferase OS=Aspergillus fumigatus Z5 GN=Y699_08042 PE=3 SV=1	A0A0J5ST99_ASPFM	91 kDa		0.027	2	2	3
1738	ABC multidrug transporter, putative OS=Aspergillus fumigatus Z5 GN=Y699_06300 PE=4 SV=1	A0A0J5PE83_ASPFM	155 kDa		0.034	3	4	5
1739	SNF2 family helicase/ATPase (Ino80), putative OS=Aspergillus fumigatus Z5 GN=Y699_00476 PE=4 SV=1	A0A0J5PUL5_ASPFM	192 kDa	TRUE	0.0094	2	2	3
1740	Uncharacterized protein OS=Aspergillus fumigatus Z5 GN=Y699_01818 PE=4 SV=1	A0A0J5SSG9_ASPFM	31 kDa		0.065	2	2	4
1741	Coenzyme A synthetase, putative OS=Aspergillus fumigatus Z5 GN=Y699_06057 PE=4 SV=1	A0A0J5PDC4_ASPFM	56 kDa		0.12	6	7	7
1742	Asparagine synthetase Asn2, putative OS=Aspergillus fumigatus Z5 GN=Y699_06062 PE=4 SV=1	A0A0J5PDC7_ASPFM	65 kDa		0.12	5	6	8
1743	SnRNP assembly factor OS=Aspergillus fumigatus Z5 GN=Y699_06140 PE=4 SV=1	A0A0J5PDZ1_ASPFM	70 kDa		0.081	7	10	11
1744	RAB GTPase Ypt5 OS=Aspergillus fumigatus Z5 GN=Y699_06190 PE=4 SV=1	A0A0J5PE23_ASPFM	24 kDa	TRUE	0.29	5	6	7
1745	Uncharacterized protein OS=Aspergillus fumigatus Z5 GN=Y699_06372 PE=4 SV=1	A0A0J5PE27_ASPFM	50 kDa	TRUE	0.17	6	7	7
1746	RuvB-like helicase OS=Aspergillus fumigatus Z5 GN=Y699_06445 PE=3 SV=1	A0A0J5PEI7_ASPFM	50 kDa		0.13	4	5	9
1747	TAM domain-containing methyltransferase OS=Aspergillus fumigatus Z5 GN=Y699_09459 PE=4 SV=1	A0A0J5PF54_ASPFM	37 kDa	TRUE	0.17	6	9	10
1748	Uncharacterized protein OS=Aspergillus fumigatus Z5 GN=Y699_07281 PE=4 SV=1	A0A0J5PFG9_ASPFM	44 kDa		0.2	6	8	10
1749	mRNA-nucleus export ATPase (Elf1) OS=Aspergillus fumigatus Z5 GN=Y699_07343 PE=4 SV=1	A0A0J5PFW8_ASPFM	122 kDa		0.033	3	4	4
1750	L-ornithine aminotransferase Car2 OS=Aspergillus fumigatus Z5 GN=Y699_06299 PE=3 SV=1	A0A0J5PG20_ASPFM	49 kDa		0.26	8	11	12
1751	Uncharacterized protein OS=Aspergillus fumigatus Z5 GN=Y699_06359 PE=4 SV=1	A0A0J5PG77_ASPFM	32 kDa		0.17	7	9	11
1752	ATP dependent RNA helicase (Dob1) OS=Aspergillus fumigatus Z5 GN=Y699_06088 PE=4 SV=1	A0A0J5PGQ6_ASPFM	123 kDa		0.019	3	4	4
1753	Indoleamine 2,3-dioxygenase family protein OS=Aspergillus fumigatus Z5 GN=Y699_08900 PE=4 SV=1	A0A0J5PH84_ASPFM	56 kDa		0.16	6	6	7
1754	C2 domain-containing protein OS=Aspergillus fumigatus Z5 GN=Y699_08402 PE=4 SV=1	A0A0J5PHC9_ASPFM	66 kDa		0.05	3	4	4
1755	Acyl-coenzyme A oxidase OS=Aspergillus fumigatus Z5 GN=Y699_08632 PE=3 SV=1	A0A0J5PHY4_ASPFM	78 kDa		0.13	8	9	9
1756	Eukaryotic translation initiation factor eIF-1A subunit, putative OS=Aspergillus fumigatus Z5 GN=Y699_07450 PE=3 SV=1	A0A0J5PI48_ASPFM	21 kDa		0.27	5	6	6
1757	SacI domain-containing protein OS=Aspergillus fumigatus Z5 GN=Y699_09039 PE=4 SV=1	A0A0J5PIU3_ASPFM	106 kDa		0.053	4	5	6
1758	Uncharacterized protein OS=Aspergillus fumigatus Z5 GN=Y699_09199 PE=4 SV=1	A0A0J5PJ16_ASPFM	59 kDa		0.13	6	6	7
1759	Misfolded glycoproteins degradation protein Yos9 OS=Aspergillus fumigatus Z5 GN=Y699_05626 PE=4 SV=1	A0A0J5PJ97_ASPFM	58 kDa	TRUE	0.085	4	5	6
1760	Cystathionine gamma-lyase OS=Aspergillus fumigatus Z5 GN=Y699_05646 PE=3 SV=1	A0A0J5PJB6_ASPFM	44 kDa		0.12	5	6	9
1761	Carboxylic ester hydrolase OS=Aspergillus fumigatus Z5 GN=Y699_07554 PE=3 SV=1	A0A0J5PJK7_ASPFM	58 kDa		0.13	8	10	11
1762	Cystathionine gamma-synthase OS=Aspergillus fumigatus Z5 GN=Y699_08859 PE=3 SV=1	A0A0J5PJM4_ASPFM	44 kDa		0.13	4	6	8
1763	Ubiquitin-protein ligase Sel1/Ubx2 OS=Aspergillus fumigatus Z5 GN=Y699_09153 PE=4 SV=1	A0A0J5PKD6_ASPFM	94 kDa		0.071	4	6	8
1764	Uncharacterized protein OS=Aspergillus fumigatus Z5 GN=Y699_05475 PE=4 SV=1	A0A0J5PLH7_ASPFM	33 kDa		0.21	6	8	10
1765	Uncharacterized protein OS=Aspergillus fumigatus Z5 GN=Y699_03096 PE=4 SV=1	A0A0J5PM16_ASPFM	57 kDa	TRUE	0.069	3	3	5
1766	Glycosyl hydrolase OS=Aspergillus fumigatus Z5 GN=Y699_03116 PE=4 SV=1	A0A0J5PM35_ASPFM	69 kDa		0.11	6	6	9
1767	1,3-beta-glucanosyltransferase OS=Aspergillus fumigatus Z5 GN=Y699_05765 PE=3 SV=1	A0A0J5PMD8_ASPFM	159 kDa		0.036	5	6	6
1768	Proteasome subunit beta type OS=Aspergillus fumigatus Z5 GN=Y699_03266 PE=3 SV=1	A0A0J5PMJ3_ASPFM	30 kDa		0.15	5	8	11
1769	Vacuolar ABC heavy metal transporter (Hmt1), putative OS=Aspergillus fumigatus Z5 GN=Y699_03098 PE=4 SV=1	A0A0J5PMM0_ASPFM	104 kDa		0.037	4	4	4
1770	3-hydroxy-3-methylglutaryl coenzyme A reductase OS=Aspergillus fumigatus Z5 GN=Y699_03153 PE=3 SV=1	A0A0J5PMV7_ASPFM	121 kDa		0.043	4	5	5
1771	O-methyltransferase, putative OS=Aspergillus fumigatus Z5 GN=Y699_05949 PE=4 SV=1	A0A0J5PP44_ASPFM	46 kDa		0.24	7	7	8
1772	Uncharacterized protein OS=Aspergillus fumigatus Z5 GN=Y699_03205 PE=4 SV=1	A0A0J5PQA4_ASPFM	28 kDa	TRUE	0.19	3	5	7
1773	SNARE domain-containing protein OS=Aspergillus fumigatus Z5 GN=Y699_00254 PE=4 SV=1	A0A0J5PR91_ASPFM	28 kDa	TRUE	0.27	6	7	9
1774	Uncharacterized protein OS=Aspergillus fumigatus Z5 GN=Y699_00869 PE=4 SV=1	A0A0J5PSU9_ASPFM	15 kDa		0.23	3	5	9
1775	Acyl-CoA dehydrogenase, putative OS=Aspergillus fumigatus Z5 GN=Y699_07896 PE=3 SV=1	A0A0J5PTP0_ASPFM	48 kDa		0.13	5	6	9
1776	Cytochrome P450, putative OS=Aspergillus fumigatus Z5 GN=Y699_00226 PE=3 SV=1	A0A0J5PTV6_ASPFM	52 kDa		0.18	7	9	10
1777	HypA-like protein, putative OS=Aspergillus fumigatus Z5 GN=Y699_00291 PE=4 SV=1	A0A0J5PU09_ASPFM	49 kDa		0.078	5	6	8
1778	Lipase/esterase OS=Aspergillus fumigatus Z5 GN=Y699_01399 PE=4 SV=1	A0A0J5PU95_ASPFM	54 kDa	TRUE	0.13	4	6	8
1779	Cytochrome P450 phenylacetate 2-hydroxylase OS=Aspergillus fumigatus Z5 GN=Y699_00140 PE=3 SV=1	A0A0J5PUE5_ASPFM	58 kDa		0.078	4	4	5
1780	Farnesyl-pyrophosphate synthetase OS=Aspergillus fumigatus Z5 GN=Y699_00210 PE=3 SV=1	A0A0J5PUK7_ASPFM	40 kDa	TRUE	0.18	7	8	10
1781	Sorting nexin GRD19 OS=Aspergillus fumigatus Z5 GN=Y699_01859 PE=4 SV=1	A0A0J5PVM3_ASPFM	17 kDa	TRUE	0.44	6	8	9
1782	Nucleoporin OS=Aspergillus fumigatus Z5 GN=Y699_08046 PE=4 SV=1	A0A0J5PVZ1_ASPFM	49 kDa		0.07	3	5	6
1783	Isoflavone reductase family protein OS=Aspergillus fumigatus Z5 GN=Y699_00785 PE=4 SV=1	A0A0J5PWC2_ASPFM	42 kDa	TRUE	0.17	6	6	9
1784	1,4-alpha-glucan branching enzyme OS=Aspergillus fumigatus Z5 GN=Y699_00885 PE=4 SV=1	A0A0J5PWN2_ASPFM	79 kDa		0.11	7	8	11
1785	SNARE complex subunit (Syn8) OS=Aspergillus fumigatus Z5 GN=Y699_02292 PE=4 SV=1	A0A0J5PXE1_ASPFM	29 kDa		0.17	4	5	7
1786	Transcription regulator OS=Aspergillus fumigatus Z5 GN=Y699_01360 PE=4 SV=1	A0A0J5PY35_ASPFM	31 kDa		0.2	6	7	9
1787	Serine/threonine protein kinase (YPK1) OS=Aspergillus fumigatus Z5 GN=Y699_02777 PE=4 SV=1	A0A0J5PYM8_ASPFM	71 kDa	TRUE	0.13	7	9	9
1788	Rho GTPase Rho 2, putative OS=Aspergillus fumigatus Z5 GN=Y699_01515 PE=4 SV=1	A0A0J5PYN9_ASPFM	22 kDa		0.21	4	8	12
1789	Vacuolar transporter chaperone (Vtc4) OS=Aspergillus fumigatus Z5 GN=Y699_02912 PE=4 SV=1	A0A0J5PZ01_ASPFM	92 kDa		0.037	4	5	6
1790	Extracellular exo-polygalacturonase OS=Aspergillus fumigatus Z5 GN=Y699_01670 PE=3 SV=1	A0A0J5PZ32_ASPFM	48 kDa		0.12	4	8	10
1791	54S ribosomal protein L22, mitochondrial OS=Aspergillus fumigatus Z5 GN=Y699_04746 PE=3 SV=1	A0A0J5Q097_ASPFM	40 kDa		0.13	4	7	9
1792	Nucleoside-diphosphate-sugar epimerase OS=Aspergillus fumigatus Z5 GN=Y699_04944 PE=4 SV=1	A0A0J5Q0L3_ASPFM	35 kDa		0.12	4	4	5
1793	Annexin OS=Aspergillus fumigatus Z5 GN=Y699_02486 PE=3 SV=1	A0A0J5Q166_ASPFM	49 kDa	TRUE	0.094	4	4	4
1794	Rho GTPase activator (Bem3) OS=Aspergillus fumigatus Z5 GN=Y699_03798 PE=4 SV=1	A0A0J5Q209_ASPFM	163 kDa		0.033	4	4	4
1795	C-3 sterol dehydrogenase/C-4 decarboxylase OS=Aspergillus fumigatus Z5 GN=Y699_02365 PE=3 SV=1	A0A0J5Q2A8_ASPFM	46 kDa		0.16	7	7	7
1796	Intermediate peptidase OS=Aspergillus fumigatus Z5 GN=Y699_04023 PE=3 SV=1	A0A0J5Q2T4_ASPFM	90 kDa		0.047	5	5	5
1797	N,O-diacetyl muramidase OS=Aspergillus fumigatus Z5 GN=Y699_04161 PE=4 SV=1	A0A0J5Q340_ASPFM	25 kDa		0.24	3	5	9
1798	Uncharacterized protein OS=Aspergillus fumigatus Z5 GN=Y699_02665 PE=4 SV=1	A0A0J5Q367_ASPFM	47 kDa		0.14	4	5	6
1799	Ubiquitin-like activating enzyme (UbaB) OS=Aspergillus fumigatus Z5 GN=Y699_04196 PE=4 SV=1	A0A0J5Q375_ASPFM	70 kDa	TRUE	0.11	6	7	7
1800	Nonsense-mediated mRNA decay protein (Nmd5) OS=Aspergillus fumigatus Z5 GN=Y699_02830 PE=4 SV=1	A0A0J5Q3K8_ASPFM	119 kDa		0.075	8	8	8
1801	RNA binding protein OS=Aspergillus fumigatus Z5 GN=Y699_04453 PE=4 SV=1	A0A0J5Q407_ASPFM	12 kDa		0.36	4	7	12
1802	Alpha-1,3-mannosyltransferase OS=Aspergillus fumigatus Z5 GN=Y699_04561 PE=4 SV=1	A0A0J5Q496_ASPFM	69 kDa		0.096	6	6	6
1803	Cytoplasm to vacuole targeting Vps64, putative OS=Aspergillus fumigatus Z5 GN=Y699_04802 PE=4 SV=1	A0A0J5Q4Q1_ASPFM	81 kDa		0.079	5	6	6
1804	Threonine rich protein OS=Aspergillus fumigatus Z5 GN=Y699_03945 PE=4 SV=1	A0A0J5Q5N1_ASPFM	18 kDa		0.15	3	8	10
1805	Cell wall glucanase OS=Aspergillus fumigatus Z5 GN=Y699_04010 PE=4 SV=1	A0A0J5Q5V6_ASPFM	47 kDa		0.13	5	6	8
1806	Uncharacterized protein OS=Aspergillus fumigatus Z5 GN=Y699_03989 PE=4 SV=1	A0A0J5Q6S7_ASPFM	32 kDa		0.17	6	8	9
1807	Zinc metallopeptidase OS=Aspergillus fumigatus Z5 GN=Y699_04109 PE=4 SV=1	A0A0J5Q760_ASPFM	45 kDa		0.12	5	6	9
1808	TPR repeat protein OS=Aspergillus fumigatus Z5 GN=Y699_04480 PE=4 SV=1	A0A0J5Q781_ASPFM	48 kDa		0.17	7	10	10
1809	Glutamate decarboxylase OS=Aspergillus fumigatus Z5 GN=Y699_04469 PE=3 SV=1	A0A0J5Q858_ASPFM	72 kDa	TRUE	0.089	6	7	10
1810	Putative nuclear serine protease HtrA2/Nma111 OS=Aspergillus fumigatus Z5 GN=Y699_04484 PE=4 SV=1	A0A0J5Q870_ASPFM	127 kDa		0.048	4	4	4
1811	Glutaredoxin Grx5 OS=Aspergillus fumigatus Z5 GN=Y699_05976 PE=4 SV=1	A0A0J5SC61_ASPFM	17 kDa	TRUE	0.31	5	10	11
1812	UBX domain-containing protein OS=Aspergillus fumigatus Z5 GN=Y699_06131 PE=4 SV=1	A0A0J5SCI7_ASPFM	56 kDa		0.13	6	7	7
1813	TIM complex component Tim54 OS=Aspergillus fumigatus Z5 GN=Y699_06546 PE=4 SV=1	A0A0J5SDL6_ASPFM	55 kDa	TRUE	0.15	7	9	10
1814	Siroheme synthase Met8 OS=Aspergillus fumigatus Z5 GN=Y699_08593 PE=4 SV=1	A0A0J5SGN3_ASPFM	22 kDa		0.17	4	6	10
1815	BNR/Asp-box repeat domain-containing protein OS=Aspergillus fumigatus Z5 GN=Y699_08663 PE=4 SV=1	A0A0J5SGT3_ASPFM	40 kDa		0.23	8	9	9
1816	Ubiquitin C-terminal hydrolase OS=Aspergillus fumigatus Z5 GN=Y699_06593 PE=4 SV=1	A0A0J5SIT7_ASPFM	95 kDa		0.061	4	5	5
1817	Phosphotransferase enzyme family domain-containing protein OS=Aspergillus fumigatus Z5 GN=Y699_06983 PE=4 SV=1	A0A0J5SJT6_ASPFM	41 kDa		0.21	8	9	9
1818	Casein kinase I, putative OS=Aspergillus fumigatus Z5 GN=Y699_03047 PE=4 SV=1	A0A0J5SK76_ASPFM	46 kDa		0.077	4	6	6
1819	Lipase OS=Aspergillus fumigatus Z5 GN=Y699_00333 PE=4 SV=1	A0A0J5SNU7_ASPFM	38 kDa		0.24	8	9	10
1820	Intermembrane space translocase subunit Tim10, putative OS=Aspergillus fumigatus Z5 GN=Y699_00418 PE=4 SV=1	A0A0J5SP20_ASPFM	10 kDa		0.41	4	7	8
1821	RNA binding protein OS=Aspergillus fumigatus Z5 GN=Y699_00678 PE=4 SV=1	A0A0J5SPP7_ASPFM	34 kDa	TRUE	0.12	4	5	7
1822	Polyubiquitin binding protein OS=Aspergillus fumigatus Z5 GN=Y699_00683 PE=4 SV=1	A0A0J5SPP9_ASPFM	85 kDa	TRUE	0.091	8	8	10
1823	Epoxide hydrolase OS=Aspergillus fumigatus Z5 GN=Y699_00723 PE=4 SV=1	A0A0J5SPT1_ASPFM	44 kDa		0.17	5	9	10
1824	DSBA-like thioredoxin domain-containing protein OS=Aspergillus fumigatus Z5 GN=Y699_01128 PE=4 SV=1	A0A0J5SQS8_ASPFM	26 kDa		0.32	7	9	9
1825	BAR adaptor protein OS=Aspergillus fumigatus Z5 GN=Y699_01148 PE=4 SV=1	A0A0J5SQU7_ASPFM	47 kDa		0.17	6	7	10
1826	Uncharacterized protein OS=Aspergillus fumigatus Z5 GN=Y699_01173 PE=4 SV=1	A0A0J5SQW6_ASPFM	65 kDa		0.089	5	6	6
1827	Large ribosomal subunit L49, putative OS=Aspergillus fumigatus Z5 GN=Y699_01418 PE=4 SV=1	A0A0J5SRG3_ASPFM	17 kDa	TRUE	0.29	5	5	5
1828	AP complex subunit beta OS=Aspergillus fumigatus Z5 GN=Y699_01643 PE=3 SV=1	A0A0J5SS09_ASPFM	82 kDa		0.077	6	6	6
1829	Uncharacterized protein OS=Aspergillus fumigatus Z5 GN=Y699_01758 PE=4 SV=1	A0A0J5SSA8_ASPFM	12 kDa		0.42	6	7	10
1830	Ran GTPase activating protein 1 OS=Aspergillus fumigatus Z5 GN=Y699_01783 PE=4 SV=1	A0A0J5SSD1_ASPFM	46 kDa		0.26	9	10	10
1831	CCCH zinc finger and RRM domain-containing protein OS=Aspergillus fumigatus Z5 GN=Y699_02518 PE=4 SV=1	A0A0J5SVA1_ASPFM	82 kDa		0.054	4	7	7
1832	Nuclear mRNA splicing factor, putative OS=Aspergillus fumigatus Z5 GN=Y699_04462 PE=4 SV=1	A0A0J5T0N3_ASPFM	46 kDa		0.09	4	5	7
1833	Uncharacterized protein OS=Aspergillus fumigatus Z5 GN=Y699_00012 PE=4 SV=1	A0A0J5PQ57_ASPFM	66 kDa		0.074	4	5	5
1834	Vacuolar sorting ATPase Vps4 OS=Aspergillus fumigatus Z5 GN=Y699_01611 PE=3 SV=1	A0A0J5PXJ8_ASPFM	48 kDa		0.085	4	5	5
1835	Cytosolic regulator Pianissimo OS=Aspergillus fumigatus Z5 GN=Y699_02790 PE=4 SV=1	A0A0J5Q3H4_ASPFM	147 kDa	TRUE	0.026	3	3	3
1836	Uncharacterized protein OS=Aspergillus fumigatus Z5 GN=Y699_06339 PE=4 SV=1	A0A0J5PG58_ASPFM	26 kDa		0.097	3	4	5
1837	ATP :tRNA-specific tRNA nucleotidyltransferase OS=Aspergillus fumigatus Z5 GN=Y699_02210 PE=3 SV=1	A0A0J5Q1U6_ASPFM	125 kDa	TRUE	0.031	3	3	3
1838	Zinc metalloproteinase OS=Aspergillus fumigatus Z5 GN=Y699_05102 PE=4 SV=1	A0A0J5Q5I8_ASPFM	38 kDa		0.088	3	3	3
1839	GPI anchored endo-1,3(4)-beta-glucanase OS=Aspergillus fumigatus Z5 GN=Y699_02437 PE=4 SV=1	A0A0J5PXT5_ASPFM	66 kDa		0.055	3	4	7
1840	Uncharacterized protein OS=Aspergillus fumigatus Z5 GN=Y699_06263 PE=4 SV=1	A0A0J5PHA2_ASPFM	116 kDa	TRUE	0.02	3	3	3
1841	Ubiquitin C-terminal hydrolase, putative OS=Aspergillus fumigatus Z5 GN=Y699_03249 PE=4 SV=1	A0A0J5PRE5_ASPFM	124 kDa	TRUE	0.023	3	3	3
1842	Sensor histidine kinase/response regulator OS=Aspergillus fumigatus Z5 GN=Y699_03607 PE=4 SV=1	A0A0J5SLK0_ASPFM	152 kDa		0.018	2	3	4
1843	Uncharacterized protein OS=Aspergillus fumigatus Z5 GN=Y699_08869 PE=4 SV=1	A0A0J5PJN5_ASPFM	61 kDa		0.058	2	3	3
1844	Polyketide synthase OS=Aspergillus fumigatus Z5 GN=Y699_04695 PE=4 SV=1	A0A0J5SX12_ASPFM	289 kDa		0.013	2	2	2
1845	Tyrosyl-DNA phosphodiesterase OS=Aspergillus fumigatus Z5 GN=Y699_07266 PE=4 SV=1	A0A0J5PFF2_ASPFM	74 kDa	TRUE	0.039	2	2	2
1846	Pseudouridine synthase TruD/Pus7, putative OS=Aspergillus fumigatus Z5 GN=Y699_08973 PE=4 SV=1	A0A0J5PJU6_ASPFM	81 kDa		0.04	2	3	3
1847	Metacaspase-1B OS=Aspergillus fumigatus Z5 GN=Y699_01157 PE=4 SV=1	A0A0J5PTI0_ASPFM	45 kDa		0.091	2	3	6
1848	Dynamin-like GTPase Dnm1 OS=Aspergillus fumigatus Z5 GN=Y699_05699 PE=3 SV=1	A0A0J5PNF7_ASPFM	89 kDa	TRUE	0.072	3	3	4
1849	Serine/threonine-protein phosphatase OS=Aspergillus fumigatus Z5 GN=Y699_00522 PE=3 SV=1	A0A0J5PRN3_ASPFM	55 kDa	TRUE	0.05	2	5	11
1850	Class III chitinase OS=Aspergillus fumigatus Z5 GN=Y699_08538 PE=3 SV=1	A0A0J5SGH4_ASPFM	46 kDa		0.076	2	6	12
1851	Phosphoglycerate mutase family protein OS=Aspergillus fumigatus Z5 GN=Y699_08693 PE=4 SV=1	A0A0J5SGY7_ASPFM	19 kDa		0.23	2	8	11
1852	Gamma-tubulin complex component GCP5, putative OS=Aspergillus fumigatus Z5 GN=Y699_00237 PE=3 SV=1	A0A0J5PQR0_ASPFM	102 kDa		0.011	2	2	2
1853	Ribosomal protein S15 OS=Aspergillus fumigatus Z5 GN=Y699_01232 PE=3 SV=1	A0A0J5PTP6_ASPFM	34 kDa	TRUE	0.11	3	4	4
1854	Protein kinase, putative OS=Aspergillus fumigatus Z5 GN=Y699_00350 PE=4 SV=1	A0A0J5PV09_ASPFM	97 kDa		0.018	2	2	2
1855	Kinesin-like protein OS=Aspergillus fumigatus Z5 GN=Y699_02446 PE=3 SV=1	A0A0J5Q131_ASPFM	101 kDa		0.021	2	2	2
1856	Centromere/kinetochore protein zw10 OS=Aspergillus fumigatus Z5 GN=Y699_06151 PE=4 SV=1	A0A0J5SCK5_ASPFM	92 kDa		0.019	2	3	4
1857	UPF0052 domain-containing protein OS=Aspergillus fumigatus Z5 GN=Y699_05127 PE=4 SV=1	A0A0J5Q5M5_ASPFM	54 kDa		0.042	2	2	3
1858	Vacuolar protein sorting-associated protein 17 OS=Aspergillus fumigatus Z5 GN=Y699_00568 PE=3 SV=1	A0A0J5SPF6_ASPFM	65 kDa		0.024	2	3	3
1859	Uncharacterized protein OS=Aspergillus fumigatus Z5 GN=Y699_01293 PE=4 SV=1	A0A0J5SR67_ASPFM	61 kDa		0.018	2	2	2
1860	C2H2 transcription factor (Con7) OS=Aspergillus fumigatus Z5 GN=Y699_02764 PE=4 SV=1	A0A0J5PZ75_ASPFM	44 kDa	TRUE	0.034	2	3	5
1861	Ndc80 complex component Nuf2 OS=Aspergillus fumigatus Z5 GN=Y699_00960 PE=4 SV=1	A0A0J5PWY0_ASPFM	55 kDa	TRUE	0.03	2	2	2
1862	DNA polymerase delta subunit 2 OS=Aspergillus fumigatus Z5 GN=Y699_06185 PE=4 SV=1	A0A0J5PE20_ASPFM	90 kDa	TRUE	0.055	3	5	6
1863	Threonine dehydratase OS=Aspergillus fumigatus Z5 GN=Y699_06200 PE=3 SV=1	A0A0J5PE32_ASPFM	62 kDa		0.09	6	6	8
1864	Small nucleolar ribonucleoprotein complex component (Utp5), putative OS=Aspergillus fumigatus Z5 GN=Y699_06430 PE=4 SV=1	A0A0J5PEH7_ASPFM	93 kDa		0.072	6	7	8
1865	Enoyl-CoA hydratase/isomerase family protein OS=Aspergillus fumigatus Z5 GN=Y699_09419 PE=4 SV=1	A0A0J5PF02_ASPFM	31 kDa		0.23	8	8	9
1866	2-dehydropantoate 2-reductase OS=Aspergillus fumigatus Z5 GN=Y699_07438 PE=4 SV=1	A0A0J5PG85_ASPFM	76 kDa	TRUE	0.044	4	4	4
1867	Uncharacterized protein OS=Aspergillus fumigatus Z5 GN=Y699_06379 PE=4 SV=1	A0A0J5PG98_ASPFM	45 kDa		0.084	4	5	8
1868	Translation initiation regulator (Gcn20) OS=Aspergillus fumigatus Z5 GN=Y699_05988 PE=4 SV=1	A0A0J5PGG3_ASPFM	83 kDa		0.08	7	9	9
1869	Glycerol kinase OS=Aspergillus fumigatus Z5 GN=Y699_06514 PE=3 SV=1	A0A0J5PGN9_ASPFM	64 kDa		0.067	3	3	3
1870	Formamidopyrimidine-DNA glycosylase OS=Aspergillus fumigatus Z5 GN=Y699_06549 PE=4 SV=1	A0A0J5PGS2_ASPFM	42 kDa		0.16	6	6	6
1871	DnaJ domain-containing protein OS=Aspergillus fumigatus Z5 GN=Y699_08825 PE=4 SV=1	A0A0J5PH32_ASPFM	53 kDa		0.16	6	6	7
1872	Uncharacterized protein OS=Aspergillus fumigatus Z5 GN=Y699_08890 PE=4 SV=1	A0A0J5PH78_ASPFM	65 kDa		0.08	5	5	5
1873	Uncharacterized protein OS=Aspergillus fumigatus Z5 GN=Y699_06268 PE=4 SV=1	A0A0J5PHA8_ASPFM	18 kDa		0.42	5	7	8
1874	Isoleucyl-tRNA synthetase OS=Aspergillus fumigatus Z5 GN=Y699_08842 PE=3 SV=1	A0A0J5PHM8_ASPFM	113 kDa		0.046	5	5	5
1875	Vacuolar morphogenesis protein AvaB, putative OS=Aspergillus fumigatus Z5 GN=Y699_08602 PE=4 SV=1	A0A0J5PHV5_ASPFM	116 kDa	TRUE	0.031	4	4	5
1876	FAD binding domain-containing protein OS=Aspergillus fumigatus Z5 GN=Y699_07530 PE=4 SV=1	A0A0J5PIA9_ASPFM	45 kDa		0.16	6	6	6
1877	Oligosaccharyl transferase subunit (Stt3), putative OS=Aspergillus fumigatus Z5 GN=Y699_05636 PE=4 SV=1	A0A0J5PJA7_ASPFM	83 kDa		0.075	6	6	6
1878	Cap binding protein OS=Aspergillus fumigatus Z5 GN=Y699_08849 PE=3 SV=1	A0A0J5PJL5_ASPFM	28 kDa		0.15	5	7	8
1879	Pectate lyase OS=Aspergillus fumigatus Z5 GN=Y699_05498 PE=4 SV=1	A0A0J5PJM2_ASPFM	27 kDa		0.29	6	8	10
1880	Mandelate racemase/muconate lactonizing enzyme family protein OS=Aspergillus fumigatus Z5 GN=Y699_08456 PE=4 SV=1	A0A0J5PK24_ASPFM	42 kDa		0.21	7	9	9
1881	Small nuclear ribonucleoprotein SmE OS=Aspergillus fumigatus Z5 GN=Y699_08621 PE=4 SV=1	A0A0J5PKJ6_ASPFM	11 kDa	TRUE	0.48	4	5	6
1882	Uncharacterized protein OS=Aspergillus fumigatus Z5 GN=Y699_08738 PE=4 SV=1	A0A0J5PKJ8_ASPFM	50 kDa	TRUE	0.1	3	6	10
1883	Glycogen debranching enzyme Gdb1, putative OS=Aspergillus fumigatus Z5 GN=Y699_07052 PE=4 SV=1	A0A0J5PLL3_ASPFM	173 kDa		0.037	5	5	5
1884	Quinone oxidoreductase OS=Aspergillus fumigatus Z5 GN=Y699_07057 PE=4 SV=1	A0A0J5PLL7_ASPFM	37 kDa		0.22	7	8	9
1885	Extracellular endo-polygalacturonase OS=Aspergillus fumigatus Z5 GN=Y699_05780 PE=3 SV=1	A0A0J5PMF3_ASPFM	38 kDa		0.21	6	9	11
1886	Uncharacterized protein OS=Aspergillus fumigatus Z5 GN=Y699_05800 PE=4 SV=1	A0A0J5PMH4_ASPFM	17 kDa		0.35	3	6	11
1887	Uncharacterized protein OS=Aspergillus fumigatus Z5 GN=Y699_05404 PE=4 SV=1	A0A0J5PMI1_ASPFM	26 kDa	TRUE	0.21	5	6	7
1888	Ribonuclease H OS=Aspergillus fumigatus Z5 GN=Y699_06591 PE=4 SV=1	A0A0J5PMY6_ASPFM	45 kDa		0.12	5	5	5
1889	Uncharacterized protein OS=Aspergillus fumigatus Z5 GN=Y699_03268 PE=4 SV=1	A0A0J5PN64_ASPFM	25 kDa		0.28	5	9	9
1890	Translocation protein (Sec66) OS=Aspergillus fumigatus Z5 GN=Y699_05654 PE=4 SV=1	A0A0J5PN94_ASPFM	29 kDa	TRUE	0.17	5	6	6
1891	Proteasome regulatory particle subunit Rpt6 OS=Aspergillus fumigatus Z5 GN=Y699_03423 PE=3 SV=1	A0A0J5PNJ4_ASPFM	43 kDa		0.11	4	4	4
1892	Methyltransferase LaeA-like protein OS=Aspergillus fumigatus Z5 GN=Y699_05784 PE=4 SV=1	A0A0J5PNM4_ASPFM	39 kDa		0.15	7	9	10
1893	Aromatic-L-amino-acid decarboxylase OS=Aspergillus fumigatus Z5 GN=Y699_07863 PE=3 SV=1	A0A0J5PPI7_ASPFM	57 kDa		0.057	3	3	7
1894	Chitinase OS=Aspergillus fumigatus Z5 GN=Y699_00332 PE=3 SV=1	A0A0J5PR13_ASPFM	80 kDa		0.057	4	7	9
1895	AP-1 adaptor complex subunit mu OS=Aspergillus fumigatus Z5 GN=Y699_00807 PE=4 SV=1	A0A0J5PSG5_ASPFM	51 kDa		0.11	4	5	7
1896	TOR signaling pathway regulator (TapA), putative OS=Aspergillus fumigatus Z5 GN=Y699_01002 PE=4 SV=1	A0A0J5PT50_ASPFM	41 kDa		0.12	5	6	6
1897	Short-chain dehydrogenase OS=Aspergillus fumigatus Z5 GN=Y699_07851 PE=4 SV=1	A0A0J5PTI8_ASPFM	27 kDa		0.31	8	9	10
1898	PHD transcription factor (Rum1), putative OS=Aspergillus fumigatus Z5 GN=Y699_00301 PE=4 SV=1	A0A0J5PU20_ASPFM	195 kDa		0.025	3	4	5
1899	Class V chitinase, putative OS=Aspergillus fumigatus Z5 GN=Y699_01427 PE=3 SV=1	A0A0J5PU74_ASPFM	44 kDa	TRUE	0.15	5	7	9
1900	Zinc finger protein gcs1 OS=Aspergillus fumigatus Z5 GN=Y699_00566 PE=4 SV=1	A0A0J5PUU6_ASPFM	43 kDa		0.094	6	6	6
1901	Cation transport protein ChaC OS=Aspergillus fumigatus Z5 GN=Y699_01682 PE=4 SV=1	A0A0J5PUX4_ASPFM	34 kDa		0.22	7	9	10
1902	Cell wall protein OS=Aspergillus fumigatus Z5 GN=Y699_01724 PE=4 SV=1	A0A0J5PV92_ASPFM	60 kDa		0.063	4	7	9
1903	Oxidoreductase OS=Aspergillus fumigatus Z5 GN=Y699_00756 PE=3 SV=1	A0A0J5PVA9_ASPFM	29 kDa		0.25	5	5	8
1904	Vacuolar protein sorting protein DigA OS=Aspergillus fumigatus Z5 GN=Y699_00495 PE=4 SV=1	A0A0J5PVJ1_ASPFM	108 kDa		0.056	5	6	6
1905	COP9 signalosome subunit 2 (CsnB) OS=Aspergillus fumigatus Z5 GN=Y699_01874 PE=4 SV=1	A0A0J5PVN7_ASPFM	58 kDa		0.077	4	4	4
1906	50S ribosomal subunit protein L15 OS=Aspergillus fumigatus Z5 GN=Y699_08081 PE=3 SV=1	A0A0J5PW25_ASPFM	35 kDa		0.17	4	8	11
1907	Oxysterol-binding protein, putative OS=Aspergillus fumigatus Z5 GN=Y699_01984 PE=3 SV=1	A0A0J5PW26_ASPFM	94 kDa		0.054	5	6	6
1908	Carbonyl reductase OS=Aspergillus fumigatus Z5 GN=Y699_00780 PE=3 SV=1	A0A0J5PWB6_ASPFM	31 kDa		0.26	8	9	9
1909	Uncharacterized protein OS=Aspergillus fumigatus Z5 GN=Y699_08108 PE=4 SV=1	A0A0J5PWI4_ASPFM	92 kDa		0.075	5	5	6
1910	HLH transcription factor (GlcD gamma), putative OS=Aspergillus fumigatus Z5 GN=Y699_08293 PE=4 SV=1	A0A0J5PX03_ASPFM	57 kDa		0.067	5	6	6
1911	SNARE-dependent exocytosis protein (Sro7), putative OS=Aspergillus fumigatus Z5 GN=Y699_01446 PE=4 SV=1	A0A0J5PX67_ASPFM	108 kDa		0.052	4	5	6
1912	FAD binding domain-containing protein OS=Aspergillus fumigatus Z5 GN=Y699_01265 PE=4 SV=1	A0A0J5PXT2_ASPFM	51 kDa		0.12	4	5	7
1913	Protein transport membrane glycoprotein Sec20 OS=Aspergillus fumigatus Z5 GN=Y699_01701 PE=4 SV=1	A0A0J5PXT3_ASPFM	43 kDa		0.2	5	6	6
1914	Uncharacterized protein OS=Aspergillus fumigatus Z5 GN=Y699_02409 PE=4 SV=1	A0A0J5PY92_ASPFM	16 kDa		0.41	6	6	9
1915	Hydroxymethylglutaryl-CoA lyase OS=Aspergillus fumigatus Z5 GN=Y699_02622 PE=4 SV=1	A0A0J5PYC7_ASPFM	38 kDa	TRUE	0.26	9	9	9
1916	Protein kinase A catalytic subunit 1 OS=Aspergillus fumigatus Z5 GN=Y699_02642 PE=4 SV=1	A0A0J5PYD9_ASPFM	58 kDa		0.14	6	8	10
1917	Oxidoreductase OS=Aspergillus fumigatus Z5 GN=Y699_04706 PE=4 SV=1	A0A0J5Q060_ASPFM	39 kDa		0.23	7	9	9
1918	Uncharacterized protein OS=Aspergillus fumigatus Z5 GN=Y699_08159 PE=4 SV=1	A0A0J5Q0Q2_ASPFM	42 kDa		0.18	5	9	10
1919	U6 snRNA-associated Sm-like protein LSm3 OS=Aspergillus fumigatus Z5 GN=Y699_05119 PE=4 SV=1	A0A0J5Q176_ASPFM	11 kDa	TRUE	0.51	5	8	10
1920	NEDD8 activating enzyme (UbaC) OS=Aspergillus fumigatus Z5 GN=Y699_02501 PE=4 SV=1	A0A0J5Q184_ASPFM	47 kDa	TRUE	0.12	5	6	9
1921	CUE domain-containing protein, putative OS=Aspergillus fumigatus Z5 GN=Y699_08334 PE=4 SV=1	A0A0J5Q197_ASPFM	46 kDa		0.14	5	6	7
1922	Uncharacterized protein OS=Aspergillus fumigatus Z5 GN=Y699_08364 PE=4 SV=1	A0A0J5Q1C2_ASPFM	24 kDa	TRUE	0.2	5	6	7
1923	Very-long-chain 3-oxoacyl-CoA reductase OS=Aspergillus fumigatus Z5 GN=Y699_02696 PE=3 SV=1	A0A0J5Q1U7_ASPFM	41 kDa	TRUE	0.12	5	6	8
1924	Uncharacterized protein OS=Aspergillus fumigatus Z5 GN=Y699_02340 PE=4 SV=1	A0A0J5Q280_ASPFM	15 kDa		0.27	4	8	11
1925	L-allo-threonine aldolase OS=Aspergillus fumigatus Z5 GN=Y699_02375 PE=4 SV=1	A0A0J5Q2B9_ASPFM	41 kDa		0.21	9	10	10
1926	Uncharacterized protein OS=Aspergillus fumigatus Z5 GN=Y699_03926 PE=4 SV=1	A0A0J5Q2C2_ASPFM	52 kDa		0.089	3	3	4
1927	Proline utilization protein PrnX, putative OS=Aspergillus fumigatus Z5 GN=Y699_04036 PE=4 SV=1	A0A0J5Q2Q7_ASPFM	39 kDa	TRUE	0.16	6	7	9
1928	V-type proton ATPase subunit F OS=Aspergillus fumigatus Z5 GN=Y699_02715 PE=3 SV=1	A0A0J5Q3A9_ASPFM	14 kDa		0.32	6	9	10
1929	Phytanoyl-CoA dioxygenase family protein OS=Aspergillus fumigatus Z5 GN=Y699_04748 PE=4 SV=1	A0A0J5Q3B9_ASPFM	35 kDa		0.19	4	6	10
1930	Uncharacterized protein OS=Aspergillus fumigatus Z5 GN=Y699_02805 PE=4 SV=1	A0A0J5Q3I9_ASPFM	52 kDa	TRUE	0.19	8	8	9
1931	Amidohydrolase OS=Aspergillus fumigatus Z5 GN=Y699_04298 PE=4 SV=1	A0A0J5Q3K9_ASPFM	44 kDa		0.15	5	5	6
1932	Isochorismatase family hydrolase, putative OS=Aspergillus fumigatus Z5 GN=Y699_04353 PE=4 SV=1	A0A0J5Q3R1_ASPFM	24 kDa		0.33	6	10	10
1933	Catechol dioxygenase OS=Aspergillus fumigatus Z5 GN=Y699_04938 PE=4 SV=1	A0A0J5Q3V9_ASPFM	37 kDa		0.16	6	8	8
1934	Exo-beta-1,3-glucanase OS=Aspergillus fumigatus Z5 GN=Y699_04617 PE=4 SV=1	A0A0J5Q462_ASPFM	107 kDa		0.078	6	7	8
1935	SAGA complex component (Sgf29) OS=Aspergillus fumigatus Z5 GN=Y699_05037 PE=4 SV=1	A0A0J5Q597_ASPFM	51 kDa		0.16	6	7	8
1936	Kelch repeat protein OS=Aspergillus fumigatus Z5 GN=Y699_05152 PE=4 SV=1	A0A0J5Q5S3_ASPFM	36 kDa		0.32	8	8	10
1937	Assimilatory sulfite reductase OS=Aspergillus fumigatus Z5 GN=Y699_04050 PE=4 SV=1	A0A0J5Q620_ASPFM	114 kDa		0.044	4	5	5
1938	Uncharacterized protein OS=Aspergillus fumigatus Z5 GN=Y699_04145 PE=4 SV=1	A0A0J5Q6B3_ASPFM	31 kDa		0.18	4	5	5
1939	Chromatin remodeling complex subunit (Rsc9) OS=Aspergillus fumigatus Z5 GN=Y699_03939 PE=4 SV=1	A0A0J5Q6N4_ASPFM	78 kDa	TRUE	0.064	4	5	6
1940	3,4-dihydroxy-2-butanone 4-phosphate synthase OS=Aspergillus fumigatus Z5 GN=Y699_04435 PE=3 SV=1	A0A0J5Q740_ASPFM	25 kDa	TRUE	0.18	3	4	5
1941	4-carboxymuconolactone decarboxylase family protein OS=Aspergillus fumigatus Z5 GN=Y699_04294 PE=4 SV=1	A0A0J5Q7M0_ASPFM	22 kDa		0.19	4	4	5
1942	CECR1 family adenosine deaminase OS=Aspergillus fumigatus Z5 GN=Y699_04439 PE=4 SV=1	A0A0J5Q839_ASPFM	66 kDa	TRUE	0.091	5	6	7
1943	DNA methyltransferase 1-associated protein DMAP1 OS=Aspergillus fumigatus Z5 GN=Y699_06126 PE=4 SV=1	A0A0J5SCI3_ASPFM	66 kDa		0.042	3	3	3
1944	Short chain dehydrogenase OS=Aspergillus fumigatus Z5 GN=Y699_06256 PE=3 SV=1	A0A0J5SCU1_ASPFM	31 kDa		0.15	3	4	6
1945	Lipase, putative OS=Aspergillus fumigatus Z5 GN=Y699_08423 PE=4 SV=1	A0A0J5SG85_ASPFM	49 kDa		0.1	5	5	8
1946	Maltase OS=Aspergillus fumigatus Z5 GN=Y699_08658 PE=4 SV=1	A0A0J5SGS9_ASPFM	67 kDa	TRUE	0.14	6	7	8
1947	Protein phosphatase PP2A regulatory subunit B OS=Aspergillus fumigatus Z5 GN=Y699_05532 PE=3 SV=1	A0A0J5SHT2_ASPFM	53 kDa		0.091	5	5	5
1948	Methylenetetrahydrofolate dehydrogenase OS=Aspergillus fumigatus Z5 GN=Y699_05552 PE=4 SV=1	A0A0J5SHU9_ASPFM	37 kDa	TRUE	0.16	6	9	10
1949	MFS transporter, putative OS=Aspergillus fumigatus Z5 GN=Y699_05732 PE=4 SV=1	A0A0J5SIC5_ASPFM	92 kDa		0.056	4	6	6
1950	tRNA (guanine-N(7)-)-methyltransferase non-catalytic subunit TRM82 OS=Aspergillus fumigatus Z5 GN=TRM82 PE=3 SV=1	A0A0J5SJE1_ASPFM	55 kDa		0.17	6	6	9
1951	Uncharacterized protein OS=Aspergillus fumigatus Z5 GN=Y699_07614 PE=4 SV=1	A0A0J5SM12_ASPFM	13 kDa		0.54	5	7	9
1952	NUDIX domain-containing OS=Aspergillus fumigatus Z5 GN=Y699_07799 PE=4 SV=1	A0A0J5SMG7_ASPFM	20 kDa	TRUE	0.2	4	5	6
1953	MFS glucose transporter, putative OS=Aspergillus fumigatus Z5 GN=Y699_01153 PE=3 SV=1	A0A0J5SQV2_ASPFM	57 kDa	TRUE	0.12	4	8	11
1954	Glutamate-cysteine ligase Gcs1 OS=Aspergillus fumigatus Z5 GN=Y699_01178 PE=4 SV=1	A0A0J5SQW8_ASPFM	76 kDa		0.096	6	9	11
1955	Urease accessory protein UreG OS=Aspergillus fumigatus Z5 GN=Y699_02583 PE=3 SV=1	A0A0J5SVG5_ASPFM	29 kDa		0.17	4	4	7
1956	4-coumarate coa--ligase, putative OS=Aspergillus fumigatus Z5 GN=Y699_05055 PE=4 SV=1	A0A0J5SXY9_ASPFM	64 kDa		0.11	5	6	8
1957	Uncharacterized protein OS=Aspergillus fumigatus Z5 GN=Y699_05205 PE=4 SV=1	A0A0J5SYF7_ASPFM	40 kDa		0.099	4	5	5
1958	Uncharacterized protein OS=Aspergillus fumigatus Z5 GN=Y699_03962 PE=4 SV=1	A0A0J5SZB1_ASPFM	62 kDa	TRUE	0.076	5	5	5
1959	Putative replication factor-a protein OS=Aspergillus fumigatus Z5 GN=Y699_04247 PE=4 SV=1	A0A0J5T034_ASPFM	29 kDa		0.17	4	6	9
1960	AAA family ATPase, putative OS=Aspergillus fumigatus Z5 GN=Y699_03410 PE=3 SV=1	A0A0J5PQV3_ASPFM	85 kDa		0.05	4	4	4
1961	GTP cyclohydrolase I OS=Aspergillus fumigatus Z5 GN=Y699_00277 PE=3 SV=1	A0A0J5PQV6_ASPFM	37 kDa		0.081	4	5	5
1962	mRNA splicing factor (Prp1/Zer1), putative OS=Aspergillus fumigatus Z5 GN=Y699_03379 PE=4 SV=1	A0A0J5PRQ1_ASPFM	105 kDa		0.03	3	4	4
1963	WD repeat-containing protein OS=Aspergillus fumigatus Z5 GN=Y699_04363 PE=4 SV=1	A0A0J5Q3S2_ASPFM	59 kDa	TRUE	0.036	4	5	5
1964	Uncharacterized protein OS=Aspergillus fumigatus Z5 GN=Y699_07528 PE=4 SV=1	A0A0J5PGH2_ASPFM	32 kDa		0.14	4	5	7
1965	Uncharacterized protein OS=Aspergillus fumigatus Z5 GN=Y699_08860 PE=4 SV=1	A0A0J5PH56_ASPFM	127 kDa		0.018	2	2	2
1966	Uncharacterized protein OS=Aspergillus fumigatus Z5 GN=Y699_06987 PE=4 SV=1	A0A0J5PLF9_ASPFM	84 kDa		0.035	4	4	5
1967	Extracellular polygalacturonase OS=Aspergillus fumigatus Z5 GN=Y699_09200 PE=3 SV=1	A0A0J5PM40_ASPFM	38 kDa		0.11	3	4	7
1968	6-phosphofructo-2-kinase, putative OS=Aspergillus fumigatus Z5 GN=Y699_07188 PE=4 SV=1	A0A0J5PFD9_ASPFM	61 kDa		0.066	3	4	4
1969	Class II aldolase/adducin domain-containing protein OS=Aspergillus fumigatus Z5 GN=Y699_01571 PE=4 SV=1	A0A0J5PXG3_ASPFM	35 kDa	TRUE	0.094	3	6	8
1970	MFS transporter, putative OS=Aspergillus fumigatus Z5 GN=Y699_00479 PE=4 SV=1	A0A0J5PRX7_ASPFM	55 kDa		0.075	3	6	8
1971	Glutathione S-transferase GstA OS=Aspergillus fumigatus Z5 GN=Y699_01468 PE=3 SV=1	A0A0J5SRN8_ASPFM	29 kDa		0.15	4	5	5
1972	Vacuolar protein sorting vps16 OS=Aspergillus fumigatus Z5 GN=Y699_05230 PE=4 SV=1	A0A0J5SYI0_ASPFM	93 kDa	TRUE	0.033	3	4	4
1973	RNA-binding La domain-containing protein OS=Aspergillus fumigatus Z5 GN=Y699_05107 PE=4 SV=1	A0A0J5Q5J4_ASPFM	45 kDa		0.06	3	4	4
1974	TFIIH complex helicase Rad3 OS=Aspergillus fumigatus Z5 GN=Y699_04976 PE=4 SV=1	A0A0J5Q0V0_ASPFM	88 kDa		0.034	3	3	3
1975	UBA domain-containing protein OS=Aspergillus fumigatus Z5 GN=Y699_06526 PE=4 SV=1	A0A0J5SDK2_ASPFM	33 kDa		0.095	2	3	4
1976	Transcriptional regulator Cwf13/SkiP OS=Aspergillus fumigatus Z5 GN=Y699_00268 PE=4 SV=1	A0A0J5SNP5_ASPFM	72 kDa		0.042	2	3	3
1977	Cytochrome P450 OS=Aspergillus fumigatus Z5 GN=Y699_01119 PE=4 SV=1	A0A0J5PTJ1_ASPFM	63 kDa		0.059	2	3	5
1978	mRNA cleavage factor complex component Pcf11 OS=Aspergillus fumigatus Z5 GN=Y699_01105 PE=4 SV=1	A0A0J5PXB8_ASPFM	74 kDa		0.028	2	3	4
1979	Endo-1,4-beta-mannosidase OS=Aspergillus fumigatus Z5 GN=Y699_08809 PE=3 SV=1	A0A0J5PJH6_ASPFM	41 kDa	TRUE	0.097	3	5	8
1980	Phosphatidylglycerophosphatase GEP4, mitochondrial OS=Aspergillus fumigatus Z5 GN=Y699_06399 PE=4 SV=1	A0A0J5PGD4_ASPFM	28 kDa		0.089	2	2	2
1981	Uncharacterized protein OS=Aspergillus fumigatus Z5 GN=Y699_03202 PE=4 SV=1	A0A0J5SKL6_ASPFM	84 kDa		0.036	3	3	3
1982	Uncharacterized protein OS=Aspergillus fumigatus Z5 GN=Y699_02181 PE=4 SV=1	A0A0J5Q0F3_ASPFM	49 kDa		0.059	3	4	4
1983	Phosphatase family protein OS=Aspergillus fumigatus Z5 GN=Y699_00634 PE=4 SV=1	A0A0J5PSA4_ASPFM	118 kDa	TRUE	0.03	4	6	6
1984	mRNA capping nucleoside-triphosphatase OS=Aspergillus fumigatus Z5 GN=Y699_06236 PE=4 SV=1	A0A0J5SCS3_ASPFM	86 kDa		0.041	3	4	4
1985	Cellular morphogenesis protein (Bud22) OS=Aspergillus fumigatus Z5 GN=Y699_04038 PE=4 SV=1	A0A0J5Q2U9_ASPFM	49 kDa		0.047	2	3	5
1986	UBA/TS-N domain-containing protein OS=Aspergillus fumigatus Z5 GN=Y699_00804 PE=4 SV=1	A0A0J5PSN8_ASPFM	109 kDa		0.026	2	2	2
1987	Serine/threonine protein kinase (Kin4), putative OS=Aspergillus fumigatus Z5 GN=Y699_09141 PE=4 SV=1	A0A0J5SFM5_ASPFM	127 kDa	TRUE	0.015	2	2	2
1988	PHD finger and SET domain-containing protein OS=Aspergillus fumigatus Z5 GN=Y699_02726 PE=4 SV=1	A0A0J5Q1Y0_ASPFM	101 kDa	TRUE	0.026	3	4	4
1989	Calcium/mangenease P-type ATPase, putative OS=Aspergillus fumigatus Z5 GN=Y699_03360 PE=3 SV=1	A0A0J5PQQ2_ASPFM	114 kDa		0.0085	2	2	3
1990	Uncharacterized protein OS=Aspergillus fumigatus Z5 GN=Y699_08758 PE=4 SV=1	A0A0J5PKL6_ASPFM	23 kDa		0.1	3	5	9
1991	Bax Inhibitor family protein OS=Aspergillus fumigatus Z5 GN=Y699_03112 PE=4 SV=1	A0A0J5SKC1_ASPFM	44 kDa	TRUE	0.033	2	4	9
1992	Phospholipid metabolism enzyme regulator, putative OS=Aspergillus fumigatus Z5 GN=Y699_02990 PE=4 SV=1	A0A0J5Q3Z5_ASPFM	99 kDa		0.021	2	2	2
1993	RNA helicase-like splicing factor (HRH1) OS=Aspergillus fumigatus Z5 GN=Y699_00912 PE=4 SV=1	A0A0J5PST7_ASPFM	226 kDa	TRUE	0.0095	2	3	3
1994	LipA and NB-ARC domain-containing protein OS=Aspergillus fumigatus Z5 GN=Y699_01405 PE=4 SV=1	A0A0J5PY84_ASPFM	156 kDa	TRUE	0.018	2	3	3
1995	Small nucleolar ribonucleoprotein complex subunit Utp15, putative OS=Aspergillus fumigatus Z5 GN=Y699_04741 PE=4 SV=1	A0A0J5Q092_ASPFM	60 kDa		0.046	2	3	5
1996	BAR domain-containing protein OS=Aspergillus fumigatus Z5 GN=Y699_00484 PE=4 SV=1	A0A0J5PRX9_ASPFM	49 kDa		0.025	2	2	2
1997	Chitin synthase A OS=Aspergillus fumigatus Z5 GN=Y699_04750 PE=4 SV=1	A0A0J5SX59_ASPFM	104 kDa		0.02	2	2	4
1998	Uncharacterized protein OS=Aspergillus fumigatus Z5 GN=Y699_07470 PE=4 SV=1	A0A0J5PI69_ASPFM	19 kDa		0.17	2	3	6
1999	Uncharacterized protein OS=Aspergillus fumigatus Z5 GN=Y699_08098 PE=4 SV=1	A0A0J5PWH5_ASPFM	43 kDa	TRUE	0.057	2	2	2
[truncated: 1,318 more rows]
