# Supplementary material for: Effects of amino acids on the lignocellulose degradation by Aspergillus fumigatus Z5: insights into performance, transcriptional, and proteomic profiles
Source: Biotechnol Biofuels. 2019 Jan 4;12:4. doi: 10.1186/s13068-018-1350-2 (PMC6318881; doi:10.1186/s13068-018-1350-2)
Supplement: Supplementary file 4 — Additional file 4: Dataset S3. Quantification of the total proteome from A. fumigatus Z5 in different treatments. [file 13068_2018_1350_MOESM4_ESM.xlsx]

## Sheet: All quant
No.	Identified Proteins	Accession Number	Molecular Weight	Protein Grouping Ambiguity	Mann-Whitney Test (p-value)	Log₂ Fold Change by Category(Cys / Reference)	Mann-Whitney Test (p-value)	Log₂ Fold Change by Category(Met / Reference)	CK1	Std Dev(CK1)	CK2	Std Dev(CK2)	Cys1	Std Dev(Cys1)	Cys2	Std Dev(Cys2)	Met1	Std Dev(Met1)	Met2	Std Dev(Met2)
1629	Isochorismatase family protein family OS=Aspergillus fumigatus Z5 GN=Y699_09417 PE=4 SV=1	A0A0J5PCV5_ASPFM	92 kDa	TRUE	0.36252	-0.1503	0.417602	-0.133754	8.5	0.483241	8.71	0.451455	8.3	0.456766	8.42	0.432759	8.51	0.438522	8.49	0.439458
3211	RNA polymerase II general transcription and DNA repair factor TFIIH component Tfb5 OS=Aspergillus fumigatus Z5 GN=Y699_09422 PE=4 SV=1	A0A0J5PCV8_ASPFM	8 kDa		0.176913	0.219533	0.60116	0.0849898	9.76	0.429855	9.06	0.426363	9.46	0.430134	9.24	0.427653	9.18	0.454207	9.35	0.429195
2606	Tetratricopeptide repeat domain-containing protein OS=Aspergillus fumigatus Z5 GN=Y699_09432 PE=4 SV=1	A0A0J5PCY9_ASPFM	88 kDa		0.338938	0.158766	0.523829	-0.105837	8.02	0.461872	7.69	0.43875	8.12	0.660909	7.67	0.469014	7.55	0.442857	7.56	0.451822
1466	NADH-ubiquinone oxidoreductase subunit OS=Aspergillus fumigatus Z5 GN=Y699_05972 PE=4 SV=1	A0A0J5PD46_ASPFM	47 kDa		0.882723	0.0235243	0.595378	0.0846535	9.91	0.467194	9.85	0.442106	9.73	0.448735	9.91	0.459271	10.03	0.43514	10.01	0.441703
3115	Uncharacterized protein OS=Aspergillus fumigatus Z5 GN=Y699_05992 PE=4 SV=1	A0A0J5PD63_ASPFM	44 kDa		0.174817	0.224172	0.294615	0.173155	8.29	0.433837	7.34	0.51285	8.11	0.523938	7.47	0.484463	8	0.433294	7.66	0.445273
874	Branched-chain-amino-acid aminotransferase OS=Aspergillus fumigatus Z5 GN=Y699_05997 PE=3 SV=1	A0A0J5PD67_ASPFM	46 kDa		0.446456	-0.124685	0.337427	0.157018	9.74	0.491523	9.84	0.437096	9.64	0.445893	9.54	0.44873	10.4	0.489236	9.78	0.459687
2850	NEDD8 conjugating enzyme (UbcL) OS=Aspergillus fumigatus Z5 GN=Y699_09410 PE=3 SV=1	A0A0J5PD87_ASPFM	24 kDa		0.395709	-0.139503	0.957922	-0.00866081	8.69	0.435052	8.84	0.426035	8.47	0.450037	8.6	0.425577	8.92	0.423748	8.77	0.429791
2680	Pyridoxal-phosphate dependent enzyme OS=Aspergillus fumigatus Z5 GN=Y699_09415 PE=4 SV=1	A0A0J5PD89_ASPFM	41 kDa	TRUE	0.532669	-0.100107	0.945309	0.0109999	9.49	0.49448	9.65	0.430213	9.35	0.454548	9.5	0.428212	9.75	0.434643	9.64	0.460019
3170	Uncharacterized protein OS=Aspergillus fumigatus Z5 GN=Y699_06032 PE=4 SV=1	A0A0J5PDA9_ASPFM	37 kDa		0.579132	-0.0883589	0.571009	-0.0902308	9.8	0.435083	9.86	0.420363	9.6	0.421067	9.69	0.418089	9.75	0.418989	9.76	0.439327
303	Glutamate dehydrogenase OS=Aspergillus fumigatus Z5 GN=Y699_06037 PE=3 SV=1	A0A0J5PDB2_ASPFM	49 kDa	TRUE	0.00904403	-0.413793	0.916474	-0.0166064	9.83	0.482211	10.43	0.466628	9.75	0.459408	9.74	0.483666	10.56	0.491243	10.23	0.450717
2001	Ribonucleoside-diphosphate reductase OS=Aspergillus fumigatus Z5 GN=Y699_06042 PE=3 SV=1	A0A0J5PDB4_ASPFM	96 kDa		0.459082	-0.113311	0.906865	-0.0178999	10.81	0.529664	11.23	0.459848	11.08	0.469003	10.92	0.43985	11.24	0.436241	11.23	0.458472
2932	DUTPase OS=Aspergillus fumigatus Z5 GN=Y699_09425 PE=4 SV=1	A0A0J5PDB8_ASPFM	19 kDa		0.430847	0.123209	0.0669468	-0.286696	10.86	0.438078	10.77	0.425217	10.84	0.423533	10.85	0.448459	10.33	0.420657	10.48	0.426389
1304	Cytochrome b-c1 complex subunit 7 OS=Aspergillus fumigatus Z5 GN=Y699_06052 PE=3 SV=1	A0A0J5PDC0_ASPFM	15 kDa		0.00641244	0.452002	0.524889	0.10543	10.47	0.448684	9.99	0.499469	11.4	0.579857	10.16	0.48349	10.56	0.476252	10.23	0.455777
1741	Coenzyme A synthetase, putative OS=Aspergillus fumigatus Z5 GN=Y699_06057 PE=4 SV=1	A0A0J5PDC4_ASPFM	56 kDa		0.544986	-0.0991967	0.0112108	0.415361	9.65	0.498523	10	0.439182	9.85	0.424951	9.82	0.435182	11.01	0.57964	10.33	0.466878
1742	Asparagine synthetase Asn2, putative OS=Aspergillus fumigatus Z5 GN=Y699_06062 PE=4 SV=1	A0A0J5PDC7_ASPFM	65 kDa		0.505347	-0.109066	0.362374	0.149069	9.71	0.436461	9.84	0.452891	9.64	0.442738	9.59	0.46959	10.39	0.472957	9.77	0.44908
2652	Integral ER membrane protein Scs2 OS=Aspergillus fumigatus Z5 GN=Y699_06067 PE=4 SV=1	A0A0J5PDD2_ASPFM	31 kDa		0.701995	-0.0609299	0.0332014	-0.339243	10.71	0.454878	10.37	0.426897	10.07	0.419331	10.26	0.423004	10.01	0.450751	9.78	0.458794
2603	Alpha/beta hydrolase OS=Aspergillus fumigatus Z5 GN=Y699_09465 PE=4 SV=1	A0A0J5PDE6_ASPFM	33 kDa		0.928789	-0.0138473	0.196332	-0.200231	10.63	0.467456	10.73	0.433826	10.61	0.436948	10.63	0.429298	10.57	0.430375	10.4	0.42896
2314	Uncharacterized protein OS=Aspergillus fumigatus Z5 GN=Y699_09475 PE=4 SV=1	A0A0J5PDF2_ASPFM	58 kDa		0.261593	0.176281	0.942094	-0.0114069	10.88	0.474905	11.13	0.457817	11.17	0.533816	11.44	0.51899	11.22	0.473035	11.13	0.489726
2681	Uncharacterized protein OS=Aspergillus fumigatus Z5 GN=Y699_06092 PE=4 SV=1	A0A0J5PDF3_ASPFM	92 kDa	TRUE	0.965022	-0.00701491	0.836664	-0.0329708	9.39	0.419724	9.57	0.419172	9.48	0.420769	9.49	0.426748	9.54	0.42453	9.58	0.424587
950	37S ribosomal protein S25, mitochondrial OS=Aspergillus fumigatus Z5 GN=Y699_06097 PE=4 SV=1	A0A0J5PDF7_ASPFM	30 kDa		0.95525	0.0090531	0.719707	0.0578674	9.54	0.456095	9.24	0.464178	9.17	0.440309	9.21	0.44235	9.36	0.439695	9.38	0.442441
72	Short chain dehydrogenase/reductase family protein OS=Aspergillus fumigatus Z5 GN=Y699_06112 PE=3 SV=1	A0A0J5PDG8_ASPFM	29 kDa	TRUE	0.468349	-0.120063	0.318323	-0.165195	7.76	0.681223	8.52	0.502046	8.26	0.46994	8.17	0.450469	8.22	0.444708	8.29	0.456379
2599	Putative Nup133 nucleoporin OS=Aspergillus fumigatus Z5 GN=Y699_05965 PE=4 SV=1	A0A0J5PDG9_ASPFM	138 kDa		0.478146	0.115425	0.857779	-0.0291641	9.45	0.437987	9.58	0.418906	9.91	0.755448	9.44	0.423955	9.69	0.418114	9.49	0.417718
951	Phosphoethanolamine OS=Aspergillus fumigatus Z5 GN=Y699_05975 PE=4 SV=1	A0A0J5PDH7_ASPFM	51 kDa		0.654901	-0.0741498	0.774372	-0.0475428	7.97	0.551573	8.26	0.448264	8.08	0.430273	8.02	0.439428	8.19	0.437432	8.21	0.434275
507	Ubiquitin fusion degradation protein UfdB OS=Aspergillus fumigatus Z5 GN=Y699_06122 PE=4 SV=1	A0A0J5PDH8_ASPFM	119 kDa		0.308751	-0.165221	0.698592	-0.0628223	8.99	0.600957	9.49	0.453942	9.32	0.443736	8.97	0.487945	9.41	0.432694	9.41	0.442233
903	Endosomal cargo receptor (Erp5) OS=Aspergillus fumigatus Z5 GN=Y699_06127 PE=3 SV=1	A0A0J5PDI3_ASPFM	26 kDa	TRUE	0.420229	0.132012	0.722863	-0.0580931	9.25	0.487477	8.99	0.468484	9.29	0.627139	8.95	0.477579	9.09	0.497646	8.82	0.495035
556	60S ribosomal protein L36 OS=Aspergillus fumigatus Z5 GN=Y699_06132 PE=3 SV=1	A0A0J5PDI6_ASPFM	19 kDa		0.203291	-0.200732	0.849621	0.0298905	10.23	0.458727	10.18	0.442894	9.82	0.530297	9.82	0.461325	10.2	0.454537	10.28	0.456799
2992	Small nucleolar ribonucleoprotein complex subunit, putative OS=Aspergillus fumigatus Z5 GN=Y699_06142 PE=4 SV=1	A0A0J5PDJ5_ASPFM	106 kDa	TRUE	0.644868	0.0739505	0.457072	0.119398	7.16	0.449749	6.48	0.442816	6.68	0.443295	6.64	0.42967	6.86	0.474252	6.87	0.429068
2499	CaaX prenyl protease Ste24 OS=Aspergillus fumigatus Z5 GN=Y699_06147 PE=4 SV=1	A0A0J5PDK0_ASPFM	53 kDa		0.808937	-0.0400258	0.880802	-0.024821	10.4	0.511133	10.81	0.473803	10.97	0.498652	10.3	0.502989	11.09	0.591986	10.46	0.474444
2002	Progesterone binding protein OS=Aspergillus fumigatus Z5 GN=Y699_06005 PE=4 SV=1	A0A0J5PDK6_ASPFM	14 kDa		0.573788	-0.088033	0.847219	0.0301383	10.8	0.43479	10.32	0.44	10.23	0.464397	10.02	0.497436	10.45	0.633446	10.34	0.633269
193	Clathrin heavy chain OS=Aspergillus fumigatus Z5 GN=Y699_06157 PE=3 SV=1	A0A0J5PDK8_ASPFM	191 kDa	TRUE	0.845315	-0.0313365	0.722228	-0.0570822	8.82	0.575148	9.38	0.436709	9.3	0.447974	9.21	0.459933	9.36	0.437228	9.3	0.442058
2966	Small nuclear ribonucleoprotein SmB, putative OS=Aspergillus fumigatus Z5 GN=Y699_06162 PE=4 SV=1	A0A0J5PDL3_ASPFM	22 kDa		0.947752	-0.0100981	0.710808	-0.0571273	10.83	0.430205	10.74	0.421613	10.71	0.426451	10.59	0.466543	10.76	0.425252	10.64	0.428431
2471	Ribosomal biogenesis protein Gar2 OS=Aspergillus fumigatus Z5 GN=Y699_06015 PE=4 SV=1	A0A0J5PDL6_ASPFM	53 kDa		0.652426	-0.0740081	0.708308	0.061435	8.73	0.435568	8.65	0.416068	8.44	0.440152	8.49	0.420825	8.81	0.427856	8.75	0.4181
1039	pH signal transduction protein PalA OS=Aspergillus fumigatus Z5 GN=Y699_06020 PE=4 SV=1	A0A0J5PDM4_ASPFM	93 kDa		0.846174	-0.0314164	0.72861	-0.0561737	9.21	0.490872	9.16	0.510578	9.06	0.433567	9.01	0.455798	9.11	0.445286	9.11	0.431756
2003	Oxidoreductase OS=Aspergillus fumigatus Z5 GN=Y699_06182 PE=4 SV=1	A0A0J5PDN0_ASPFM	36 kDa		0.891506	0.0217766	0.696796	-0.0622062	9.85	0.503081	10.33	0.435609	10.19	0.449033	10.37	0.439717	10.19	0.426837	10.36	0.428333
2732	Protease inhibitor (Tfs1) OS=Aspergillus fumigatus Z5 GN=Y699_06197 PE=4 SV=1	A0A0J5PDP0_ASPFM	19 kDa		0.668925	-0.0672672	0.0041043	-0.451707	10.25	0.43111	10.8	0.458755	10.63	0.440915	10.54	0.428255	10.08	0.452187	10.26	0.428466
2416	RNA polymerase II mediator complex component Med8, putative OS=Aspergillus fumigatus Z5 GN=Y699_06222 PE=4 SV=1	A0A0J5PDR0_ASPFM	24 kDa		0.679536	0.0653433	0.869325	0.0260186	10.25	0.430212	10	0.426268	10.03	0.449191	10.03	0.434708	10.03	0.420307	10.14	0.430926
3034	Methionine aminopeptidase 2 OS=Aspergillus fumigatus Z5 GN=Y699_06065 PE=3 SV=1	A0A0J5PDR6_ASPFM	52 kDa	TRUE	0.560908	-0.0956971	0.895029	0.0217064	9.51	0.461887	9.39	0.423653	9.28	0.424278	9.04	0.421347	9.71	0.429021	9.15	0.459325
722	Antioxidant protein LsfA OS=Aspergillus fumigatus Z5 GN=Y699_06242 PE=4 SV=1	A0A0J5PDS6_ASPFM	25 kDa	TRUE	1.01e-05	-0.690135	0.00213052	-0.479804	11.33	0.555512	11.21	0.546234	10.07	0.481784	10.15	0.483415	10.62	0.452572	10.39	0.449352
350	Diphosphomevalonate decarboxylase OS=Aspergillus fumigatus Z5 GN=Y699_06085 PE=4 SV=1	A0A0J5PDS8_ASPFM	43 kDa		0.558245	-0.0973654	0.543319	-0.101075	7.42	0.654518	8.14	0.47999	7.73	0.461847	7.98	0.441958	7.87	0.435687	8.06	0.448142
2563	Phytase OS=Aspergillus fumigatus Z5 GN=Y699_06247 PE=4 SV=1	A0A0J5PDS9_ASPFM	54 kDa		0.646743	-0.0712501	0.302485	-0.160304	11.89	0.43544	11.88	0.433472	11.57	0.44109	11.8	0.424528	11.68	0.430434	11.69	0.439362
1467	Oligosaccharyltransferase subunit ribophorin II OS=Aspergillus fumigatus Z5 GN=Y699_06252 PE=4 SV=1	A0A0J5PDT2_ASPFM	31 kDa		0.713257	-0.0574423	0.928097	-0.0141023	11.01	0.478374	10.95	0.435521	10.69	0.45968	10.89	0.44371	10.99	0.50103	10.94	0.43026
1162	Phospho-2-dehydro-3-deoxyheptonate aldolase, class II OS=Aspergillus fumigatus Z5 GN=Y699_06262 PE=4 SV=1	A0A0J5PDT9_ASPFM	51 kDa		0.839613	-0.0314705	0.58179	-0.085632	10.03	0.632203	10.58	0.437261	10.43	0.468269	10.48	0.440765	10.5	0.429727	10.49	0.432779
2500	Uncharacterized protein OS=Aspergillus fumigatus Z5 GN=Y699_06105 PE=4 SV=1	A0A0J5PDU0_ASPFM	90 kDa		0.745311	0.0520905	0.510477	0.105514	10.89	0.490754	10.62	0.447372	10.86	0.479115	10.4	0.474745	10.97	0.440559	10.68	0.447664
3022	DEAD/DEAH box helicase OS=Aspergillus fumigatus Z5 GN=Y699_06287 PE=3 SV=1	A0A0J5PDV5_ASPFM	88 kDa	TRUE	0.0329346	0.337242	0.979416	0.00408182	10.52	0.499579	9.74	0.432201	10.28	0.424787	10.05	0.55378	9.85	0.515181	9.81	0.452411
1630	ATP binding L-PSP endoribonuclease family protein OS=Aspergillus fumigatus Z5 GN=Y699_06292 PE=4 SV=1	A0A0J5PDV8_ASPFM	89 kDa		0.944298	0.0110282	0.838862	0.0320851	9.72	0.477444	9.83	0.441768	9.79	0.435495	9.77	0.440767	9.95	0.46589	9.89	0.436528
351	Polyketide synthase OS=Aspergillus fumigatus Z5 GN=Y699_06115 PE=4 SV=1	A0A0J5PDW0_ASPFM	240 kDa	TRUE	0.685565	-0.064196	0.810562	0.0379833	9.76	0.526112	9.78	0.450858	9.68	0.507438	9.56	0.467593	9.87	0.45243	9.87	0.492576
2303	GTPase activating protein for Arf OS=Aspergillus fumigatus Z5 GN=Y699_06297 PE=4 SV=1	A0A0J5PDW1_ASPFM	73 kDa	TRUE	0.435151	0.12774	0.372021	0.146083	9.37	0.427088	9.11	0.448571	9.49	0.446516	9.03	0.473019	9.51	0.431112	9.31	0.430839
257	Uncharacterized protein OS=Aspergillus fumigatus Z5 GN=Y699_06307 PE=4 SV=1	A0A0J5PDW7_ASPFM	70 kDa		0.664969	-0.0698326	0.522752	-0.10304	8.98	0.709006	9.72	0.453612	9.45	0.439491	9.6	0.440057	9.53	0.432415	9.65	0.445686
2938	Proteasome component Pup3 OS=Aspergillus fumigatus Z5 GN=Y699_06130 PE=4 SV=1	A0A0J5PDW8_ASPFM	21 kDa		0.644773	0.0755232	0.748759	-0.0524675	8.78	0.435304	8.75	0.431541	8.79	0.42611	8.8	0.43521	8.69	0.438716	8.74	0.425592
1631	SNARE protein Ykt6 OS=Aspergillus fumigatus Z5 GN=Y699_06337 PE=4 SV=1	A0A0J5PDY9_ASPFM	22 kDa		0.273794	-0.173867	0.498619	-0.107466	9.65	0.465725	10.37	0.434728	9.94	0.469369	10.11	0.428584	10.19	0.433218	10.27	0.440055
1743	SnRNP assembly factor OS=Aspergillus fumigatus Z5 GN=Y699_06140 PE=4 SV=1	A0A0J5PDZ1_ASPFM	70 kDa		0.50666	0.110074	0.903915	0.0200103	8.03	0.468271	7.49	0.479104	7.84	0.460861	7.44	0.487774	7.72	0.441739	7.48	0.450585
2931	60S ribosome biogenesis protein Mak11 OS=Aspergillus fumigatus Z5 GN=Y699_06145 PE=4 SV=1	A0A0J5PDZ4_ASPFM	56 kDa		0.741071	0.0547104	0.67502	0.0693991	8.46	0.431211	8.18	0.493579	8.22	0.417725	8.22	0.459091	8.37	0.454985	8.34	0.419911
629	Zinc metalloprotease OS=Aspergillus fumigatus Z5 GN=Y699_06150 PE=3 SV=1	A0A0J5PDZ8_ASPFM	119 kDa		0.554805	-0.0976832	0.725187	-0.058127	8.21	0.51039	8.65	0.443537	8.3	0.451183	8.49	0.438672	8.52	0.437827	8.62	0.436096
413	INO80 chromatin remodeling complex (Ies1) OS=Aspergillus fumigatus Z5 GN=Y699_06155 PE=4 SV=1	A0A0J5PE03_ASPFM	93 kDa		0.655816	0.0715811	0.894021	-0.0213947	10.21	0.417472	9.88	0.430286	10.08	0.418498	9.74	0.425423	9.84	0.427918	9.95	0.419668
557	Pitrilysin family metalloprotease (Cym1) OS=Aspergillus fumigatus Z5 GN=Y699_06180 PE=3 SV=1	A0A0J5PE17_ASPFM	119 kDa	TRUE	0.995467	-0.000913005	0.977552	0.00452059	9.66	0.521164	9.64	0.463344	9.5	0.444549	9.63	0.434506	9.64	0.460876	9.73	0.448426
1862	DNA polymerase delta subunit 2 OS=Aspergillus fumigatus Z5 GN=Y699_06185 PE=4 SV=1	A0A0J5PE20_ASPFM	90 kDa	TRUE	0.135417	0.246861	0.45984	0.122205	9.26	0.438096	8.5	0.422942	9.08	0.47488	8.67	0.452024	8.98	0.433932	8.62	0.467154
1744	RAB GTPase Ypt5 OS=Aspergillus fumigatus Z5 GN=Y699_06190 PE=4 SV=1	A0A0J5PE23_ASPFM	24 kDa	TRUE	0.652489	-0.072634	0.818591	-0.03699	10.94	0.428246	11.01	0.430772	11.04	0.432471	10.58	0.446289	11.18	0.438509	10.77	0.487803
1745	Uncharacterized protein OS=Aspergillus fumigatus Z5 GN=Y699_06372 PE=4 SV=1	A0A0J5PE27_ASPFM	50 kDa	TRUE	0.995182	-0.0010022	0.811101	-0.0396626	9.6	0.462287	9.45	0.449998	9.69	0.524603	8.98	0.555111	9.62	0.480484	9.2	0.467635
2682	Uncharacterized protein OS=Aspergillus fumigatus Z5 GN=Y699_06195 PE=4 SV=1	A0A0J5PE28_ASPFM	46 kDa		0.613239	-0.0824667	0.37497	-0.144737	9.08	0.620008	9.76	0.454802	9.41	0.433737	9.65	0.435474	9.43	0.445582	9.67	0.426526
1863	Threonine dehydratase OS=Aspergillus fumigatus Z5 GN=Y699_06200 PE=3 SV=1	A0A0J5PE32_ASPFM	62 kDa		0.771444	-0.0477716	0.660537	0.0721969	9.45	0.462499	9.34	0.461868	9.38	0.421128	9.01	0.454019	9.72	0.463583	9.24	0.43316
1222	Zinc-containing alcohol dehydrogenase OS=Aspergillus fumigatus Z5 GN=Y699_06210 PE=4 SV=1	A0A0J5PE39_ASPFM	37 kDa		0.610994	-0.0814995	0.18673	0.211424	9.93	0.522971	10.36	0.424563	10.06	0.466006	10.31	0.424254	10.87	0.515552	10.54	0.47853
254	Uncharacterized protein OS=Aspergillus fumigatus Z5 GN=Y699_06230 PE=4 SV=1	A0A0J5PE49_ASPFM	37 kDa		0.340277	0.154033	0.108033	-0.259819	9.73	0.452766	9.27	0.430952	9.38	0.435115	9.42	0.430603	8.92	0.499723	8.93	0.496895
290	Hsp90 co-chaperone Cdc37 OS=Aspergillus fumigatus Z5 GN=Y699_06377 PE=4 SV=1	A0A0J5PE51_ASPFM	55 kDa	TRUE	0.276492	0.180593	0.379339	0.145885	10.68	0.499421	9.86	0.462227	10.51	0.551032	9.69	0.516527	10.41	0.473128	9.98	0.452786
530	Transcription elongation factor SPT5 OS=Aspergillus fumigatus Z5 GN=Y699_06235 PE=3 SV=1	A0A0J5PE52_ASPFM	114 kDa	TRUE	0.813532	0.0381951	0.815704	0.0377292	9.19	0.540611	9.03	0.462902	9.06	0.464631	8.99	0.473007	9.18	0.476639	9.09	0.449593
177	Calcium homeostasis protein Regucalcin, putative OS=Aspergillus fumigatus Z5 GN=Y699_06245 PE=4 SV=1	A0A0J5PE58_ASPFM	35 kDa		0.6711	-0.0688484	0.720036	-0.0580959	9.84	0.463538	9.69	0.438892	9.41	0.460718	9.59	0.445462	9.8	0.460681	9.45	0.46569
1544	Dienelactone hydrolase family protein OS=Aspergillus fumigatus Z5 GN=Y699_06265 PE=4 SV=1	A0A0J5PE69_ASPFM	31 kDa		0.984209	-0.00327364	0.772481	-0.0478232	7.15	0.574793	7.48	0.478105	7.29	0.470961	7.48	0.447958	7.39	0.443681	7.45	0.44088
1163	Uncharacterized protein OS=Aspergillus fumigatus Z5 GN=Y699_06280 PE=4 SV=1	A0A0J5PE74_ASPFM	33 kDa	TRUE	0.959846	-0.00817959	0.980072	0.00405667	9.39	0.466169	9.12	0.437433	9.15	0.533168	8.92	0.626915	9.26	0.452343	9.07	0.473555
1219	Serine/threonine protein kinase (Pdd7p), putative OS=Aspergillus fumigatus Z5 GN=Y699_06290 PE=4 SV=1	A0A0J5PE77_ASPFM	103 kDa		0.205612	0.203715	0.204695	0.204069	9.81	0.441937	9.19	0.52647	9.56	0.51924	9.37	0.474801	9.53	0.45782	9.62	0.458439
1738	ABC multidrug transporter, putative OS=Aspergillus fumigatus Z5 GN=Y699_06300 PE=4 SV=1	A0A0J5PE83_ASPFM	155 kDa		0.691973	0.0651638	0.938212	0.0127512	7.31	0.501545	7.11	0.463211	7.3	0.462226	7.08	0.492448	7.25	0.501172	7.15	0.470485
2946	Uncharacterized protein OS=Aspergillus fumigatus Z5 GN=Y699_06315 PE=4 SV=1	A0A0J5PE90_ASPFM	19 kDa		0.0486692	0.325425	0.0921696	0.277949	9.05	0.431672	8.28	0.463204	8.72	0.44988	8.93	0.433964	8.78	0.423323	8.95	0.430191
3071	Histone acetyltransferase subunit (Yaf9) OS=Aspergillus fumigatus Z5 GN=Y699_06360 PE=4 SV=1	A0A0J5PEB5_ASPFM	29 kDa		0.193268	0.21324	0.488024	0.113665	8.27	0.450455	7.39	0.451269	8.21	0.562732	7.4	0.475281	7.98	0.485011	7.54	0.467854
1533	SNARE complex subunit (Tlg2) OS=Aspergillus fumigatus Z5 GN=Y699_06380 PE=4 SV=1	A0A0J5PED1_ASPFM	44 kDa		0.572089	0.0939396	0.654659	0.0743699	9.17	0.539792	8.43	0.493284	8.87	0.545748	8.18	0.495615	8.84	0.452368	8.41	0.445989
3214	Glucoamylase OS=Aspergillus fumigatus Z5 GN=Y699_06390 PE=3 SV=1	A0A0J5PEF2_ASPFM	68 kDa		0.812346	0.0371516	0.574215	-0.0879285	10.62	0.59632	10.97	0.436084	10.87	0.424082	11.01	0.424693	10.83	0.424673	10.94	0.427508
3044	Small nuclear ribonucleoprotein SmD3 OS=Aspergillus fumigatus Z5 GN=Y699_06400 PE=4 SV=1	A0A0J5PEF9_ASPFM	10 kDa		0.583415	-0.0847921	0.74105	-0.051079	10.51	0.447395	10.65	0.433974	10.48	0.435457	10.43	0.42258	10.62	0.429105	10.6	0.449388
2906	RING and UBP finger domain-containing protein OS=Aspergillus fumigatus Z5 GN=Y699_06410 PE=4 SV=1	A0A0J5PEG5_ASPFM	78 kDa		0.509241	0.109716	0.907142	0.0193897	9.79	0.424444	9.21	0.428343	9.66	0.418556	8.97	0.50176	9.58	0.453205	9	0.48993
126	40S ribosomal protein S6 OS=Aspergillus fumigatus Z5 GN=Y699_06452 PE=3 SV=1	A0A0J5PEH6_ASPFM	27 kDa	TRUE	0.462249	-0.115619	0.664067	0.068273	10.68	0.453304	10.77	0.446313	10.45	0.477862	10.62	0.45994	10.85	0.450403	10.94	0.484625
1864	Small nucleolar ribonucleoprotein complex component (Utp5), putative OS=Aspergillus fumigatus Z5 GN=Y699_06430 PE=4 SV=1	A0A0J5PEH7_ASPFM	93 kDa		0.825125	-0.0349426	0.855255	-0.0288388	9.87	0.460726	9.91	0.433838	9.77	0.426929	9.8	0.434053	9.98	0.448355	9.83	0.427067
3262	Stress responsive A/B barrel domain-containing protein OS=Aspergillus fumigatus Z5 GN=Y699_06435 PE=4 SV=1	A0A0J5PEI1_ASPFM	12 kDa		0.421307	0.130934	0.187893	0.214392	11.83	0.430476	11.45	0.451294	11.85	0.431708	11.37	0.437062	12.12	0.432229	11.55	0.432588
2315	DlpA domain-containing protein OS=Aspergillus fumigatus Z5 GN=Y699_06462 PE=4 SV=1	A0A0J5PEI2_ASPFM	31 kDa		0.932508	-0.013811	0.902275	0.020018	9.14	0.639902	9.35	0.483645	9.33	0.432275	9.19	0.447854	9.27	0.44273	9.55	0.445919
1746	RuvB-like helicase OS=Aspergillus fumigatus Z5 GN=Y699_06445 PE=3 SV=1	A0A0J5PEI7_ASPFM	50 kDa		0.535564	0.0989649	0.58741	0.0867128	6.76	0.489301	6.43	0.496617	6.66	0.443446	6.67	0.439128	6.72	0.459567	6.77	0.436441
2926	SNF7 family protein (Cta1) OS=Aspergillus fumigatus Z5 GN=Y699_06467 PE=4 SV=1	A0A0J5PEI8_ASPFM	24 kDa		0.569537	0.0800935	0.821126	0.0318643	5.97	0.48765	5.38	0.474752	5.77	0.432839	5.55	0.515637	5.7	0.44866	5.53	0.446028
243	Ubiquitin-protein ligase (Tom1), putative OS=Aspergillus fumigatus Z5 GN=Y699_06450 PE=4 SV=1	A0A0J5PEJ0_ASPFM	451 kDa	TRUE	0.799396	0.0422178	0.688026	0.0667034	8.28	0.571766	7.86	0.477947	8.13	0.473779	7.62	0.530762	8.21	0.484385	7.87	0.476278
1103	Nucleoporin SONB, putative OS=Aspergillus fumigatus Z5 GN=Y699_06472 PE=4 SV=1	A0A0J5PEJ3_ASPFM	209 kDa	TRUE	0.684314	0.0641306	0.723073	0.0558772	10.02	0.482788	9.82	0.436886	9.9	0.462951	9.8	0.451273	9.96	0.44355	9.94	0.44966
2564	Uncharacterized protein OS=Aspergillus fumigatus Z5 GN=Y699_06460 PE=4 SV=1	A0A0J5PEJ8_ASPFM	9 kDa		0.069555	0.299261	0.653538	0.0740184	11.36	0.467342	11.35	0.432787	12.18	0.526515	11.32	0.43524	11.61	0.472314	11.54	0.46208
1386	Kynurenine aminotransferase, putative OS=Aspergillus fumigatus Z5 GN=Y699_06482 PE=4 SV=1	A0A0J5PEK3_ASPFM	48 kDa	TRUE	0.224205	-0.191057	0.963872	0.00711561	10.03	0.519944	10.49	0.438394	10.07	0.433201	10.21	0.460289	10.52	0.438362	10.52	0.439052
377	L-aminoadipate-semialdehyde dehydrogenase OS=Aspergillus fumigatus Z5 GN=Y699_06487 PE=3 SV=1	A0A0J5PEK7_ASPFM	157 kDa	TRUE	0.678239	-0.0646991	0.87083	0.0253459	9.99	0.515429	10.28	0.502642	10.16	0.542357	10.08	0.449273	10.42	0.435066	10.28	0.449543
904	Proteasome activator subunit 4 OS=Aspergillus fumigatus Z5 GN=Y699_06492 PE=4 SV=1	A0A0J5PEL1_ASPFM	223 kDa	TRUE	0.668258	-0.0701473	0.811731	0.0389656	8.64	0.455922	8.82	0.459545	8.73	0.436207	8.55	0.473385	8.91	0.445747	8.91	0.46077
352	Saccharopine dehydrogenase Lys9 OS=Aspergillus fumigatus Z5 GN=Y699_06497 PE=4 SV=1	A0A0J5PEL4_ASPFM	49 kDa		0.49217	-0.108549	0.751203	-0.0500873	9.65	0.593383	10.27	0.452411	9.95	0.469116	10.11	0.445785	10.27	0.447731	10.18	0.437746
997	Aminotransferase, classes I and II, putative OS=Aspergillus fumigatus Z5 GN=Y699_06507 PE=4 SV=1	A0A0J5PEM1_ASPFM	54 kDa		0.96846	0.0064727	0.921476	0.0161319	9.24	0.463407	9.02	0.523611	9.11	0.467026	8.81	0.454055	9.23	0.464815	8.94	0.440723
442	NADH-ubiquinone oxidoreductase subunit F OS=Aspergillus fumigatus Z5 GN=Y699_06470 PE=4 SV=1	A0A0J5PEM4_ASPFM	55 kDa	TRUE	0.456675	-0.117526	0.969419	0.00605119	10.4	0.543047	10.89	0.440636	10.52	0.461354	10.76	0.444557	10.9	0.453443	10.95	0.453055
3189	Mannose-1-phosphate guanyltransferase OS=Aspergillus fumigatus Z5 GN=Y699_06512 PE=4 SV=1	A0A0J5PEM5_ASPFM	64 kDa		0.708769	-0.0575183	0.294115	0.161478	11	0.427667	11.03	0.427245	10.88	0.42677	10.91	0.426685	11.4	0.427928	11.18	0.427381
531	Xanthine dehydrogenase HxA, putative OS=Aspergillus fumigatus Z5 GN=Y699_06485 PE=4 SV=1	A0A0J5PEN3_ASPFM	142 kDa		0.539177	-0.100008	0.72348	-0.0576028	8.96	0.530286	9.41	0.455163	9.09	0.443001	9.25	0.43028	9.26	0.452412	9.42	0.448891
2151	RNA polymerase II transcription factor-like protein OS=Aspergillus fumigatus Z5 GN=Y699_06527 PE=4 SV=1	A0A0J5PEN7_ASPFM	71 kDa		0.382421	0.144815	0.65281	0.0745804	8.66	0.498333	8.2	0.425134	8.59	0.597692	8.2	0.430594	8.46	0.428809	8.35	0.454322
952	Uncharacterized protein OS=Aspergillus fumigatus Z5 GN=Y699_06495 PE=4 SV=1	A0A0J5PEN9_ASPFM	141 kDa	TRUE	0.373543	0.14796	0.800223	-0.0420806	8.16	0.462471	7.88	0.601295	8.25	0.501848	7.89	0.46817	7.87	0.495096	7.88	0.460497
182	Alkaline serine protease Alp1 OS=Aspergillus fumigatus Z5 GN=Y699_06537 PE=3 SV=1	A0A0J5PEP5_ASPFM	42 kDa		0.870241	0.0261964	0.512672	0.105046	6.76	0.623552	7.12	0.468047	6.83	0.504196	7.43	0.472543	7.14	0.453578	7.68	0.509247
1104	N-terminal acetyltransferase catalytic subunit (NAT1) OS=Aspergillus fumigatus Z5 GN=Y699_06547 PE=4 SV=1	A0A0J5PEQ2_ASPFM	96 kDa		0.817497	0.0372029	0.295523	0.168571	10	0.467608	9.84	0.443792	10.01	0.461976	9.68	0.470443	10.32	0.527388	9.96	0.444581
3035	Uncharacterized protein OS=Aspergillus fumigatus Z5 GN=Y699_06515 PE=4 SV=1	A0A0J5PES3_ASPFM	34 kDa	TRUE	0.314151	0.16656	0.0912707	0.279377	9.55	0.419459	9	0.423608	9.57	0.484359	8.94	0.576303	9.74	0.633786	9.38	0.433077
2152	Phosphatidyl synthase OS=Aspergillus fumigatus Z5 GN=Y699_06530 PE=4 SV=1	A0A0J5PET2_ASPFM	53 kDa		0.493736	-0.109856	0.254847	0.182664	10.05	0.49919	10.31	0.433907	9.94	0.431479	10.23	0.422458	10.75	0.528013	10.47	0.428442
575	Glyoxylate reductase OS=Aspergillus fumigatus Z5 GN=Y699_06540 PE=3 SV=1	A0A0J5PEU1_ASPFM	37 kDa	TRUE	0.506751	-0.107527	0.620687	-0.0801176	8.98	0.456751	9.25	0.438075	8.98	0.442546	9.02	0.436907	9.17	0.434273	9.13	0.444766
785	Serine/threonine protein kinase OS=Aspergillus fumigatus Z5 GN=Y699_06545 PE=4 SV=1	A0A0J5PEU2_ASPFM	74 kDa		0.592847	-0.086741	0.654396	0.0725851	10.22	0.529853	9.84	0.431178	9.86	0.467039	9.4	0.445742	10.1	0.461323	9.86	0.444576
3171	Phosphatidylinositol phospholipase C OS=Aspergillus fumigatus Z5 GN=Y699_06555 PE=4 SV=1	A0A0J5PEV2_ASPFM	55 kDa		0.773286	-0.0454986	0.7327	0.0540029	6.93	0.496111	6.53	0.429764	6.3	0.443717	6.41	0.466805	6.82	0.437903	6.57	0.42983
1305	Vacuolar protein sorting-associated protein 26 OS=Aspergillus fumigatus Z5 GN=Y699_06560 PE=4 SV=1	A0A0J5PEV4_ASPFM	49 kDa		0.695556	-0.0649558	0.831428	-0.0353255	7.96	0.551727	8.34	0.467351	8.06	0.437104	8.23	0.427666	8.26	0.434086	8.35	0.430218
3116	Nitrilase, putative OS=Aspergillus fumigatus Z5 GN=Y699_06575 PE=4 SV=1	A0A0J5PEW6_ASPFM	29 kDa	TRUE	0.631618	-0.0757567	0.560507	0.0919296	10.19	0.555716	10.49	0.425988	10.23	0.439976	10.4	0.419867	10.61	0.448166	10.7	0.436115
656	Uncharacterized protein OS=Aspergillus fumigatus Z5 GN=Y699_06585 PE=4 SV=1	A0A0J5PEX2_ASPFM	61 kDa	TRUE	0.0875994	0.283521	0.571202	0.0939901	9.05	0.474481	8.15	0.507795	9.07	0.616483	8.19	0.484237	8.55	0.449234	8.39	0.464887
1865	Enoyl-CoA hydratase/isomerase family protein OS=Aspergillus fumigatus Z5 GN=Y699_09419 PE=4 SV=1	A0A0J5PF02_ASPFM	31 kDa		0.986839	-0.00266863	0.382033	-0.14142	10.63	0.497257	11.23	0.473303	11.42	0.466521	10.8	0.474489	11.09	0.436241	11.01	0.441191
1387	Uncharacterized protein OS=Aspergillus fumigatus Z5 GN=Y699_09327 PE=4 SV=1	A0A0J5PF04_ASPFM	12 kDa		0.628746	-0.0761287	0.715536	-0.0573685	10.87	0.437692	10.61	0.430015	10.37	0.438136	10.47	0.430804	10.49	0.433035	10.62	0.438618
378	Voltage-gated K+ channel beta subunit (KCNAB), putative OS=Aspergillus fumigatus Z5 GN=Y699_09382 PE=4 SV=1	A0A0J5PF48_ASPFM	39 kDa	TRUE	0.528842	-0.0997598	0.767786	-0.0467529	9.24	0.706065	9.99	0.476112	9.72	0.494543	9.81	0.427653	10.01	0.442045	9.89	0.440622
1747	TAM domain-containing methyltransferase OS=Aspergillus fumigatus Z5 GN=Y699_09459 PE=4 SV=1	A0A0J5PF54_ASPFM	37 kDa	TRUE	0.577979	-0.086266	0.250621	-0.178131	10.27	0.55521	10.58	0.459653	10.39	0.450308	10.35	0.431996	10.39	0.434617	10.33	0.43274
443	Extracellular polygalacturonase OS=Aspergillus fumigatus Z5 GN=Y699_09374 PE=3 SV=1	A0A0J5PF60_ASPFM	38 kDa		0.857727	0.0295123	0.221937	-0.201132	8.78	0.488426	8.81	0.46092	8.67	0.45539	8.83	0.441456	8.49	0.465354	8.54	0.470794
875	Translation elongation factor eEF-1B gamma subunit OS=Aspergillus fumigatus Z5 GN=Y699_09384 PE=3 SV=1	A0A0J5PF72_ASPFM	24 kDa		0.859552	-0.0289948	0.709288	0.0610833	10.69	0.485442	11.03	0.433155	11.19	0.470942	10.61	0.503153	11.41	0.515766	10.89	0.436725
723	Methylthioribose-1-phosphate isomerase OS=Aspergillus fumigatus Z5 GN=MRI1 PE=3 SV=1	A0A0J5PF83_ASPFM	46 kDa		0.187153	-0.214379	0.48911	-0.11238	9.39	0.548225	9.98	0.488329	9.4	0.450136	9.69	0.443418	9.73	0.435737	9.89	0.44648
2984	Glycogen synthase kinase (Skp1) OS=Aspergillus fumigatus Z5 GN=Y699_07186 PE=4 SV=1	A0A0J5PF90_ASPFM	48 kDa	TRUE	0.569642	0.0932296	0.485627	0.114324	11.09	0.56462	10.76	0.46089	11.11	0.42902	10.58	0.468521	11.27	0.437563	10.7	0.441649
3067	ABC transporter OS=Aspergillus fumigatus Z5 GN=Y699_07191 PE=4 SV=1	A0A0J5PF93_ASPFM	38 kDa	TRUE	0.486086	-0.115856	0.541434	0.101534	7.59	0.467888	7.84	0.485199	7.66	0.546617	7.48	0.637026	8.14	0.716636	7.95	0.506097
953	Purine nucleoside phosphorylase OS=Aspergillus fumigatus Z5 GN=Y699_07168 PE=3 SV=1	A0A0J5PF99_ASPFM	35 kDa		0.28364	-0.166957	0.991402	-0.00167704	10.02	0.619088	10.64	0.462471	10.31	0.464092	10.35	0.438716	10.64	0.440155	10.68	0.464533
2501	RSC complex subunit Sfh1 OS=Aspergillus fumigatus Z5 GN=Y699_05994 PE=4 SV=1	A0A0J5PFA4_ASPFM	63 kDa		0.476578	0.117897	0.965706	-0.00712122	8.85	0.427009	8.31	0.427499	8.6	0.447787	8.28	0.426362	8.46	0.451272	8.26	0.447831
1295	Cytokinesis protein SepA/Bni1 OS=Aspergillus fumigatus Z5 GN=Y699_07206 PE=4 SV=1	A0A0J5PFA7_ASPFM	199 kDa	TRUE	0.968926	0.00608587	0.723778	0.0551927	10.14	0.834868	10.26	0.424845	10.24	0.445347	10.17	0.422525	10.36	0.425562	10.4	0.543828
281	60S ribosomal protein L28 OS=Aspergillus fumigatus Z5 GN=Y699_07178 PE=4 SV=1	A0A0J5PFB1_ASPFM	17 kDa	TRUE	0.319673	-0.158645	0.97055	0.00588241	10.31	0.486563	10.31	0.445702	9.87	0.495539	10.12	0.444623	10.35	0.453764	10.33	0.50334
1223	DDENN domain-containing protein OS=Aspergillus fumigatus Z5 GN=Y699_06024 PE=4 SV=1	A0A0J5PFB7_ASPFM	124 kDa	TRUE	0.629512	-0.0793664	0.575014	-0.0922183	8.54	0.450182	8.68	0.435888	8.51	0.426121	8.42	0.494382	8.57	0.428455	8.54	0.463312
758	Bifunctional purine biosynthetic protein Ade1, putative OS=Aspergillus fumigatus Z5 GN=Y699_07226 PE=3 SV=1	A0A0J5PFB8_ASPFM	86 kDa		0.944948	-0.0110576	0.870734	-0.0260509	9.52	0.470545	9.5	0.439068	9.4	0.44405	9.42	0.435524	9.58	0.450878	9.42	0.442537
1632	Uncharacterized protein OS=Aspergillus fumigatus Z5 GN=Y699_07231 PE=4 SV=1	A0A0J5PFC0_ASPFM	23 kDa		0.257821	0.176882	0.720833	-0.0558668	11.7	0.460728	11.24	0.432132	11.29	0.440941	11.53	0.438081	11.23	0.431895	11.21	0.444026
2934	Sphingomyelin phosphodiesterase OS=Aspergillus fumigatus Z5 GN=Y699_06039 PE=3 SV=1	A0A0J5PFC6_ASPFM	68 kDa		0.319648	0.158606	0.379086	-0.140244	9.43	0.625732	9.88	0.439977	10.07	0.569528	9.99	0.426503	9.89	0.423288	9.56	0.458134
905	Wd-repeat protein OS=Aspergillus fumigatus Z5 GN=Y699_07183 PE=4 SV=1	A0A0J5PFC9_ASPFM	64 kDa		0.396085	0.135948	0.513024	0.104774	10.02	0.771388	9.94	0.452311	10.19	0.842965	9.99	0.479345	10.35	0.45702	9.95	0.474981
25	GPI-anchored cell wall organization protein Ecm33 OS=Aspergillus fumigatus Z5 GN=Y699_06054 PE=4 SV=1	A0A0J5PFD8_ASPFM	42 kDa		0.475174	0.118384	0.496817	-0.112665	9.74	0.47494	9.2	0.451335	9.11	0.443595	9.49	0.453328	8.85	0.456802	9.24	0.465337
1968	6-phosphofructo-2-kinase, putative OS=Aspergillus fumigatus Z5 GN=Y699_07188 PE=4 SV=1	A0A0J5PFD9_ASPFM	61 kDa		0.320084	-0.159278	0.468305	-0.116126	9.41	0.421871	9.65	0.450684	9.33	0.421688	9.32	0.419562	9.48	0.431305	9.51	0.424668
1224	N-glycosyl-transferase OS=Aspergillus fumigatus Z5 GN=Y699_06059 PE=4 SV=1	A0A0J5PFE2_ASPFM	47 kDa		0.662385	0.0720962	0.852909	0.0306128	10.16	0.561443	9.58	0.444537	9.91	0.436412	9.32	0.526336	9.9	0.43398	9.45	0.487875
1040	Histone ubiquitinationc protein (Bre1) OS=Aspergillus fumigatus Z5 GN=Y699_07261 PE=4 SV=1	A0A0J5PFE6_ASPFM	76 kDa	TRUE	0.338649	0.158813	0.440122	0.128123	9.62	0.461303	9.03	0.44347	9.57	0.4669	8.92	0.468223	9.56	0.449873	9.09	0.47879
1845	Tyrosyl-DNA phosphodiesterase OS=Aspergillus fumigatus Z5 GN=Y699_07266 PE=4 SV=1	A0A0J5PFF2_ASPFM	74 kDa	TRUE	0.631402	0.0792241	0.95301	-0.00973051	8.61	0.451879	8.46	0.416045	8.55	0.414507	8.5	0.418862	8.42	0.422908	8.57	0.422418
2861	Cytochrome b2-like protein OS=Aspergillus fumigatus Z5 GN=Y699_06074 PE=3 SV=1	A0A0J5PFF4_ASPFM	55 kDa	TRUE	0.859708	0.0284617	0.00726216	0.43192	9.94	0.535048	9.73	0.431493	9.71	0.431896	9.82	0.436731	10.64	0.697445	10.22	0.599532
1041	Phosphoserine aminotransferase OS=Aspergillus fumigatus Z5 GN=Y699_07203 PE=3 SV=1	A0A0J5PFF5_ASPFM	47 kDa	TRUE	0.336443	-0.156292	0.898354	-0.0207563	8.69	0.687929	9.24	0.449258	8.84	0.465112	8.99	0.427235	9.26	0.442452	9.19	0.430635
86	NAD-dependent formate dehydrogenase AciA/Fdh OS=Aspergillus fumigatus Z5 GN=Y699_07208 PE=3 SV=1	A0A0J5PFG2_ASPFM	46 kDa	TRUE	0.791833	-0.0408173	0.167932	-0.21327	10.39	0.503734	10.94	0.480609	10.76	0.449979	10.82	0.45828	10.76	0.441196	10.59	0.50323
2004	Vacuolar protein sorting-associated protein VpsB OS=Aspergillus fumigatus Z5 GN=Y699_07213 PE=4 SV=1	A0A0J5PFG8_ASPFM	67 kDa		0.872486	-0.0258952	0.8822	-0.0238996	9.3	0.469616	9.31	0.429759	9.3	0.439881	9.09	0.464265	9.34	0.424538	9.28	0.427437
1748	Uncharacterized protein OS=Aspergillus fumigatus Z5 GN=Y699_07281 PE=4 SV=1	A0A0J5PFG9_ASPFM	44 kDa		0.894122	-0.0215809	0.837687	-0.033208	9.31	0.490399	9.2	0.425001	9.05	0.430967	9.13	0.435906	9.17	0.452904	9.2	0.435308
906	KH domain-containing protein OS=Aspergillus fumigatus Z5 GN=Y699_06094 PE=4 SV=1	A0A0J5PFH2_ASPFM	53 kDa	TRUE	0.378928	0.14203	0.649015	0.0734584	9.63	0.502407	9.06	0.435328	9.28	0.46723	9.16	0.447109	9.24	0.443574	9.23	0.449762
154	Oxidoreductase OS=Aspergillus fumigatus Z5 GN=Y699_06114 PE=3 SV=1	A0A0J5PFI8_ASPFM	43 kDa		0.953746	-0.00895288	0.436103	-0.120208	10.9	0.535005	10.87	0.509799	10.85	0.476838	10.7	0.467761	10.73	0.45799	10.75	0.470458
630	Chromosome segregation protein Cse1, putative OS=Aspergillus fumigatus Z5 GN=Y699_07301 PE=4 SV=1	A0A0J5PFI9_ASPFM	109 kDa		0.984178	-0.00329665	0.933905	0.0137858	8.17	0.501504	8.04	0.448166	8.23	0.465995	7.66	0.491923	8.21	0.45981	8	0.489882
33	Cobalamin-independent methionine synthase MetH/D OS=Aspergillus fumigatus Z5 GN=Y699_06124 PE=3 SV=1	A0A0J5PFJ6_ASPFM	87 kDa	TRUE	0.207976	-0.2034	0.690688	-0.0642536	9.45	0.632718	10.29	0.463928	9.74	0.470153	10.03	0.447297	10.12	0.444634	10.28	0.456187
1225	Cytoskeleton organization protein (Dec1) OS=Aspergillus fumigatus Z5 GN=Y699_06134 PE=4 SV=1	A0A0J5PFK3_ASPFM	109 kDa	TRUE	0.957054	-0.00884591	0.850799	-0.0308935	9.17	0.443478	9.18	0.450252	9.32	0.425204	8.83	0.464275	9.24	0.434509	9.1	0.451429
2287	Signal sequence receptor alpha subunit OS=Aspergillus fumigatus Z5 GN=Y699_07316 PE=4 SV=1	A0A0J5PFK5_ASPFM	70 kDa		0.702497	-0.0621526	0.61365	0.0820966	8.82	0.494963	9.06	0.420229	8.84	0.43208	8.96	0.419114	9.3	0.442591	9.14	0.430437
1042	Proteasome component Pre1, putative OS=Aspergillus fumigatus Z5 GN=Y699_06139 PE=4 SV=1	A0A0J5PFK7_ASPFM	21 kDa	TRUE	0.106479	-0.253479	0.632707	-0.0749923	9.7	0.537493	10.32	0.471102	9.88	0.434698	9.87	0.443389	10.21	0.439988	10.24	0.469843
2316	Amidophosphoribosyltransferase OS=Aspergillus fumigatus Z5 GN=Y699_07326 PE=3 SV=1	A0A0J5PFL4_ASPFM	74 kDa		0.730804	-0.0550425	0.923368	-0.0153822	9.61	0.477587	9.57	0.419458	9.42	0.42474	9.41	0.42994	9.68	0.432066	9.48	0.47157
696	ATP dependent RNA helicase (Dbp1), putative OS=Aspergillus fumigatus Z5 GN=Y699_06154 PE=3 SV=1	A0A0J5PFL9_ASPFM	72 kDa	TRUE	0.724371	0.0578561	0.63706	0.0773868	8.94	0.5002	8.71	0.434986	8.86	0.442165	8.63	0.490827	9.01	0.513098	8.76	0.438003
1388	Bifunctional dethiobiotin synthetase/adenosylmethionine-8-amino-7-oxononanoate aminotransferase OS=Aspergillus fumigatus Z5 GN=Y699_07336 PE=3 SV=1	A0A0J5PFM5_ASPFM	87 kDa	TRUE	0.829915	0.0346377	0.458252	0.119535	9.21	0.484791	9.2	0.425442	9.19	0.432624	9.21	0.426869	9.53	0.466731	9.33	0.445197
128	Endoglucanase OS=Aspergillus fumigatus Z5 GN=Y699_06174 PE=4 SV=1	A0A0J5PFN9_ASPFM	26 kDa		0.50417	0.110968	0.353903	-0.154037	8.97	0.503961	8.77	0.446733	8.65	0.44597	9.05	0.476197	8.38	0.57242	8.69	0.486309
1306	MICOS complex subunit MIC60 OS=Aspergillus fumigatus Z5 GN=Y699_06189 PE=3 SV=1	A0A0J5PFQ1_ASPFM	69 kDa		0.0926017	0.279653	0.361831	0.151628	10.24	0.558117	9.55	0.501915	10.44	0.624552	9.57	0.574964	10.24	0.781332	9.63	0.450095
2650	Uncharacterized protein OS=Aspergillus fumigatus Z5 GN=Y699_07288 PE=4 SV=1	A0A0J5PFQ2_ASPFM	55 kDa		0.733648	0.055389	0.659116	-0.0718093	9.47	0.428271	9.02	0.4213	9.14	0.423811	8.91	0.422843	8.97	0.425477	8.94	0.427372
2137	HEAT repeat protein OS=Aspergillus fumigatus Z5 GN=Y699_07293 PE=4 SV=1	A0A0J5PFQ5_ASPFM	225 kDa	TRUE	0.23818	0.195934	0.532927	0.103575	9.46	0.429546	9.06	0.430367	9.7	0.572026	8.97	0.50675	9.54	0.435108	9.11	0.492503
954	Succinate-semialdehyde dehydrogenase Uga2, putative OS=Aspergillus fumigatus Z5 GN=Y699_06204 PE=3 SV=1	A0A0J5PFR2_ASPFM	58 kDa	TRUE	0.956348	-0.00854956	0.968427	-0.00618094	10.4	0.465802	10.45	0.441683	10.33	0.437289	10.4	0.440411	10.47	0.43423	10.49	0.482251
1043	Catalase OS=Aspergillus fumigatus Z5 GN=Y699_07313 PE=3 SV=1	A0A0J5PFS8_ASPFM	85 kDa	TRUE	0.00902946	0.429115	0.161045	0.230371	9.62	0.49443	9.52	0.471504	9.94	0.443484	10.44	0.47504	9.95	0.450129	10.11	0.46867
602	Ribosomal protein L14 OS=Aspergillus fumigatus Z5 GN=Y699_07318 PE=4 SV=1	A0A0J5PFT3_ASPFM	17 kDa	TRUE	0.0777266	-0.274291	0.239097	0.182951	10.78	0.492085	11.71	0.444622	11.23	0.447941	11.3	0.445579	11.88	0.461779	12.07	0.479136
1105	Aspartyl-tRNA synthetase, putative OS=Aspergillus fumigatus Z5 GN=Y699_06219 PE=3 SV=1	A0A0J5PFT4_ASPFM	76 kDa		0.492795	0.110464	0.657745	0.0713421	10.12	0.455438	9.7	0.436719	9.95	0.443639	9.66	0.454659	10.03	0.454267	9.69	0.515619
724	Uncharacterized protein OS=Aspergillus fumigatus Z5 GN=Y699_07386 PE=4 SV=1	A0A0J5PFT6_ASPFM	51 kDa		0.572207	0.0891103	0.712212	-0.0582044	10.03	0.478451	10.25	0.444303	10.23	0.438054	10.37	0.442883	10.2	0.435118	10.23	0.446684
194	2-methylcitrate dehydratase OS=Aspergillus fumigatus Z5 GN=Y699_07328 PE=4 SV=1	A0A0J5PFU7_ASPFM	62 kDa		0.233793	-0.188741	0.0290763	0.345475	9.54	0.568222	10.01	0.476851	9.73	0.468827	9.67	0.472521	10.69	0.604224	10.37	0.517526
1226	NADH-ubiquinone oxidoreductase subunit OS=Aspergillus fumigatus Z5 GN=Y699_07406 PE=4 SV=1	A0A0J5PFU8_ASPFM	11 kDa		0.342447	-0.150603	0.498529	0.107284	10.39	0.433995	10.18	0.43722	10.04	0.446257	9.75	0.518806	10.47	0.443735	10.25	0.42905
1044	Uncharacterized protein OS=Aspergillus fumigatus Z5 GN=Y699_07411 PE=4 SV=1	A0A0J5PFV0_ASPFM	43 kDa	TRUE	0.977368	0.00461064	0.575057	-0.0911103	9.14	0.475816	9.32	0.447165	9.16	0.434122	9.32	0.43611	9.17	0.445828	9.26	0.431952
340	Acyl-CoA dehydrogenase, putative OS=Aspergillus fumigatus Z5 GN=Y699_06234 PE=4 SV=1	A0A0J5PFV2_ASPFM	60 kDa	TRUE	0.536814	0.100178	0.328844	-0.158435	9.1	0.775361	9.32	0.443536	9.44	0.511286	9.33	0.458043	9.03	0.461209	9.21	0.460098
955	Putative redox protein fmp46, mitochondrial OS=Aspergillus fumigatus Z5 GN=Y699_07416 PE=4 SV=1	A0A0J5PFV4_ASPFM	16 kDa		0.518206	0.101475	0.983783	0.00319224	10.94	0.445036	10.46	0.432335	10.48	0.438653	10.59	0.43892	10.47	0.433732	10.56	0.452641
2005	Phospholipase OS=Aspergillus fumigatus Z5 GN=Y699_07421 PE=4 SV=1	A0A0J5PFV6_ASPFM	27 kDa		0.441757	-0.122076	0.696755	-0.0618174	9.74	0.519597	9.92	0.487513	9.63	0.438106	9.69	0.430539	9.86	0.437399	9.85	0.435276
3024	Pantetheine-phosphate adenylyltransferase family protein OS=Aspergillus fumigatus Z5 GN=Y699_06239 PE=4 SV=1	A0A0J5PFV8_ASPFM	44 kDa		0.384218	-0.139663	0.795306	-0.041619	9.47	0.451574	9.87	0.445101	9.47	0.431916	9.68	0.423954	9.84	0.437493	9.82	0.419142
187	Aldehyde dehydrogenase Ald3, putative OS=Aspergillus fumigatus Z5 GN=Y699_06244 PE=3 SV=1	A0A0J5PFW6_ASPFM	54 kDa		0.897658	-0.0212417	0.626078	-0.0804601	8.35	0.612925	8.54	0.451342	8.37	0.44839	8.47	0.439341	8.44	0.439539	8.44	0.48793
1749	mRNA-nucleus export ATPase (Elf1) OS=Aspergillus fumigatus Z5 GN=Y699_07343 PE=4 SV=1	A0A0J5PFW8_ASPFM	122 kDa		0.655209	0.0738194	0.824642	0.0366249	8.65	0.514362	8.56	0.428857	8.76	0.627911	8.48	0.441558	8.86	0.427058	8.48	0.481255
1633	Glutamine synthetase OS=Aspergillus fumigatus Z5 GN=Y699_07348 PE=3 SV=1	A0A0J5PFX3_ASPFM	56 kDa		0.391853	-0.136223	0.535635	-0.0985092	9.86	0.445081	10.06	0.454928	9.77	0.436073	9.78	0.434186	9.87	0.426607	10	0.434552
2502	Chitin biosynthesis protein (Chs5) OS=Aspergillus fumigatus Z5 GN=Y699_07451 PE=4 SV=1	A0A0J5PFX6_ASPFM	47 kDa		0.625889	-0.0787415	0.497482	-0.109573	10.41	0.510706	11.23	0.457777	10.89	0.444082	11.14	0.427125	10.9	0.430389	11.25	0.439284
1634	Ribosomal S30/ubiquitin fusion OS=Aspergillus fumigatus Z5 GN=Y699_07456 PE=4 SV=1	A0A0J5PFX8_ASPFM	7 kDa	TRUE	0.258181	-0.183381	0.801812	0.0406812	9.66	0.472923	9.77	0.437644	9.29	0.478031	9.53	0.467305	9.77	0.446881	9.92	0.54206
325	Allergen Asp F3 OS=Aspergillus fumigatus Z5 GN=Y699_07471 PE=4 SV=1	A0A0J5PFY6_ASPFM	18 kDa		0.225122	-0.200349	0.643943	-0.0763281	10.85	0.461812	10.73	0.45881	10.46	0.454046	10.14	0.501699	10.96	0.50913	10.17	0.501238
2006	RicA OS=Aspergillus fumigatus Z5 GN=Y699_06269 PE=4 SV=1	A0A0J5PFZ3_ASPFM	52 kDa		0.519309	0.106733	0.896067	0.0216359	9.8	0.442308	9.6	0.427897	9.99	0.432639	9.41	0.434369	9.97	0.452524	9.39	0.481326
2565	Peptidyl-prolyl cis-trans isomerase OS=Aspergillus fumigatus Z5 GN=Y699_07486 PE=3 SV=1	A0A0J5PFZ6_ASPFM	18 kDa		0.544654	-0.0966114	0.506659	-0.105875	10.21	0.46856	9.94	0.479387	9.65	0.465523	9.77	0.421993	9.79	0.429436	9.83	0.423984
188	ATP synthase subunit E OS=Aspergillus fumigatus Z5 GN=Y699_07491 PE=3 SV=1	A0A0J5PFZ8_ASPFM	27 kDa		0.957803	0.00824721	0.342969	-0.147829	10.56	0.460768	10.46	0.444221	10.48	0.461351	10.29	0.45424	10.32	0.459605	10.26	0.458535
907	Putative apospory-associated protein c OS=Aspergillus fumigatus Z5 GN=Y699_06274 PE=4 SV=1	A0A0J5PFZ9_ASPFM	35 kDa		0.385835	-0.137973	0.316426	-0.159371	10.2	0.48118	10.71	0.452512	10.3	0.442689	10.52	0.437225	10.43	0.436091	10.56	0.437717
576	Dienelactone hydrolase family protein OS=Aspergillus fumigatus Z5 GN=Y699_07506 PE=4 SV=1	A0A0J5PG07_ASPFM	28 kDa	TRUE	0.600819	-0.0828284	0.545709	-0.0956377	11.04	0.482318	11.3	0.44275	10.93	0.450156	11.24	0.441274	11.18	0.440229	11.2	0.448643
1635	Nonribosomal peptide synthase, putative OS=Aspergillus fumigatus Z5 GN=Y699_07353 PE=4 SV=1	A0A0J5PG12_ASPFM	185 kDa		0.326834	-0.160141	0.272845	0.17896	9.64	0.446441	9.68	0.442508	9.34	0.47625	9.41	0.452913	9.78	0.467945	10.15	0.574884
827	Thioredoxin OS=Aspergillus fumigatus Z5 GN=Y699_06294 PE=4 SV=1	A0A0J5PG15_ASPFM	40 kDa	TRUE	0.961464	-0.00770196	0.810481	-0.0382221	10.35	0.471217	10.66	0.439975	10.49	0.444489	10.65	0.445914	10.52	0.44027	10.75	0.438405
2153	Pyruvate decarboxylase OS=Aspergillus fumigatus Z5 GN=Y699_07521 PE=3 SV=1	A0A0J5PG18_ASPFM	59 kDa	TRUE	0.84533	-0.0319923	0.734352	0.0556204	8.66	0.441524	8.72	0.432971	8.6	0.424555	8.61	0.424106	8.95	0.47084	8.74	0.431683
1750	L-ornithine aminotransferase Car2 OS=Aspergillus fumigatus Z5 GN=Y699_06299 PE=3 SV=1	A0A0J5PG20_ASPFM	49 kDa		0.954473	0.00928964	0.929588	0.0143734	9.08	0.465749	8.95	0.430157	8.88	0.437872	8.91	0.43104	9.04	0.42946	8.99	0.425667
876	Rhamnogalacturonan acetylesterase RgaE OS=Aspergillus fumigatus Z5 GN=Y699_09418 PE=4 SV=1	A0A0J5PG23_ASPFM	27 kDa		0.701833	0.0618607	0.394247	-0.13767	10.51	0.453519	10.78	0.44963	10.67	0.465991	10.89	0.473779	10.43	0.493236	10.77	0.527303
463	Uncharacterized protein OS=Aspergillus fumigatus Z5 GN=Y699_07536 PE=4 SV=1	A0A0J5PG29_ASPFM	16 kDa		0.497192	0.111341	0.235781	-0.19452	9.6	0.464914	9.11	0.440686	9.24	0.449728	9.14	0.443382	8.69	0.591527	8.98	0.475024
1307	Uncharacterized protein OS=Aspergillus fumigatus Z5 GN=Y699_06309 PE=4 SV=1	A0A0J5PG31_ASPFM	45 kDa		0.943828	-0.011194	0.864802	-0.027043	9.69	0.451437	9.68	0.437794	9.6	0.456203	9.58	0.45884	9.71	0.469099	9.65	0.454823
2503	Uncharacterized protein OS=Aspergillus fumigatus Z5 GN=Y699_07388 PE=4 SV=1	A0A0J5PG40_ASPFM	15 kDa		0.987017	0.00257867	0.964658	-0.00701981	10.09	0.468819	10.06	0.489398	9.93	0.427579	10.05	0.426087	10.07	0.427689	10.11	0.424229
1736	IgE-binding protein OS=Aspergillus fumigatus Z5 GN=Y699_07556 PE=4 SV=1	A0A0J5PG42_ASPFM	20 kDa		0.411845	-0.135311	0.590742	-0.0886538	10.41	0.615932	10.07	0.493564	9.71	0.476663	9.8	0.49291	9.63	0.5	10.18	0.448149
2317	3-methylitaconate isomerase OS=Aspergillus fumigatus Z5 GN=Y699_07561 PE=4 SV=1	A0A0J5PG47_ASPFM	40 kDa	TRUE	0.790957	-0.0420666	0.355959	-0.146494	10.68	0.568614	10.62	0.463952	10.37	0.441478	10.56	0.42176	10.37	0.430839	10.5	0.511056
1045	Uncharacterized protein OS=Aspergillus fumigatus Z5 GN=Y699_07398 PE=4 SV=1	A0A0J5PG48_ASPFM	13 kDa		0.422954	0.125947	0.943438	0.0111516	11.6	0.43971	11.56	0.435538	11.53	0.455139	11.8	0.455183	11.59	0.459648	11.67	0.449918
3042	Serine palmitoyltransferase 1, putative OS=Aspergillus fumigatus Z5 GN=Y699_07566 PE=4 SV=1	A0A0J5PG49_ASPFM	68 kDa	TRUE	0.773198	-0.0467346	0.872889	0.0259308	8.84	0.460046	9.14	0.453548	9.09	0.425229	8.91	0.428936	9.31	0.454532	9.12	0.422927
3149	Short chain dehydrogenase/reductase OS=Aspergillus fumigatus Z5 GN=Y699_07403 PE=3 SV=1	A0A0J5PG53_ASPFM	29 kDa		0.974679	0.00507015	0.898717	-0.0203266	9.27	0.565604	9.63	0.421749	9.56	0.419707	9.57	0.435006	9.61	0.420591	9.67	0.419456
2280	Chitin synthase activator (Chs3), putative OS=Aspergillus fumigatus Z5 GN=Y699_07408 PE=4 SV=1	A0A0J5PG57_ASPFM	98 kDa	TRUE	0.876653	-0.0250499	0.652301	0.072773	7.04	0.448003	6.75	0.447497	6.71	0.432304	6.57	0.441856	7.03	0.43574	6.89	0.46901
1836	Uncharacterized protein OS=Aspergillus fumigatus Z5 GN=Y699_06339 PE=4 SV=1	A0A0J5PG58_ASPFM	26 kDa		0.811902	0.0395145	0.743636	0.0543027	7.77	0.43368	7.55	0.453967	7.53	0.424457	7.62	0.428735	7.84	0.436864	7.57	0.438648
2884	Short-chain dehydrogenase/reductase family protein OS=Aspergillus fumigatus Z5 GN=Y699_07423 PE=4 SV=1	A0A0J5PG69_ASPFM	37 kDa		0.552498	-0.094816	0.823592	-0.0355713	9.77	0.502269	10.23	0.453439	9.95	0.430948	10.07	0.43541	10.11	0.435469	10.29	0.460396
2504	50S ribosomal protein L12 OS=Aspergillus fumigatus Z5 GN=Y699_06354 PE=3 SV=1	A0A0J5PG72_ASPFM	20 kDa	TRUE	0.182526	0.174859	0.671882	0.0555612	10.78	0.446758	10.21	0.447394	11.61	0.623261	10.39	0.438056	10.98	0.522873	10.56	0.513594
1751	Uncharacterized protein OS=Aspergillus fumigatus Z5 GN=Y699_06359 PE=4 SV=1	A0A0J5PG77_ASPFM	32 kDa		0.486846	0.11434	0.974755	0.00520368	9.52	0.424406	9.22	0.436889	9.55	0.446084	9.11	0.461683	9.48	0.428854	9.08	0.455739
1866	2-dehydropantoate 2-reductase OS=Aspergillus fumigatus Z5 GN=Y699_07438 PE=4 SV=1	A0A0J5PG85_ASPFM	76 kDa	TRUE	0.522773	-0.100788	0.872211	0.0253533	9.92	0.467682	10.15	0.445263	9.92	0.426816	9.95	0.421516	10.18	0.423149	10.25	0.452179
1867	Uncharacterized protein OS=Aspergillus fumigatus Z5 GN=Y699_06379 PE=4 SV=1	A0A0J5PG98_ASPFM	45 kDa		0.428931	0.130036	0.775818	0.0468122	10.41	0.434529	9.71	0.430596	10.16	0.44837	9.51	0.444815	9.95	0.425892	9.75	0.431436
1308	Esterase OS=Aspergillus fumigatus Z5 GN=Y699_07453 PE=4 SV=1	A0A0J5PGA0_ASPFM	42 kDa		0.865803	-0.0265746	0.821794	0.0354038	9.85	0.566499	10.02	0.427585	9.9	0.43833	9.93	0.423103	10.15	0.428984	10.07	0.437234
2683	Cleavage and polyadenylation specifity factor subunit, putative OS=Aspergillus fumigatus Z5 GN=Y699_08965 PE=4 SV=1	A0A0J5PGA5_ASPFM	96 kDa	TRUE	0.631841	0.0741368	0.624308	0.0758377	6.04	0.801733	6.1	0.514676	6.38	0.590002	6.2	0.470186	6.51	0.46797	6.29	0.487095
2154	Thioredoxin Trx1 OS=Aspergillus fumigatus Z5 GN=Y699_09463 PE=4 SV=1	A0A0J5PGA7_ASPFM	12 kDa		0.968654	-0.00606966	0.716859	-0.0560106	10.8	0.506053	10.9	0.440152	10.8	0.445932	10.83	0.452538	10.84	0.465625	10.88	0.449281
759	Ubiquitin C-terminal hydrolase OS=Aspergillus fumigatus Z5 GN=Y699_07463 PE=4 SV=1	A0A0J5PGA9_ASPFM	64 kDa	TRUE	0.875887	0.0252341	0.528966	-0.101724	9.76	0.511316	9.34	0.478669	9.39	0.4424	9.2	0.48235	9.34	0.470255	9.11	0.497898
2247	Uncharacterized protein OS=Aspergillus fumigatus Z5 GN=Y699_07473 PE=4 SV=1	A0A0J5PGB7_ASPFM	29 kDa		0.224939	0.200242	0.223221	0.200971	10.84	0.460298	10.02	0.471843	10.68	0.451141	9.9	0.508124	10.53	0.423361	10.36	0.426751
2007	Cytochrome P450 monooxygenase OS=Aspergillus fumigatus Z5 GN=Y699_07478 PE=3 SV=1	A0A0J5PGC1_ASPFM	60 kDa	TRUE	0.977432	-0.00466969	0.221274	0.201827	8.88	0.627457	9.22	0.44942	9.04	0.466381	9.3	0.456358	9.86	0.545121	9.31	0.443618
3165	Centromere protein X OS=Aspergillus fumigatus Z5 GN=Y699_08995 PE=4 SV=1	A0A0J5PGC5_ASPFM	23 kDa	TRUE	0.112616	0.255424	0.8825	0.0238015	10.01	0.45798	9.47	0.423984	9.97	0.511163	9.61	0.422814	9.61	0.430322	9.56	0.419161
2318	Alpha-amylase OS=Aspergillus fumigatus Z5 GN=Y699_06389 PE=3 SV=1	A0A0J5PGC6_ASPFM	61 kDa	TRUE	0.890744	-0.0224697	0.11021	0.261158	9.63	0.513973	9.91	0.437356	9.83	0.507565	9.86	0.4572	10.66	0.46174	10.03	0.46153
1636	General amidase OS=Aspergillus fumigatus Z5 GN=Y699_09488 PE=4 SV=1	A0A0J5PGC8_ASPFM	62 kDa		0.995279	0.000978115	0.841562	-0.0330469	7.46	0.489999	7.41	0.459883	7.27	0.432632	7.4	0.438003	7.35	0.432516	7.41	0.434147
1164	Signal recognition particle subunit SRP72 OS=Aspergillus fumigatus Z5 GN=Y699_06394 PE=3 SV=1	A0A0J5PGC9_ASPFM	71 kDa		0.631204	0.0790518	0.698514	0.063774	9.18	0.427471	8.95	0.424876	9.25	0.479771	8.77	0.437405	9.23	0.441081	8.99	0.463524
1046	Uncharacterized protein OS=Aspergillus fumigatus Z5 GN=Y699_07488 PE=4 SV=1	A0A0J5PGD2_ASPFM	60 kDa		0.641795	-0.0757214	0.736632	-0.0547242	8.71	0.480054	9.16	0.482355	8.89	0.433449	9.03	0.442562	9.12	0.451487	9.09	0.437521
1980	Phosphatidylglycerophosphatase GEP4, mitochondrial OS=Aspergillus fumigatus Z5 GN=Y699_06399 PE=4 SV=1	A0A0J5PGD4_ASPFM	28 kDa		0.43215	-0.126134	0.856389	-0.0290448	9.43	0.5161	9.76	0.441866	9.41	0.441945	9.57	0.430075	9.72	0.434752	9.76	0.426415
697	Phospholipid-transporting ATPase OS=Aspergillus fumigatus Z5 GN=Y699_07493 PE=3 SV=1	A0A0J5PGD7_ASPFM	169 kDa	TRUE	0.945857	-0.0112	0.666243	-0.0711241	8.54	0.456628	8.52	0.456071	8.49	0.468675	8.35	0.444725	8.47	0.441064	8.41	0.451265
956	NADH-ubiquinone oxidoreductase subunit B OS=Aspergillus fumigatus Z5 GN=Y699_05968 PE=3 SV=1	A0A0J5PGE4_ASPFM	25 kDa	TRUE	0.801548	-0.040651	0.95268	0.0095932	9.09	0.472598	9.27	0.428825	9.08	0.449659	9.19	0.426943	9.34	0.462123	9.3	0.432164
68	Alpha-glucosidase OS=Aspergillus fumigatus Z5 GN=Y699_09020 PE=3 SV=1	A0A0J5PGE8_ASPFM	99 kDa		0.889847	0.0219444	0.614403	-0.0798235	9.85	0.519234	10.1	0.466415	9.98	0.444703	10.12	0.446642	10.02	0.434173	10.03	0.480744
2854	GATA transcriptional activator AreA OS=Aspergillus fumigatus Z5 GN=Y699_07503 PE=4 SV=1	A0A0J5PGE9_ASPFM	95 kDa		0.263948	0.180221	0.392107	0.138096	7.76	0.473997	6.56	0.604568	7.23	0.438306	6.76	0.564585	6.95	0.431321	7.11	0.429458
1625	Exocyst complex component Sec6 OS=Aspergillus fumigatus Z5 GN=Y699_06424 PE=4 SV=1	A0A0J5PGF1_ASPFM	88 kDa		0.110324	0.259691	0.181002	0.217521	9.09	0.466286	8.9	0.515784	9.44	0.443531	9.11	0.456366	9.32	0.450207	9.34	0.429357
2008	Transcription regulator BDF1, putative OS=Aspergillus fumigatus Z5 GN=Y699_06429 PE=4 SV=1	A0A0J5PGF7_ASPFM	92 kDa		0.910499	-0.0182167	0.64393	-0.0748951	9.9	0.497879	9.47	0.448132	9.52	0.446208	9.19	0.52786	9.5	0.441415	9.28	0.454122
444	Glucanase OS=Aspergillus fumigatus Z5 GN=Y699_07518 PE=3 SV=1	A0A0J5PGG2_ASPFM	48 kDa		0.355722	0.15204	0.0466164	-0.327618	11.04	0.503117	11.38	0.517554	11.34	0.490746	11.65	0.489243	10.57	0.494173	11.14	0.450689
1868	Translation initiation regulator (Gcn20) OS=Aspergillus fumigatus Z5 GN=Y699_05988 PE=4 SV=1	A0A0J5PGG3_ASPFM	83 kDa		0.232407	0.190756	0.846817	0.0308543	7.27	0.480654	7.11	0.456371	7.98	0.679944	6.99	0.462996	7.59	0.495191	7.02	0.446239
1964	Uncharacterized protein OS=Aspergillus fumigatus Z5 GN=Y699_07528 PE=4 SV=1	A0A0J5PGH2_ASPFM	32 kDa		0.661012	0.0720054	0.188633	-0.215949	9.1	0.442779	9.1	0.421379	8.98	0.421812	9.23	0.428018	8.74	0.439684	8.84	0.478398
464	GTPase activating protein (Gyp5), putative OS=Aspergillus fumigatus Z5 GN=Y699_06434 PE=4 SV=1	A0A0J5PGH7_ASPFM	96 kDa		0.0294129	0.358162	0.330853	0.159905	9.12	0.55672	8.01	0.477573	9.27	0.563315	8.18	0.46803	8.77	0.460889	8.32	0.454705
1165	Acetylserotonin methytransferase-like protein (ASMTL) OS=Aspergillus fumigatus Z5 GN=Y699_09070 PE=3 SV=1	A0A0J5PGI3_ASPFM	30 kDa		0.631866	0.0785488	0.971503	0.00585639	9.22	0.500432	9	0.431554	9.22	0.450676	8.89	0.449535	9.22	0.46447	8.9	0.434229
1166	Sterol carrier protein OS=Aspergillus fumigatus Z5 GN=Y699_06018 PE=3 SV=1	A0A0J5PGI9_ASPFM	49 kDa		0.970954	-0.00588186	0.448436	0.122382	9.13	0.518825	9.53	0.433614	9.39	0.438978	9.54	0.429148	9.91	0.466924	9.6	0.437847
1627	Pentafunctional AROM polypeptide OS=Aspergillus fumigatus Z5 GN=Y699_06023 PE=4 SV=1	A0A0J5PGJ3_ASPFM	79 kDa		0.979812	-0.0040202	0.568935	-0.0904912	9.79	0.462406	9.97	0.418994	9.82	0.442547	9.94	0.419185	9.87	0.423009	9.88	0.450844
1047	5,8-linoleate diol synthase OS=Aspergillus fumigatus Z5 GN=Y699_06449 PE=4 SV=1	A0A0J5PGJ6_ASPFM	121 kDa		0.967798	-0.00650227	0.45522	-0.120274	9.47	0.519207	9.69	0.452673	9.61	0.421256	9.58	0.430575	9.44	0.44403	9.64	0.428371
341	Uncharacterized protein OS=Aspergillus fumigatus Z5 GN=Y699_09100 PE=4 SV=1	A0A0J5PGL0_ASPFM	44 kDa	TRUE	0.0827268	0.285665	0.440085	0.127118	9.95	0.476511	9.45	0.500186	10.19	0.562449	9.52	0.467272	9.77	0.437812	9.75	0.47177
2009	NmrA-like family protein OS=Aspergillus fumigatus Z5 GN=Y699_07568 PE=4 SV=1	A0A0J5PGL2_ASPFM	34 kDa	TRUE	0.564161	-0.0953164	0.434326	-0.129206	8.62	0.47761	9.03	0.455887	8.63	0.43718	8.9	0.449508	8.71	0.515832	8.94	0.430563
1227	Cell division control protein Cdc31 OS=Aspergillus fumigatus Z5 GN=Y699_06479 PE=4 SV=1	A0A0J5PGL3_ASPFM	28 kDa		0.367442	0.14975	0.427274	-0.131939	8.56	0.468941	7.99	0.449358	8.26	0.446026	8.07	0.425002	7.9	0.448559	7.74	0.508504
2684	NmrA-like family protein OS=Aspergillus fumigatus Z5 GN=Y699_07573 PE=4 SV=1	A0A0J5PGL6_ASPFM	33 kDa		0.554443	-0.0978219	0.509329	-0.109184	8.45	0.482957	8.98	0.467266	8.57	0.440906	8.85	0.421995	8.68	0.419896	8.93	0.425946
2670	Alpha-amylase, putative OS=Aspergillus fumigatus Z5 GN=Y699_09110 PE=4 SV=1	A0A0J5PGL9_ASPFM	62 kDa		0.627426	-0.0791817	0.743609	-0.0533418	8.66	0.546542	9.18	0.42717	8.95	0.418844	9	0.426272	9.04	0.428557	9.2	0.438077
1389	Aldo-keto reductase, putative OS=Aspergillus fumigatus Z5 GN=Y699_06489 PE=4 SV=1	A0A0J5PGM1_ASPFM	36 kDa		0.090551	0.281431	0.29128	0.17548	10.32	0.471999	9.75	0.568188	10.7	0.602076	9.69	0.467553	10.38	0.438699	10.02	0.446703
631	Fructose-1,6-bisphosphatase Fbp1 OS=Aspergillus fumigatus Z5 GN=Y699_06494 PE=3 SV=1	A0A0J5PGM5_ASPFM	39 kDa		0.939875	-0.0124987	0.721911	0.0589797	7.12	0.574486	7.44	0.435947	7.3	0.451266	7.41	0.436631	7.69	0.468452	7.5	0.444432
603	YCII-like domain-containing protein OS=Aspergillus fumigatus Z5 GN=Y699_06058 PE=4 SV=1	A0A0J5PGM6_ASPFM	12 kDa	TRUE	0.43441	0.126551	0.384971	0.140624	10.25	0.510976	9.72	0.462169	10.06	0.462632	9.66	0.464703	10.16	0.452289	9.83	0.473179
1637	Glycerol-3-phosphate acyltransferase Sct1, putative OS=Aspergillus fumigatus Z5 GN=Y699_06499 PE=4 SV=1	A0A0J5PGM8_ASPFM	82 kDa		0.826635	0.0351997	0.981245	-0.00377772	10.41	0.493605	10.21	0.425836	10.12	0.454724	10.26	0.439589	10.11	0.476287	10.37	0.446388
147	Outer mitochondrial membrane protein porin OS=Aspergillus fumigatus Z5 GN=Y699_06063 PE=4 SV=1	A0A0J5PGN1_ASPFM	36 kDa		0.328309	-0.157175	0.294431	-0.168536	9.32	0.488478	9.78	0.464567	9.36	0.450524	9.53	0.451769	9.62	0.450885	9.47	0.452825
1638	Sucrase/ferredoxin-like family protein OS=Aspergillus fumigatus Z5 GN=Y699_06509 PE=4 SV=1	A0A0J5PGN4_ASPFM	41 kDa		0.427137	-0.125004	0.794492	0.0409789	10.37	0.676906	10.29	0.440388	9.99	0.448899	10.09	0.443808	10.36	0.463964	10.39	0.462266
632	RAD52 DNA repair protein RADC OS=Aspergillus fumigatus Z5 GN=Y699_06068 PE=4 SV=1	A0A0J5PGN5_ASPFM	99 kDa	TRUE	0.172282	0.225093	0.319898	0.164026	10.16	0.450882	9.34	0.466871	9.95	0.470243	9.38	0.556071	9.91	0.473697	9.48	0.495917
1869	Glycerol kinase OS=Aspergillus fumigatus Z5 GN=Y699_06514 PE=3 SV=1	A0A0J5PGN9_ASPFM	64 kDa		0.915875	0.0170106	0.524621	0.102407	9.17	0.588357	9.43	0.444588	9.31	0.439254	9.48	0.43305	9.68	0.487802	9.58	0.427264
2319	Acyl-CoA thioester hydrolase OS=Aspergillus fumigatus Z5 GN=Y699_06078 PE=4 SV=1	A0A0J5PGP6_ASPFM	52 kDa		0.944104	0.0116588	0.826021	0.0365466	7.45	0.648717	7.74	0.472779	7.76	0.461208	7.64	0.485331	7.97	0.699896	7.73	0.554302
334	Alpha-ketoglutarate dehydrogenase complex subunit Kgd1, putative OS=Aspergillus fumigatus Z5 GN=Y699_06524 PE=4 SV=1	A0A0J5PGP7_ASPFM	119 kDa		0.753101	0.0503251	0.930466	-0.0139586	9.43	0.554179	9.57	0.451918	9.56	0.567305	9.59	0.452812	9.71	0.471188	9.48	0.465438
2434	Uncharacterized protein OS=Aspergillus fumigatus Z5 GN=Y699_09512 PE=4 SV=1	A0A0J5PGQ0_ASPFM	17 kDa		0.74409	0.0536794	0.423029	0.131778	7.57	0.595401	7.19	0.511251	7.54	0.493411	6.99	0.515336	7.54	0.481078	7.55	0.544252
828	SNARE domain-containing protein OS=Aspergillus fumigatus Z5 GN=Y699_06083 PE=4 SV=1	A0A0J5PGQ1_ASPFM	31 kDa	TRUE	0.297803	0.170022	0.980036	0.00408679	10.15	0.512256	9.61	0.436313	10.07	0.472338	9.52	0.456984	9.7	0.443157	9.67	0.446632
2451	tRNA-dihydrouridine(47) synthase [NAD(P)(+)] OS=Aspergillus fumigatus Z5 GN=Y699_09145 PE=3 SV=1	A0A0J5PGQ4_ASPFM	81 kDa		0.770314	0.0482679	0.350319	0.154421	7.85	0.628713	7.82	0.478453	8.17	0.546824	7.57	0.439854	8.49	0.530463	7.86	0.476233
1752	ATP dependent RNA helicase (Dob1) OS=Aspergillus fumigatus Z5 GN=Y699_06088 PE=4 SV=1	A0A0J5PGQ6_ASPFM	123 kDa		0.450644	0.122518	0.849455	0.0308272	9.46	0.60195	8.88	0.434658	9.03	0.418342	8.99	0.431499	9.03	0.436912	8.95	0.431465
36	Beta-glucosidase OS=Aspergillus fumigatus Z5 GN=Y699_09150 PE=3 SV=1	A0A0J5PGQ9_ASPFM	54 kDa		0.383071	-0.143542	0.755524	0.0512061	8.23	0.74586	8.98	0.474328	8.57	0.483815	8.77	0.446393	8.99	0.465221	9.16	0.487327
1106	Cell cycle control protein (Cwf19) OS=Aspergillus fumigatus Z5 GN=Y699_06539 PE=4 SV=1	A0A0J5PGR2_ASPFM	83 kDa		0.892996	0.0219957	0.536947	0.100907	9.18	0.546575	8.69	0.522621	8.71	0.501733	8.64	0.426495	8.96	0.432399	8.84	0.459343
2812	ABC multidrug transporter, putative OS=Aspergillus fumigatus Z5 GN=Y699_08957 PE=4 SV=1	A0A0J5PGS0_ASPFM	166 kDa		0.946688	0.0105775	0.755206	-0.0493137	9.96	0.482698	9.83	0.425967	9.83	0.421267	9.71	0.422751	9.87	0.419454	9.73	0.427162
3277	Cytidylyltransferase family protein OS=Aspergillus fumigatus Z5 GN=Y699_06103 PE=4 SV=1	A0A0J5PGS1_ASPFM	33 kDa	TRUE	0.505562	0.110054	0.85561	-0.0300817	8.58	0.419639	8.44	0.42067	8.46	0.415149	8.64	0.415993	8.43	0.449788	8.47	0.43254
1870	Formamidopyrimidine-DNA glycosylase OS=Aspergillus fumigatus Z5 GN=Y699_06549 PE=4 SV=1	A0A0J5PGS2_ASPFM	42 kDa		0.577594	0.0888559	0.994942	-0.0010114	10.09	0.559204	9.72	0.498009	9.91	0.492548	9.65	0.447209	9.86	0.431235	9.68	0.453126
2685	Uncharacterized protein OS=Aspergillus fumigatus Z5 GN=Y699_06554 PE=4 SV=1	A0A0J5PGS7_ASPFM	39 kDa	TRUE	0.740373	0.053215	0.671245	0.0681381	9.57	0.500625	9.29	0.427067	9.37	0.441085	9.25	0.429189	9.52	0.421477	9.36	0.421864
3119	Thermoresistant gluconokinase family protein OS=Aspergillus fumigatus Z5 GN=Y699_06559 PE=4 SV=1	A0A0J5PGT2_ASPFM	26 kDa		0.541744	0.0993009	0.880743	0.0244131	8.99	0.416686	8.92	0.424871	8.97	0.581478	9.05	0.424239	9.08	0.436963	8.95	0.419374
2010	TPR domain-containing protein OS=Aspergillus fumigatus Z5 GN=Y699_06564 PE=4 SV=1	A0A0J5PGT7_ASPFM	44 kDa		0.635873	0.0787215	0.867545	-0.0277287	8.29	0.439603	7.97	0.431501	8.18	0.435915	7.9	0.440539	8.2	0.426102	7.72	0.470613
1107	Beta galactosidase OS=Aspergillus fumigatus Z5 GN=Y699_08977 PE=3 SV=1	A0A0J5PGU0_ASPFM	112 kDa	TRUE	0.562994	-0.0893625	0.672301	-0.0653383	10.63	0.537025	11.15	0.434839	10.89	0.458874	11	0.480132	11.09	0.450837	11.09	0.437745
998	50S ribosomal protein L2 OS=Aspergillus fumigatus Z5 GN=Y699_06569 PE=4 SV=1	A0A0J5PGU1_ASPFM	45 kDa		0.869352	-0.0273416	0.846257	0.032228	7.71	0.462012	7.76	0.432721	7.54	0.456365	7.73	0.434845	7.84	0.440841	7.87	0.435128
1309	Uncharacterized protein OS=Aspergillus fumigatus Z5 GN=Y699_08982 PE=4 SV=1	A0A0J5PGU4_ASPFM	47 kDa		0.368426	0.144498	0.986391	-0.00274058	10.03	0.505271	9.61	0.446713	9.85	0.455729	9.67	0.486055	9.83	0.442901	9.49	0.532451
1228	tRNA processing endoribonuclease Trz1 OS=Aspergillus fumigatus Z5 GN=Y699_09002 PE=4 SV=1	A0A0J5PGW0_ASPFM	202 kDa	TRUE	0.752031	0.0517557	0.885772	0.0235268	9.38	0.452161	9.01	0.445647	9.2	0.449726	8.84	0.480517	9.22	0.446103	8.97	0.435232
490	Peptidyl-prolyl cis-trans isomerase OS=Aspergillus fumigatus Z5 GN=Y699_06153 PE=3 SV=1	A0A0J5PGW1_ASPFM	29 kDa	TRUE	0.74817	-0.0507037	0.860245	0.0277984	11.14	0.478158	10.92	0.440258	10.64	0.458517	10.9	0.442754	10.98	0.443379	11.01	0.466578
114	Pyruvate carboxylase OS=Aspergillus fumigatus Z5 GN=Y699_06158 PE=4 SV=1	A0A0J5PGW6_ASPFM	131 kDa	TRUE	0.414059	-0.129306	0.574944	0.0887117	9.67	0.615109	10.07	0.451535	9.75	0.481881	9.88	0.447198	10.3	0.479665	10.15	0.463717
1545	CaaX farnesyltransferase alpha subunit Ram2 OS=Aspergillus fumigatus Z5 GN=Y699_06168 PE=4 SV=1	A0A0J5PGX5_ASPFM	41 kDa		0.562451	-0.0948444	0.729571	0.0565758	8.95	0.462547	9.2	0.42436	9.17	0.44036	8.78	0.469339	9.45	0.427763	9.18	0.431007
3278	Uncharacterized protein OS=Aspergillus fumigatus Z5 GN=Y699_09311 PE=4 SV=1	A0A0J5PGX6_ASPFM	35 kDa		0.79017	-0.0421543	0.494596	0.108169	10.87	0.424184	10.86	0.428924	10.64	0.436378	10.83	0.434613	10.96	0.430183	11.14	0.431601
1639	60S ribosomal protein L38 OS=Aspergillus fumigatus Z5 GN=Y699_06173 PE=3 SV=1	A0A0J5PGY0_ASPFM	9 kDa	TRUE	0.284402	-0.172341	0.778807	-0.045211	11.57	0.517292	11.47	0.431697	11.38	0.437642	10.84	0.455183	11.57	0.433182	11.26	0.449813
34	Crh-like protein OS=Aspergillus fumigatus Z5 GN=Y699_09027 PE=4 SV=1	A0A0J5PGY1_ASPFM	40 kDa		0.307701	0.167029	0.0397601	-0.336975	9.57	0.460435	9.3	0.448574	9.33	0.451499	9.55	0.462195	8.71	0.512713	8.9	0.54523
2011	ABC multidrug transporter, putative OS=Aspergillus fumigatus Z5 GN=Y699_08750 PE=4 SV=1	A0A0J5PGY4_ASPFM	146 kDa		0.77263	0.0473752	0.950683	0.0101392	8.97	0.496321	8.85	0.42849	8.86	0.428032	8.86	0.422344	8.82	0.434474	9	0.424171
545	Glutathione reductase OS=Aspergillus fumigatus Z5 GN=Y699_09032 PE=3 SV=1	A0A0J5PGY5_ASPFM	60 kDa		0.658278	-0.0705809	0.585923	-0.0869181	9.63	0.674363	10.45	0.457371	10.13	0.447032	10.38	0.453325	10.31	0.436249	10.39	0.435568
2578	Uncharacterized protein OS=Aspergillus fumigatus Z5 GN=Y699_09321 PE=4 SV=1	A0A0J5PGY7_ASPFM	40 kDa		0.546069	0.100331	0.403877	0.138714	8.57	0.436842	8.38	0.46882	8.76	0.438762	8.27	0.423749	8.93	0.471452	8.45	0.437161
508	Coatomer subunit delta OS=Aspergillus fumigatus Z5 GN=Y699_09042 PE=4 SV=1	A0A0J5PGZ4_ASPFM	65 kDa		0.944815	-0.0115087	0.823278	0.0371239	7.98	0.540504	7.97	0.496946	7.91	0.541116	7.86	0.571735	8.22	0.552888	7.92	0.556198
1108	RNA splicing factor (Pad-1) OS=Aspergillus fumigatus Z5 GN=Y699_09047 PE=4 SV=1	A0A0J5PH00_ASPFM	64 kDa	TRUE	0.730196	0.0569264	0.452725	-0.123968	8.91	0.494275	8.5	0.443136	8.47	0.445617	8.54	0.436332	8.41	0.466079	8.27	0.466156
725	Importin beta-1 subunit OS=Aspergillus fumigatus Z5 GN=Y699_09057 PE=4 SV=1	A0A0J5PH08_ASPFM	96 kDa		0.85264	0.030886	0.829766	0.0357483	9.66	0.491345	9.8	0.456338	10.15	0.494793	9.35	0.473393	10.2	0.497903	9.58	0.437795
3168	Carboxylic ester hydrolase OS=Aspergillus fumigatus Z5 GN=Y699_08820 PE=3 SV=1	A0A0J5PH29_ASPFM	73 kDa		0.657657	0.0722237	0.512107	0.106873	7.4	0.424173	7.16	0.462198	7.14	0.453368	7.45	0.427953	7.2	0.440004	7.71	0.425939
1871	DnaJ domain-containing protein OS=Aspergillus fumigatus Z5 GN=Y699_08825 PE=4 SV=1	A0A0J5PH32_ASPFM	53 kDa		0.633315	0.0764476	0.890303	-0.022101	11.64	0.481543	11.38	0.432005	11.64	0.454119	11.18	0.526972	11.58	0.446321	11.2	0.50041
657	Adenylosuccinate synthetase OS=Aspergillus fumigatus Z5 GN=Y699_09082 PE=3 SV=1	A0A0J5PH33_ASPFM	47 kDa		0.334893	-0.155831	0.785556	0.0439321	9.02	0.475908	9.43	0.439854	9.07	0.441139	9.17	0.428372	9.63	0.464784	9.4	0.43396
2792	Peroxisome biosynthesis protein (Peroxine-7) OS=Aspergillus fumigatus Z5 GN=Y699_09087 PE=4 SV=1	A0A0J5PH37_ASPFM	39 kDa	TRUE	0.77903	0.0446057	0.768566	-0.0467761	9.93	0.42615	9.8	0.427266	9.78	0.430987	9.8	0.4225	9.74	0.420505	9.81	0.456645
1546	MFS lactose permease OS=Aspergillus fumigatus Z5 GN=Y699_09366 PE=3 SV=1	A0A0J5PH40_ASPFM	62 kDa		0.215461	-0.192294	0.706394	-0.0584593	10.43	0.586247	11.28	0.49622	10.9	0.429977	10.96	0.43307	11.36	0.457015	11.07	0.426878
2320	Homoserine acetyltransferase family protein OS=Aspergillus fumigatus Z5 GN=Y699_09092 PE=4 SV=1	A0A0J5PH41_ASPFM	39 kDa		0.30443	-0.163733	0.983271	-0.00334156	10	0.453515	10.6	0.426789	10.14	0.451328	10.41	0.426211	10.58	0.425272	10.65	0.443485
1468	Tyrosine--tRNA ligase OS=Aspergillus fumigatus Z5 GN=Y699_06218 PE=3 SV=1	A0A0J5PH44_ASPFM	68 kDa		0.811011	-0.0397687	0.877755	0.025577	8	0.479607	7.91	0.492217	7.87	0.473339	7.67	0.520636	8.15	0.453974	7.82	0.457471
1547	MFS peptide transporter Ptr2 OS=Aspergillus fumigatus Z5 GN=Y699_08850 PE=4 SV=1	A0A0J5PH49_ASPFM	64 kDa		0.905761	-0.0189368	0.122519	-0.247102	9.27	0.501617	9.72	0.47187	9.68	0.489543	9.5	0.483167	9.37	0.462172	9.4	0.471623
3100	Prefoldin subunit 4 OS=Aspergillus fumigatus Z5 GN=Y699_09102 PE=3 SV=1	A0A0J5PH50_ASPFM	16 kDa		0.0468254	0.313368	0.411102	0.129588	10.85	0.422179	10.31	0.457931	10.88	0.581188	10.54	0.427929	10.67	0.423611	10.49	0.41973
698	Nonribosomal siderophore peptide synthase SidC OS=Aspergillus fumigatus Z5 GN=Y699_09376 PE=4 SV=1	A0A0J5PH52_ASPFM	520 kDa	TRUE	0.603626	0.0823361	0.334453	0.152998	9.86	0.477568	9.82	0.505346	9.87	0.423409	9.91	0.424765	10.05	0.496544	10.14	0.433596
1965	Uncharacterized protein OS=Aspergillus fumigatus Z5 GN=Y699_08860 PE=4 SV=1	A0A0J5PH56_ASPFM	127 kDa		0.077808	-0.28579	0.306554	-0.165659	9.89	0.464067	11.03	0.45167	10.28	0.42143	10.67	0.421894	10.67	0.42602	10.87	0.426764
2012	GPI anchor transamidase OS=Aspergillus fumigatus Z5 GN=Y699_09112 PE=4 SV=1	A0A0J5PH58_ASPFM	45 kDa		0.478991	0.116613	0.689413	-0.0658447	8.93	0.469187	8.46	0.431494	8.58	0.429085	8.57	0.446093	8.44	0.447287	8.38	0.4308
532	Carboxylic ester hydrolase OS=Aspergillus fumigatus Z5 GN=Y699_08870 PE=3 SV=1	A0A0J5PH63_ASPFM	79 kDa		0.672837	0.0669075	0.515593	0.102984	9.68	0.682867	9.94	0.449505	9.93	0.454045	10.03	0.448803	10.11	0.453306	10.17	0.478549
3036	Uncharacterized protein OS=Aspergillus fumigatus Z5 GN=Y699_09386 PE=4 SV=1	A0A0J5PH64_ASPFM	50 kDa		0.278458	-0.167259	0.162794	-0.215379	10.99	0.425434	11.25	0.443069	10.96	0.423183	10.89	0.435201	10.92	0.44109	11.02	0.459036
604	26S proteasome regulatory subunit Rpn2, putative OS=Aspergillus fumigatus Z5 GN=Y699_06233 PE=4 SV=1	A0A0J5PH65_ASPFM	122 kDa		0.956654	0.00845426	0.940137	-0.0116787	10.67	0.645286	10.57	0.475933	10.61	0.437334	10.41	0.457178	10.68	0.513266	10.51	0.44909
244	40S ribosomal protein S5, putative OS=Aspergillus fumigatus Z5 GN=Y699_09122 PE=3 SV=1	A0A0J5PH66_ASPFM	24 kDa	TRUE	0.0390235	-0.319821	0.649294	-0.0704074	10.21	0.459211	10.72	0.481825	10.24	0.472552	10.14	0.464432	10.7	0.451863	10.56	0.460157
877	Uncharacterized protein OS=Aspergillus fumigatus Z5 GN=Y699_09391 PE=4 SV=1	A0A0J5PH69_ASPFM	23 kDa		0.340498	0.148246	0.0838337	-0.269051	11.09	0.465966	10.65	0.441186	10.72	0.452604	10.8	0.442956	10.32	0.484783	10.32	0.535663
1310	WD repeat protein OS=Aspergillus fumigatus Z5 GN=Y699_06238 PE=4 SV=1	A0A0J5PH70_ASPFM	67 kDa	TRUE	0.971834	0.00566449	0.760884	-0.0488156	9.87	0.475046	9.67	0.436606	9.55	0.429284	9.65	0.434717	9.59	0.428642	9.68	0.421364
80	Heat shock protein (Sti1), putative OS=Aspergillus fumigatus Z5 GN=Y699_08885 PE=4 SV=1	A0A0J5PH74_ASPFM	64 kDa	TRUE	0.594465	-0.0855238	0.949741	0.0101217	10.34	0.497672	10.04	0.454225	10.04	0.462603	9.62	0.545867	10.12	0.448514	10.05	0.466533
3048	Uncharacterized protein OS=Aspergillus fumigatus Z5 GN=Y699_09396 PE=4 SV=1	A0A0J5PH75_ASPFM	9 kDa		0.730478	0.0551938	0.600307	0.0839132	9.22	0.425497	9.31	0.439686	9.38	0.423382	9.29	0.439638	9.52	0.461626	9.45	0.439294
2321	AT DNA binding protein (Thy28) OS=Aspergillus fumigatus Z5 GN=Y699_06243 PE=4 SV=1	A0A0J5PH77_ASPFM	36 kDa		0.867916	0.0263523	0.86554	0.0268246	10.54	0.450079	10.12	0.44225	10.05	0.436804	10.13	0.428424	10.14	0.436043	10.26	0.425089
1872	Uncharacterized protein OS=Aspergillus fumigatus Z5 GN=Y699_08890 PE=4 SV=1	A0A0J5PH78_ASPFM	65 kDa		0.0820243	0.289009	0.48333	0.116492	8.72	0.436271	8.41	0.452204	9.3	0.584843	8.5	0.433228	8.98	0.440845	8.53	0.447896
908	N-acylethanolamine amidohydrolase OS=Aspergillus fumigatus Z5 GN=Y699_09137 PE=4 SV=1	A0A0J5PH80_ASPFM	124 kDa		0.518775	-0.103509	0.523706	-0.102265	9.48	0.468974	9.92	0.446225	9.59	0.429688	9.76	0.44445	9.75	0.436012	9.83	0.438526
1753	Indoleamine 2,3-dioxygenase family protein OS=Aspergillus fumigatus Z5 GN=Y699_08900 PE=4 SV=1	A0A0J5PH84_ASPFM	56 kDa		0.586069	-0.0878876	0.368196	-0.145211	8.8	0.56007	9.33	0.457915	9.13	0.440182	9.08	0.423506	9.16	0.43396	9.11	0.425042
1109	Uncharacterized protein OS=Aspergillus fumigatus Z5 GN=Y699_08905 PE=4 SV=1	A0A0J5PH88_ASPFM	139 kDa	TRUE	0.0383233	0.324816	0.833194	-0.0330465	10.72	0.437604	9.87	0.458359	10.33	0.470642	10.2	0.46167	9.94	0.453108	9.86	0.638953
2398	Ran-binding protein (RanBP10) OS=Aspergillus fumigatus Z5 GN=Y699_08910 PE=4 SV=1	A0A0J5PH91_ASPFM	73 kDa		0.663441	0.0682092	0.96074	0.00771797	6.5	0.619034	6.33	0.835497	6.55	0.938821	6.36	0.460818	6.44	0.443233	6.42	0.473116
1548	Cyclophilin-type peptidyl-prolyl cis-trans isomerase OS=Aspergillus fumigatus Z5 GN=Y699_08915 PE=4 SV=1	A0A0J5PH94_ASPFM	53 kDa		0.50731	0.108921	0.681093	0.0675002	8.95	0.447507	8.48	0.428919	8.66	0.455147	8.55	0.432815	8.7	0.431061	8.61	0.438542
509	Lysophospholipase OS=Aspergillus fumigatus Z5 GN=Y699_06258 PE=3 SV=1	A0A0J5PH96_ASPFM	68 kDa	TRUE	0.425296	0.129957	0.571367	-0.092278	10.45	0.547735	10.22	0.437535	10.17	0.448308	10.49	0.451453	9.97	0.460886	10.27	0.476605
2779	TRAPP complex component Bet3 OS=Aspergillus fumigatus Z5 GN=Y699_08925 PE=4 SV=1	A0A0J5PHA1_ASPFM	21 kDa		0.474153	0.116543	0.394193	-0.138787	9.19	0.421743	9.16	0.433861	9.41	0.437143	9.09	0.450136	9.08	0.429794	8.91	0.464047
1840	Uncharacterized protein OS=Aspergillus fumigatus Z5 GN=Y699_06263 PE=4 SV=1	A0A0J5PHA2_ASPFM	116 kDa	TRUE	0.115711	0.258005	0.912517	0.0180222	10.58	0.626463	9.73	0.41982	10.38	0.571743	9.74	0.504318	9.92	0.46263	9.77	0.420448
3025	Adenine phosphoribosyltransferase 1 OS=Aspergillus fumigatus Z5 GN=Y699_08930 PE=3 SV=1	A0A0J5PHA4_ASPFM	25 kDa		0.395211	-0.131313	0.704099	0.058641	11.26	0.488409	11.76	0.433299	11.59	0.628207	11.43	0.428633	12.03	0.435013	11.7	0.434737
2322	Splicing factor 3b subunit 4 OS=Aspergillus fumigatus Z5 GN=Y699_07180 PE=4 SV=1	A0A0J5PHA5_ASPFM	38 kDa		0.952435	-0.00917952	0.286864	-0.16391	11.61	0.45717	11.16	0.440421	11.03	0.433664	11.09	0.445422	11.06	0.430731	10.88	0.456511
1873	Uncharacterized protein OS=Aspergillus fumigatus Z5 GN=Y699_06268 PE=4 SV=1	A0A0J5PHA8_ASPFM	18 kDa		0.340913	0.157222	0.376624	0.145933	8.71	0.437198	8.67	0.438643	9.12	0.512578	8.65	0.436882	9.12	0.439153	8.86	0.426471
658	Cap binding protein OS=Aspergillus fumigatus Z5 GN=Y699_07185 PE=4 SV=1	A0A0J5PHB1_ASPFM	93 kDa		0.798064	-0.0422055	0.990008	-0.00206512	8.44	0.520626	8.66	0.452206	8.68	0.44927	8.34	0.499278	8.76	0.457773	8.62	0.435462
2651	Diacylglycerol o-acyltransferase OS=Aspergillus fumigatus Z5 GN=Y699_08392 PE=4 SV=1	A0A0J5PHC4_ASPFM	43 kDa		0.346301	0.156333	0.660745	0.0728497	8.48	0.428308	8.03	0.422124	8.39	0.456539	8.12	0.426361	8.18	0.423429	8.29	0.425427
2903	Serine/threonine-protein kinase chk2 (Cds1) OS=Aspergillus fumigatus Z5 GN=Y699_08397 PE=4 SV=1	A0A0J5PHC7_ASPFM	73 kDa	TRUE	0.2974	0.16954	0.634403	0.0773754	7.37	0.472179	6.72	0.432052	7.26	0.467324	6.9	0.429724	7.06	0.45004	6.97	0.434387
1754	C2 domain-containing protein OS=Aspergillus fumigatus Z5 GN=Y699_08402 PE=4 SV=1	A0A0J5PHC9_ASPFM	66 kDa		0.381253	-0.142312	0.631343	-0.0779512	9.37	0.430527	9.28	0.443848	8.99	0.47321	8.96	0.435064	9.11	0.421803	9.24	0.420346
49	Aminopeptidase OS=Aspergillus fumigatus Z5 GN=Y699_06288 PE=4 SV=1	A0A0J5PHD0_ASPFM	106 kDa	TRUE	0.679607	-0.0657426	0.881175	-0.0237895	9.88	0.696046	10.67	0.458028	10.42	0.452795	10.57	0.442783	10.55	0.443049	10.77	0.467447
3120	DNA-directed RNA polymerase II subunit RPB11a OS=Aspergillus fumigatus Z5 GN=Y699_08407 PE=4 SV=1	A0A0J5PHD3_ASPFM	19 kDa	TRUE	0.9874	0.00241863	0.764984	0.0457742	11.88	0.431141	11.47	0.431074	11.53	0.428554	11.28	0.443512	11.62	0.433259	11.53	0.430025
1048	Proteasome subunit alpha type OS=Aspergillus fumigatus Z5 GN=Y699_07220 PE=3 SV=1	A0A0J5PHE4_ASPFM	29 kDa		0.477102	-0.110465	0.975818	0.00470822	10.84	0.574911	11.15	0.453485	10.85	0.481094	10.99	0.44349	11.16	0.445594	11.21	0.455746
829	Actin OS=Aspergillus fumigatus Z5 GN=Y699_07225 PE=3 SV=1	A0A0J5PHF0_ASPFM	43 kDa	TRUE	0.619431	0.081452	0.882253	0.0242893	10.35	0.484681	10.09	0.44091	10.37	0.459873	9.92	0.465923	10.44	0.487353	9.89	0.493592
999	Dipeptidyl-peptidase IV OS=Aspergillus fumigatus Z5 GN=Y699_06318 PE=4 SV=1	A0A0J5PHF5_ASPFM	86 kDa	TRUE	0.797597	-0.0409917	0.804731	0.0395024	9.81	0.497773	10.16	0.438437	9.9	0.453165	10.15	0.424853	10.24	0.444163	10.27	0.428661
2589	Uncharacterized protein OS=Aspergillus fumigatus Z5 GN=Y699_08752 PE=4 SV=1	A0A0J5PHF6_ASPFM	23 kDa		0.989806	-0.00199088	0.49831	-0.105509	11.02	0.447987	10.43	0.446604	10.33	0.442569	10.36	0.442028	10.39	0.44103	10.25	0.44356
2862	Integral peroxisomal membrane protein OS=Aspergillus fumigatus Z5 GN=Y699_08437 PE=4 SV=1	A0A0J5PHF8_ASPFM	67 kDa		0.758866	0.0490722	0.694727	-0.062737	10.08	0.423103	10.17	0.42811	10.13	0.427863	10.2	0.425468	10	0.433339	10.23	0.423216
39	Tropomyosin, putative OS=Aspergillus fumigatus Z5 GN=Y699_08442 PE=4 SV=1	A0A0J5PHG3_ASPFM	19 kDa		0.834254	0.034796	0.619477	0.0825715	9.99	0.627307	8.97	0.49903	9.36	0.463978	8.5	0.612122	9.26	0.441261	9.09	0.48804
18	Beta-xylanase OS=Aspergillus fumigatus Z5 GN=Y699_06333 PE=3 SV=1	A0A0J5PHG9_ASPFM	34 kDa	TRUE	0.710252	0.0603242	0.420521	-0.130806	10.07	0.49829	10.46	0.458283	10.31	0.460605	10.6	0.461715	10.14	0.45548	10.44	0.48905
3172	DNA-directed RNA polymerase I and III polypeptide OS=Aspergillus fumigatus Z5 GN=Y699_07240 PE=4 SV=1	A0A0J5PHH0_ASPFM	16 kDa		0.678425	-0.0641571	0.314753	-0.155555	12.2	0.431659	11.33	0.427627	11.07	0.426797	11.23	0.425202	11.17	0.42741	11.12	0.426751
3026	37S ribosomal protein S9 OS=Aspergillus fumigatus Z5 GN=Y699_07245 PE=3 SV=1	A0A0J5PHH4_ASPFM	35 kDa		0.512414	-0.10236	0.980467	0.00382414	10.55	0.440864	10.77	0.421906	10.48	0.439216	10.62	0.424837	10.79	0.425765	10.82	0.426274
3233	Short-chain dehydrogenase OS=Aspergillus fumigatus Z5 GN=Y699_08457 PE=3 SV=1	A0A0J5PHH6_ASPFM	28 kDa		0.606175	-0.0814533	0.732646	0.0539373	9.97	0.425742	9.92	0.420923	9.72	0.431159	9.75	0.431878	10.04	0.432864	10.02	0.420645
2686	GPI anchored protein, putative OS=Aspergillus fumigatus Z5 GN=Y699_06343 PE=4 SV=1	A0A0J5PHH9_ASPFM	103 kDa		0.0849552	0.283219	0.0250108	0.368347	9.19	0.430077	8.57	0.610645	8.87	0.424379	9.21	0.441327	9.31	0.432803	9.27	0.445576
2505	Secretory component protein shr3, putative OS=Aspergillus fumigatus Z5 GN=Y699_06348 PE=4 SV=1	A0A0J5PHI4_ASPFM	27 kDa		0.832756	-0.0350471	0.472297	0.119288	8.4	0.42701	8.84	0.421889	9	0.432137	8.41	0.447628	9.49	0.573356	8.63	0.425699
2155	T-complex protein 1, theta subunit OS=Aspergillus fumigatus Z5 GN=Y699_06353 PE=3 SV=1	A0A0J5PHI9_ASPFM	64 kDa		0.20194	0.211832	0.380779	0.145496	10.71	0.43681	10.34	0.623122	11.05	0.642596	10.23	0.489965	10.95	0.441724	10.4	0.445466
262	Aldehyde dehydrogenase OS=Aspergillus fumigatus Z5 GN=Y699_08802 PE=3 SV=1	A0A0J5PHJ6_ASPFM	54 kDa	TRUE	0.924092	-0.0150432	0.135915	-0.235489	9.89	0.51858	10.39	0.472909	10.24	0.45102	10.3	0.450658	10.02	0.439822	10.14	0.481145
1000	ABC transporter OS=Aspergillus fumigatus Z5 GN=Y699_07265 PE=4 SV=1	A0A0J5PHJ8_ASPFM	173 kDa	TRUE	0.43141	-0.130844	0.37112	0.148669	8.24	0.704277	8.07	0.476581	7.88	0.468195	7.68	0.483979	8.55	0.582833	8.14	0.547055
189	Uncharacterized protein OS=Aspergillus fumigatus Z5 GN=Y699_08487 PE=4 SV=1	A0A0J5PHK3_ASPFM	110 kDa	TRUE	0.860926	-0.0279214	0.865172	-0.0270539	9.64	0.607023	10.04	0.443093	9.84	0.453536	10	0.44837	10	0.446006	10.07	0.439628
1167	RNA binding protein OS=Aspergillus fumigatus Z5 GN=Y699_07270 PE=4 SV=1	A0A0J5PHK4_ASPFM	25 kDa		0.636852	0.0782103	0.720279	0.0593113	9.13	0.453295	8.32	0.438363	8.58	0.435194	8.2	0.451271	8.54	0.425145	8.42	0.43288
228	Clathrin light chain OS=Aspergillus fumigatus Z5 GN=Y699_06378 PE=4 SV=1	A0A0J5PHL1_ASPFM	26 kDa		0.96305	-0.00737702	0.897726	-0.0204631	10.57	0.48285	9.96	0.449415	9.95	0.441056	9.8	0.458503	9.89	0.443045	10.04	0.451479
2013	Uncharacterized protein OS=Aspergillus fumigatus Z5 GN=Y699_08502 PE=4 SV=1	A0A0J5PHL8_ASPFM	79 kDa		0.739143	0.0529683	0.713448	-0.058415	9.68	0.529523	9.7	0.422418	9.67	0.418142	9.73	0.423946	9.71	0.419506	9.61	0.423011
2506	Glutamine-serine-proline rich protein OS=Aspergillus fumigatus Z5 GN=Y699_08507 PE=4 SV=1	A0A0J5PHM2_ASPFM	37 kDa		0.381292	0.139589	0.710642	-0.0591582	10.56	0.424834	10.38	0.486748	10.4	0.430193	10.61	0.427473	10.27	0.434026	10.42	0.424662
2810	Uncharacterized protein OS=Aspergillus fumigatus Z5 GN=Y699_08837 PE=4 SV=1	A0A0J5PHM5_ASPFM	46 kDa		0.946226	-0.0108901	0.800479	0.0407901	9.46	0.426207	9.51	0.423077	9.57	0.435438	9.28	0.430898	9.74	0.423341	9.48	0.425651
1727	CLPTM1 domain-containing protein OS=Aspergillus fumigatus Z5 GN=Y699_07290 PE=4 SV=1	A0A0J5PHM7_ASPFM	72 kDa		0.903614	0.0183008	0.910629	0.0169786	6.16	0.541377	6.03	0.46539	6.08	0.440531	5.99	0.447363	6.15	0.455363	6.12	0.452241
1874	Isoleucyl-tRNA synthetase OS=Aspergillus fumigatus Z5 GN=Y699_08842 PE=3 SV=1	A0A0J5PHM8_ASPFM	113 kDa		0.968091	0.00662141	0.779161	-0.0464097	8.31	0.424137	8.37	0.460129	8.3	0.428853	8.3	0.441601	8.29	0.434406	8.37	0.441695
425	Ribosomal protein S5 OS=Aspergillus fumigatus Z5 GN=Y699_08847 PE=3 SV=1	A0A0J5PHN3_ASPFM	28 kDa		0.115527	-0.247379	0.872415	0.0252356	11.13	0.565506	12.11	0.448312	11.51	0.487607	11.83	0.445094	12.17	0.455596	12.15	0.455347
255	SNARE domain-containing protein OS=Aspergillus fumigatus Z5 GN=Y699_08852 PE=4 SV=1	A0A0J5PHN7_ASPFM	37 kDa		0.214661	0.206171	0.565839	0.0954035	9.71	0.495294	8.95	0.476816	9.64	0.496693	8.83	0.547825	9.29	0.437557	9.14	0.438776
2156	FAD dependent oxidoreductase OS=Aspergillus fumigatus Z5 GN=Y699_08857 PE=4 SV=1	A0A0J5PHP0_ASPFM	53 kDa		0.313982	-0.160815	0.0598679	-0.300556	10.08	0.493235	10.7	0.448547	10.21	0.422741	10.48	0.436398	10.23	0.437298	10.31	0.432168
2323	Uncharacterized protein OS=Aspergillus fumigatus Z5 GN=Y699_08532 PE=4 SV=1	A0A0J5PHP1_ASPFM	78 kDa	TRUE	0.459306	-0.123087	0.749524	-0.0530955	7.73	0.467023	7.97	0.428769	7.7	0.4266	7.61	0.475777	7.99	0.435021	7.77	0.471579
294	O-methyltransferase OS=Aspergillus fumigatus Z5 GN=Y699_08537 PE=4 SV=1	A0A0J5PHP2_ASPFM	52 kDa	TRUE	0.836246	0.0322573	0.640118	-0.0729625	10.39	0.539898	10.66	0.452732	10.76	0.451596	10.49	0.47313	10.67	0.461882	10.53	0.473438
1168	Acetamidase OS=Aspergillus fumigatus Z5 GN=Y699_08867 PE=4 SV=1	A0A0J5PHP7_ASPFM	64 kDa		0.74667	-0.0513862	0.780496	0.044315	9.93	0.61108	10.49	0.424907	10.21	0.460081	10.47	0.433087	10.57	0.451121	10.61	0.455404
533	Phosphotransmitter protein Ypd1 OS=Aspergillus fumigatus Z5 GN=Y699_06403 PE=4 SV=1	A0A0J5PHQ4_ASPFM	19 kDa		0.526446	0.103114	0.402793	0.136171	10.92	0.493684	10.22	0.468158	10.57	0.455523	10.07	0.541194	10.69	0.455401	10.28	0.49322
659	ATP synthase D chain, mitochondrial, putative OS=Aspergillus fumigatus Z5 GN=Y699_07320 PE=4 SV=1	A0A0J5PHQ6_ASPFM	19 kDa		0.978208	-0.00453346	0.707324	0.0623106	11.35	0.461322	11.09	0.445335	11.32	0.439433	10.67	0.507575	11.59	0.457183	10.81	0.492143
2157	COMPASS complex subunit Sdc1 OS=Aspergillus fumigatus Z5 GN=Y699_08552 PE=4 SV=1	A0A0J5PHQ9_ASPFM	9 kDa		0.675594	0.0682681	0.922152	0.015941	11.27	0.486865	10.51	0.431028	10.84	0.439716	10.21	0.493133	10.71	0.446177	10.46	0.570919
129	UTP-glucose-1-phosphate uridylyltransferase Ugp1, putative OS=Aspergillus fumigatus Z5 GN=Y699_08882 PE=4 SV=1	A0A0J5PHR2_ASPFM	58 kDa	TRUE	0.569717	-0.0913296	0.94006	0.0120741	9.4	0.540769	9.65	0.455113	9.39	0.476199	9.49	0.461263	9.65	0.450359	9.74	0.489971
2324	Nicotinate phosphoribosyltransferase OS=Aspergillus fumigatus Z5 GN=Y699_08887 PE=3 SV=1	A0A0J5PHR6_ASPFM	55 kDa		0.667922	-0.0659052	0.630405	-0.0739063	11.63	0.44256	11.33	0.425452	11.14	0.433928	11.18	0.425642	11.37	0.429863	11.15	0.426049
478	Septin AspB OS=Aspergillus fumigatus Z5 GN=Y699_08562 PE=3 SV=1	A0A0J5PHR9_ASPFM	59 kDa	TRUE	0.544348	0.0986506	0.731926	-0.0557475	9.88	0.511763	9.55	0.502311	9.81	0.574792	9.43	0.525846	9.68	0.470007	9.34	0.499163
2325	50S ribosomal protein L30 OS=Aspergillus fumigatus Z5 GN=Y699_06423 PE=4 SV=1	A0A0J5PHS0_ASPFM	11 kDa		0.343493	0.151628	0.587424	0.0868366	9.63	0.441003	9.42	0.427199	9.71	0.422129	9.47	0.460394	9.64	0.451932	9.59	0.446371
426	FAD/FMN-containing isoamyl alcohol oxidase MreA OS=Aspergillus fumigatus Z5 GN=Y699_07340 PE=4 SV=1	A0A0J5PHS7_ASPFM	61 kDa		0.586048	0.086341	0.951298	0.00968323	10.23	0.534661	10.56	0.443612	10.54	0.43867	10.69	0.448125	10.53	0.443594	10.71	0.451036
2863	Alcohol dehydrogenase OS=Aspergillus fumigatus Z5 GN=Y699_08897 PE=3 SV=1	A0A0J5PHS8_ASPFM	40 kDa		0.831983	-0.0344072	0.912382	-0.0178396	9.18	0.445941	9.46	0.422599	9.25	0.422299	9.41	0.420717	9.4	0.425004	9.53	0.421435
3027	Geranylgeranyl transferae type II alpha subunit OS=Aspergillus fumigatus Z5 GN=Y699_06433 PE=4 SV=1	A0A0J5PHS9_ASPFM	37 kDa		0.419854	0.133941	0.0809803	0.289709	9.71	0.419793	9.6	0.429711	10.11	0.426427	9.53	0.421729	10.53	0.432403	9.8	0.421947
1640	Electron transfer flavoprotein alpha subunit OS=Aspergillus fumigatus Z5 GN=Y699_08572 PE=4 SV=1	A0A0J5PHT0_ASPFM	37 kDa		0.536841	0.102414	0.213778	0.206094	8.76	0.438334	8.3	0.473704	8.49	0.455602	8.43	0.463976	8.97	0.576542	8.46	0.434536
491	Uncharacterized protein OS=Aspergillus fumigatus Z5 GN=Y699_08902 PE=4 SV=1	A0A0J5PHT1_ASPFM	15 kDa	TRUE	0.651984	0.0737981	0.993963	0.00123809	12.39	0.531483	11.48	0.449327	11.85	0.449412	11.14	0.476072	11.69	0.434716	11.37	0.47498
948	IgE-binding protein OS=Aspergillus fumigatus Z5 GN=Y699_07345 PE=4 SV=1	A0A0J5PHT2_ASPFM	21 kDa		0.77139	-0.047772	0.108754	-0.263726	10.44	0.510923	10.03	0.463916	9.65	0.476069	10	0.520242	9.44	0.603689	9.78	0.603036
726	Vesicle transport v-snare protein OS=Aspergillus fumigatus Z5 GN=Y699_06443 PE=4 SV=1	A0A0J5PHT7_ASPFM	23 kDa		0.0101479	0.426758	0.325669	0.163163	9.86	0.502183	8.99	0.481049	10.31	0.499122	9.2	0.503205	9.58	0.442235	9.43	0.437144
2885	Steroid alpha reductase family protein OS=Aspergillus fumigatus Z5 GN=Y699_06448 PE=4 SV=1	A0A0J5PHU0_ASPFM	35 kDa		0.551258	-0.0946974	0.678553	-0.0658411	9.34	1.05239	10.03	0.425438	9.77	0.424726	9.85	0.439503	9.92	0.429053	10	0.422713
2983	APSES transcription factor (MbpA) OS=Aspergillus fumigatus Z5 GN=Y699_08587 PE=4 SV=1	A0A0J5PHU2_ASPFM	100 kDa		0.52754	0.10201	0.118935	-0.251952	9.27	0.964929	9.31	0.429341	9.46	0.440803	9.26	0.419395	9	0.425184	8.94	0.454117
41	Malate dehydrogenase OS=Aspergillus fumigatus Z5 GN=Y699_08597 PE=3 SV=1	A0A0J5PHV0_ASPFM	36 kDa	TRUE	0.921341	-0.0157758	0.575579	-0.0894381	10.36	0.471536	10.36	0.453217	10.1	0.474367	10.39	0.455544	10.31	0.450053	10.22	0.471712
830	3-ketoacyl-coA thiolase peroxisomal A OS=Aspergillus fumigatus Z5 GN=Y699_06463 PE=3 SV=1	A0A0J5PHV1_ASPFM	44 kDa	TRUE	0.958336	0.00838495	0.859008	0.0285042	9.6	0.557084	10.07	0.435671	9.86	0.438379	10.15	0.439531	10.23	0.443234	10.08	0.44199
1390	L-PSP endoribonuclease family protein (Hmf1) OS=Aspergillus fumigatus Z5 GN=Y699_08932 PE=4 SV=1	A0A0J5PHV4_ASPFM	13 kDa		0.595577	-0.0838449	0.371551	-0.141137	10.33	0.491244	10.16	0.442976	10.06	0.516821	9.84	0.475222	10.07	0.441854	9.9	0.476836
1875	Vacuolar morphogenesis protein AvaB, putative OS=Aspergillus fumigatus Z5 GN=Y699_08602 PE=4 SV=1	A0A0J5PHV5_ASPFM	116 kDa	TRUE	0.173515	0.224834	0.887043	0.0234644	8.08	0.467841	7.47	0.421601	8.19	0.448721	7.53	0.448959	7.75	0.436344	7.51	0.427819
234	Acetyl-coenzyme A synthetase FacA OS=Aspergillus fumigatus Z5 GN=Y699_06473 PE=4 SV=1	A0A0J5PHV6_ASPFM	71 kDa		0.539789	-0.0949152	0.488083	-0.107311	10.37	0.589241	10.61	0.452949	10.41	0.455586	10.38	0.451457	10.53	0.458852	10.45	0.47227
2592	Amidohydrolase family protein OS=Aspergillus fumigatus Z5 GN=Y699_08607 PE=4 SV=1	A0A0J5PHV9_ASPFM	39 kDa		0.807538	-0.0390555	0.794131	0.041822	10.08	0.501559	10.11	0.42841	10.15	0.43536	9.81	0.472743	10.36	0.430034	10.05	0.428919
2617	Flavin containing polyamine oxidase, putative OS=Aspergillus fumigatus Z5 GN=Y699_07350 PE=4 SV=1	A0A0J5PHW0_ASPFM	60 kDa		0.543864	0.0983573	0.546066	-0.0978381	9.59	0.436571	9.55	0.421181	9.53	0.430413	9.7	0.430628	9.36	0.422523	9.53	0.434084
1641	mRNA processing protein (Mss51), putative OS=Aspergillus fumigatus Z5 GN=Y699_08942 PE=4 SV=1	A0A0J5PHW3_ASPFM	59 kDa		0.991542	-0.00175204	0.894213	0.0219697	8.52	0.45206	8.4	0.434112	8.39	0.428468	8.27	0.461378	8.59	0.487002	8.36	0.423171
2158	Carnosine synthase OS=Aspergillus fumigatus Z5 GN=Y699_07355 PE=4 SV=1	A0A0J5PHW5_ASPFM	73 kDa	TRUE	0.826336	-0.0358569	0.439217	0.126367	9.61	0.530062	9.78	0.43076	9.62	0.432761	9.72	0.423017	9.8	0.437778	10.2	0.517458
2159	Uncharacterized protein OS=Aspergillus fumigatus Z5 GN=Y699_08617 PE=4 SV=1	A0A0J5PHX0_ASPFM	28 kDa		0.915509	0.017593	0.544805	0.100422	7.78	0.491429	7.39	0.447662	7.48	0.475739	7.28	0.544559	7.69	0.457117	7.59	0.567013
3069	Carbonic anhydrase OS=Aspergillus fumigatus Z5 GN=Y699_06488 PE=3 SV=1	A0A0J5PHX1_ASPFM	23 kDa		0.342867	0.15048	0.664857	-0.0687446	9.96	0.431672	10.07	0.420358	10.14	0.439852	10.28	0.46183	9.99	0.42209	10.06	0.432315
2902	5-formyltetrahydrofolate cyclo-ligase, putative OS=Aspergillus fumigatus Z5 GN=Y699_08622 PE=4 SV=1	A0A0J5PHX5_ASPFM	27 kDa		0.758082	-0.0477027	0.660809	-0.0679481	10.93	0.467713	10.76	0.456722	10.59	0.427732	10.64	0.430452	10.7	0.427031	10.7	0.442712
245	V-type proton ATPase subunit a OS=Aspergillus fumigatus Z5 GN=Y699_06493 PE=3 SV=1	A0A0J5PHX6_ASPFM	98 kDa		0.330437	0.160314	0.964531	0.00732559	9.18	0.684849	9.02	0.484957	9.46	0.632895	8.95	0.470613	9.23	0.474791	8.97	0.57093
2014	Uncharacterized protein OS=Aspergillus fumigatus Z5 GN=Y699_08389 PE=4 SV=1	A0A0J5PHX7_ASPFM	69 kDa	TRUE	0.196734	0.137327	0.645858	0.0488845	10.06	0.522144	8.45	0.648758	10.41	0.514096	8.64	0.48766	9.53	0.436573	9.17	0.434985
365	Swollenin like protein OS=Aspergillus fumigatus Z5 GN=Y699_07375 PE=4 SV=1	A0A0J5PHY3_ASPFM	46 kDa		0.422723	0.132254	0.200558	-0.211225	9.32	0.447562	9.23	0.507023	9.24	0.528942	9.44	0.461562	8.73	0.474822	9.1	0.451964
1755	Acyl-coenzyme A oxidase OS=Aspergillus fumigatus Z5 GN=Y699_08632 PE=3 SV=1	A0A0J5PHY4_ASPFM	78 kDa		0.369346	-0.142717	0.615772	0.0797179	9.5	0.500549	9.9	0.43797	9.59	0.439863	9.66	0.447456	10.15	0.468471	9.93	0.51947
534	Involucrin repeat protein OS=Aspergillus fumigatus Z5 GN=Y699_06503 PE=4 SV=1	A0A0J5PHY6_ASPFM	100 kDa	TRUE	0.133953	0.2469	0.566046	0.0945401	8.34	0.501261	7.43	0.451632	8.29	0.504928	7.5	0.484592	7.89	0.461267	7.64	0.449985
445	Endoglucanase OS=Aspergillus fumigatus Z5 GN=Y699_08637 PE=3 SV=1	A0A0J5PHY9_ASPFM	28 kDa		0.963541	0.00744531	0.612323	-0.0825376	9.18	0.698066	9.89	0.43265	9.68	0.455829	9.94	0.441039	9.66	0.426807	9.92	0.447996
1469	Serine protease, putative OS=Aspergillus fumigatus Z5 GN=Y699_08642 PE=4 SV=1	A0A0J5PHZ4_ASPFM	63 kDa		0.665488	0.0711612	0.860468	-0.0289313	8.85	0.474063	9.06	0.431009	9.04	0.423388	9.16	0.439681	8.89	0.428507	9.21	0.435314
1642	Intermembrane space AAA protease IAP-1 OS=Aspergillus fumigatus Z5 GN=Y699_06513 PE=3 SV=1	A0A0J5PHZ5_ASPFM	88 kDa		0.402363	0.13899	0.378648	0.14611	9.52	0.45787	9.12	0.513099	9.63	0.455917	8.98	0.520934	9.69	0.539702	9.19	0.438789
1001	Superoxide dismutase OS=Aspergillus fumigatus Z5 GN=Y699_06518 PE=3 SV=1	A0A0J5PI00_ASPFM	25 kDa		0.956583	-0.00863146	0.11381	0.250547	9.99	0.475193	10.27	0.427299	10.09	0.453625	10.33	0.426003	10.74	0.504738	10.62	0.459434
1049	Uncharacterized protein OS=Aspergillus fumigatus Z5 GN=Y699_07400 PE=4 SV=1	A0A0J5PI06_ASPFM	160 kDa	TRUE	0.579541	0.0916793	0.947342	0.0109276	8.42	0.481619	8.21	0.44837	8.33	0.480216	8.28	0.44824	8.33	0.439681	8.25	0.522539
1050	Eukaryotic translation initiation factor 3 subunit M OS=Aspergillus fumigatus Z5 GN=Y699_08419 PE=3 SV=1	A0A0J5PI11_ASPFM	51 kDa		0.859924	-0.0293453	0.540322	0.101813	9.19	0.470425	9.31	0.489921	9.53	0.459168	8.81	0.53466	9.82	0.620871	9.2	0.458285
1311	NADH-dependent flavin oxidoreductase OS=Aspergillus fumigatus Z5 GN=Y699_08662 PE=4 SV=1	A0A0J5PI12_ASPFM	46 kDa		0.589128	-0.0862851	0.7722	-0.0462323	9.48	0.448797	9.85	0.455123	9.56	0.449414	9.72	0.424171	9.86	0.448177	9.76	0.422942
213	Acetylglutamate kinase OS=Aspergillus fumigatus Z5 GN=Y699_07410 PE=4 SV=1	A0A0J5PI13_ASPFM	217 kDa	TRUE	0.891336	0.0225515	0.840354	0.0332477	9.68	0.472335	9.41	0.435441	9.57	0.473017	9.18	0.487831	9.78	0.478747	9.2	0.551707
3133	Uncharacterized protein OS=Aspergillus fumigatus Z5 GN=Y699_06533 PE=4 SV=1	A0A0J5PI14_ASPFM	15 kDa		0.0491224	0.31066	0.230653	0.18926	8.91	0.424113	7.49	0.428374	9	0.428048	7.52	0.426285	8.57	0.421767	7.91	0.421767
2653	Tubulin-specific chaperone, putative OS=Aspergillus fumigatus Z5 GN=Y699_06543 PE=4 SV=1	A0A0J5PI21_ASPFM	68 kDa		0.411236	0.132676	0.967897	0.00649853	9.71	0.535742	9.13	0.424907	9.36	0.433532	9.17	0.414715	9.23	0.419847	9.17	0.413913
3011	Caffeine-induced death protein Cid2 OS=Aspergillus fumigatus Z5 GN=Y699_06548 PE=4 SV=1	A0A0J5PI25_ASPFM	22 kDa		0.656707	0.0733016	0.984705	0.00316164	12.3	0.51032	11.65	0.448425	12.04	0.504815	11.29	0.516078	11.94	0.434884	11.45	0.488858
2160	Amine oxidase OS=Aspergillus fumigatus Z5 GN=Y699_08439 PE=3 SV=1	A0A0J5PI27_ASPFM	78 kDa	TRUE	0.676094	0.0694603	0.749026	0.0531845	7.82	0.479227	7.63	0.434712	7.68	0.422939	7.74	0.429509	7.8	0.458867	7.79	0.429296
1385	Structural maintenance of chromosome protein OS=Aspergillus fumigatus Z5 GN=Y699_07430 PE=4 SV=1	A0A0J5PI28_ASPFM	137 kDa	TRUE	0.970019	-0.00620125	0.971025	-0.00599154	8.62	0.457455	8.56	0.424227	8.62	0.434117	8.33	0.456395	8.62	0.426377	8.56	0.441702
2326	Anthranilate phosphoribosyltransferase OS=Aspergillus fumigatus Z5 GN=Y699_06553 PE=4 SV=1	A0A0J5PI29_ASPFM	46 kDa		0.797365	0.040467	0.317296	0.157565	10.51	0.436536	10.82	0.441051	10.7	0.461126	10.94	0.451048	11.07	0.436087	11.12	0.44521
3084	Uncharacterized protein OS=Aspergillus fumigatus Z5 GN=Y699_08444 PE=4 SV=1	A0A0J5PI31_ASPFM	32 kDa		0.887556	0.0226858	0.99359	0.00128867	9.64	0.424848	9.38	0.418503	9.36	0.419888	9.33	0.419755	9.51	0.422312	9.34	0.422659
633	RWD domain-containing protein (Gir2) OS=Aspergillus fumigatus Z5 GN=Y699_06563 PE=4 SV=1	A0A0J5PI37_ASPFM	27 kDa	TRUE	0.498403	0.107474	0.958928	0.00817515	10.59	0.553241	9.88	0.479117	10.07	0.477424	9.87	0.505724	10.07	0.517958	9.82	0.449396
2972	Ste20-like serine/threonine protein kinase OS=Aspergillus fumigatus Z5 GN=Y699_08454 PE=4 SV=1	A0A0J5PI38_ASPFM	77 kDa		0.387147	0.143713	0.380111	0.145838	8.8	0.440052	8.34	0.420095	8.78	0.431513	8.34	0.419885	8.93	0.416702	8.41	0.435626
878	Alpha-galactosidase OS=Aspergillus fumigatus Z5 GN=Y699_07445 PE=3 SV=1	A0A0J5PI42_ASPFM	53 kDa	TRUE	0.801156	0.0401169	0.155003	-0.226583	10.38	0.478856	10.42	0.453471	10.26	0.483551	10.49	0.487812	10.09	0.477758	10.16	0.589015
3279	Alcohol dehydrogenase, putative OS=Aspergillus fumigatus Z5 GN=Y699_08459 PE=3 SV=1	A0A0J5PI44_ASPFM	38 kDa		0.979336	-0.00398542	0.236865	0.181938	10.68	0.431375	11.23	0.424809	11.11	0.441012	11.23	0.425852	11.53	0.524243	11.52	0.449797
2944	NAD(P)H-dependent FMN reductase LOT6 OS=Aspergillus fumigatus Z5 GN=Y699_08677 PE=4 SV=1	A0A0J5PI47_ASPFM	81 kDa		0.617342	0.0816978	0.0860361	-0.280767	10.73	0.439024	10.85	0.435237	11.16	0.420806	10.52	0.424503	10.61	0.428625	10.27	0.441261
1756	Eukaryotic translation initiation factor eIF-1A subunit, putative OS=Aspergillus fumigatus Z5 GN=Y699_07450 PE=3 SV=1	A0A0J5PI48_ASPFM	21 kDa		0.293753	-0.161708	0.800129	-0.0389843	12.26	0.46132	11.7	0.449889	11.54	0.446046	11.25	0.526418	11.75	0.486426	11.59	0.4402
2687	Alpha/beta hydrolase OS=Aspergillus fumigatus Z5 GN=Y699_08682 PE=4 SV=1	A0A0J5PI50_ASPFM	33 kDa		0.0229176	-0.366094	0.0641456	0.297473	9.03	0.50445	10.02	0.430206	9.27	0.429831	9.55	0.430897	10.57	0.452442	10.35	0.455781
3043	Glucosamine 6-phosphate acetyltransferase OS=Aspergillus fumigatus Z5 GN=Y699_07455 PE=4 SV=1	A0A0J5PI52_ASPFM	21 kDa		0.99437	-0.00113953	0.693333	0.0636509	9.37	0.463067	9.52	0.425944	9.63	0.422396	9.27	0.44434	9.67	0.424469	9.65	0.423687
1101	Ribosomal protein S28e OS=Aspergillus fumigatus Z5 GN=Y699_08469 PE=4 SV=1	A0A0J5PI55_ASPFM	12 kDa		0.547469	-0.0942784	0.860776	0.0274768	10.98	0.465542	10.8	0.450329	10.49	0.501476	10.69	0.451109	10.9	0.438279	10.84	0.460408
1998	Uncharacterized protein OS=Aspergillus fumigatus Z5 GN=Y699_07470 PE=4 SV=1	A0A0J5PI69_ASPFM	19 kDa		0.845491	-0.0324089	0.998677	0.000275675	8.26	0.428361	8.08	0.440747	7.8	0.469705	8.08	0.433206	8.22	0.430456	8	0.445698
1470	Proteasome subunit beta type OS=Aspergillus fumigatus Z5 GN=Y699_08484 PE=3 SV=1	A0A0J5PI70_ASPFM	25 kDa		0.597286	-0.0838313	0.569722	-0.0901872	10.33	0.486043	10.6	0.467603	10.29	0.454681	10.49	0.443818	10.44	0.460767	10.55	0.45023
398	Hexokinase OS=Aspergillus fumigatus Z5 GN=Y699_07475 PE=3 SV=1	A0A0J5PI71_ASPFM	54 kDa	TRUE	0.642697	-0.0725311	0.605857	-0.0806579	10.73	0.530389	10.93	0.451414	10.69	0.453301	10.8	0.460193	10.79	0.466092	10.9	0.465018
558	Gamma-glutamyltranspeptidase OS=Aspergillus fumigatus Z5 GN=Y699_08494 PE=4 SV=1	A0A0J5PI79_ASPFM	63 kDa	TRUE	0.526631	0.103283	0.860451	-0.0286775	10.86	0.454298	10.88	0.446705	10.86	0.440449	11.07	0.476271	10.63	0.461554	11.1	0.463687
2130	Signal peptide peptidase, putative OS=Aspergillus fumigatus Z5 GN=Y699_07485 PE=4 SV=1	A0A0J5PI80_ASPFM	69 kDa		0.733212	0.0566824	0.968003	0.00667005	8.51	0.652619	7.8	0.44384	7.79	0.427134	7.88	0.438042	7.87	0.446669	7.86	0.485308
2327	AP-3 adaptor complex subunit mu OS=Aspergillus fumigatus Z5 GN=Y699_09162 PE=4 SV=1	A0A0J5PI87_ASPFM	67 kDa		0.573102	0.0904099	0.82671	-0.0351265	10.39	0.491594	9.88	0.427655	9.81	0.441179	10.06	0.457482	9.89	0.450119	9.87	0.455737
2424	Uncharacterized protein OS=Aspergillus fumigatus Z5 GN=Y699_09325 PE=4 SV=1	A0A0J5PI93_ASPFM	22 kDa		0.383737	0.134274	0.501234	-0.103584	6.59	0.450235	6.26	0.473163	6.72	0.488862	6.32	0.458712	6.14	0.464495	5.94	0.589476
3173	DOC family protein OS=Aspergillus fumigatus Z5 GN=Y699_09330 PE=4 SV=1	A0A0J5PI96_ASPFM	17 kDa		0.559667	0.0967141	0.566613	-0.0950067	8.1	0.456114	7.9	0.436557	8.27	0.528285	7.68	0.48204	7.96	0.633455	7.56	0.465927
3174	Short chain dehydrogenase/reductase family OS=Aspergillus fumigatus Z5 GN=Y699_09167 PE=3 SV=1	A0A0J5PIA0_ASPFM	28 kDa		0.292981	0.174863	0.410494	0.136851	9.33	0.415398	9.14	0.417656	9.73	0.626788	9.1	0.416964	9.83	0.564393	9.07	0.417681
1643	Arabinan endo-1,5-alpha-L-arabinosidase C OS=Aspergillus fumigatus Z5 GN=Y699_07520 PE=3 SV=1	A0A0J5PIA6_ASPFM	61 kDa		0.517767	0.105343	0.99646	0.000722694	10.81	0.606128	10.98	0.438337	10.9	0.431643	11.23	0.458447	10.83	0.446339	11.21	0.428413
1876	FAD binding domain-containing protein OS=Aspergillus fumigatus Z5 GN=Y699_07530 PE=4 SV=1	A0A0J5PIA9_ASPFM	45 kDa		0.899671	0.0200557	0.442054	-0.122296	9.75	0.593174	9.78	0.427407	9.8	0.42766	9.65	0.424748	9.74	0.454066	9.54	0.475557
271	Beta-glucosidase M OS=Aspergillus fumigatus Z5 GN=Y699_09355 PE=4 SV=1	A0A0J5PIB4_ASPFM	83 kDa	TRUE	0.273232	0.174072	0.603077	-0.0826348	9.95	0.61366	10.21	0.438174	10.32	0.448284	10.45	0.485224	10.07	0.450086	10.22	0.481741
2798	Uncharacterized protein OS=Aspergillus fumigatus Z5 GN=Y699_09370 PE=4 SV=1	A0A0J5PIC5_ASPFM	31 kDa		0.315415	0.162426	0.43238	-0.127087	9.53	0.452495	9.26	0.433969	9.44	0.421786	9.41	0.433679	9.05	0.447845	9.19	0.425887
879	40S ribosomal protein S13 OS=Aspergillus fumigatus Z5 GN=Y699_08554 PE=3 SV=1	A0A0J5PIC6_ASPFM	17 kDa	TRUE	0.254889	-0.172847	0.807607	0.0369558	11.51	0.555222	11.92	0.447362	11.6	0.445097	11.63	0.448583	11.98	0.455891	12.01	0.519482
1051	Cellular morphogenesis protein (Rax2), putative OS=Aspergillus fumigatus Z5 GN=Y699_08559 PE=4 SV=1	A0A0J5PID1_ASPFM	128 kDa		0.613954	0.0817006	0.420563	-0.130484	9.43	0.450858	9.48	0.432623	9.43	0.439372	9.6	0.442917	9.27	0.443318	9.38	0.440539
1312	Long chain fatty alcohol oxidase OS=Aspergillus fumigatus Z5 GN=Y699_09385 PE=4 SV=1	A0A0J5PID8_ASPFM	82 kDa		0.930807	-0.0133695	0.677226	-0.0640846	10.61	0.474784	10.77	0.430955	10.68	0.459433	10.67	0.436223	10.77	0.448687	10.67	0.435479
831	Carboxypeptidase OS=Aspergillus fumigatus Z5 GN=Y699_07565 PE=3 SV=1	A0A0J5PIE1_ASPFM	58 kDa		0.43167	0.124877	0.352839	-0.147604	10.24	0.460066	10	0.431354	10.04	0.441581	10.15	0.430316	9.8	0.486195	9.87	0.455195
786	Phosphatidylserine decarboxylase, putative OS=Aspergillus fumigatus Z5 GN=Y699_07570 PE=4 SV=1	A0A0J5PIE6_ASPFM	53 kDa		0.643905	0.0751262	0.871188	0.0263497	9.09	0.625895	9.39	0.438832	9.39	0.427833	9.49	0.438463	9.36	0.442143	9.59	0.448606
873	Putative methyltransferase C27D7.08c OS=Aspergillus fumigatus Z5 GN=Y699_08584 PE=4 SV=1	A0A0J5PIG0_ASPFM	59 kDa		0.90857	-0.0182094	0.658657	-0.0700355	10.13	0.418804	9.79	0.420956	9.75	0.420039	9.62	0.420954	9.79	0.422786	9.66	0.422804
2886	Spherulin 4-like cell surface protein OS=Aspergillus fumigatus Z5 GN=Y699_09217 PE=4 SV=1	A0A0J5PIG2_ASPFM	32 kDa		0.908649	-0.0180324	0.855231	-0.0286661	10.07	0.446904	10.25	0.422892	10.16	0.423287	10.14	0.442807	10.2	0.491061	10.29	0.422843
229	Beta-xylosidase XylA OS=Aspergillus fumigatus Z5 GN=Y699_09405 PE=4 SV=1	A0A0J5PIG3_ASPFM	86 kDa	TRUE	0.985994	0.00277694	0.910956	-0.017687	9.76	0.548176	9.96	0.442358	9.85	0.445217	9.93	0.444103	9.98	0.457571	9.97	0.452375
2914	Cutinase OS=Aspergillus fumigatus Z5 GN=Y699_09222 PE=3 SV=1	A0A0J5PIG4_ASPFM	22 kDa	TRUE	0.2427	-0.185562	0.282128	-0.170822	11.57	0.541027	12.06	0.480279	11.5	0.460789	11.86	0.44206	11.79	0.432582	11.86	0.436534
1229	Uncharacterized protein OS=Aspergillus fumigatus Z5 GN=Y699_09227 PE=4 SV=1	A0A0J5PIG6_ASPFM	23 kDa		0.82212	0.0369341	0.80344	0.0408867	10.7	0.427441	10.6	0.425622	10.38	0.441006	10.78	0.433045	10.49	0.428397	10.9	0.448609
1052	Guanyl-nucleotide exchange factor (Sec7), putative OS=Aspergillus fumigatus Z5 GN=Y699_08594 PE=4 SV=1	A0A0J5PIH3_ASPFM	226 kDa	TRUE	0.619421	0.081083	0.5902	0.0879277	8.74	0.464994	8.41	0.487738	8.99	0.467155	7.99	0.671961	9.07	0.507044	8.2	0.656924
2626	Ribonucleoprotein, putative OS=Aspergillus fumigatus Z5 GN=Y699_08604 PE=4 SV=1	A0A0J5PII5_ASPFM	36 kDa		0.956884	-0.00867654	0.662509	0.070021	10.33	0.486104	10.09	0.444483	9.99	0.445646	10.04	0.445174	10.44	0.446586	10.01	0.468453
2507	Glutathione transferase 2 OS=Aspergillus fumigatus Z5 GN=Y699_09262 PE=3 SV=1	A0A0J5PII8_ASPFM	25 kDa		0.344407	0.154844	0.570297	0.0929501	9.06	0.458456	9.17	0.432654	9.38	0.434788	9.36	0.44536	9.2	0.439136	9.55	0.467515
2161	Uncharacterized protein OS=Aspergillus fumigatus Z5 GN=Y699_07194 PE=4 SV=1	A0A0J5PIJ6_ASPFM	38 kDa	TRUE	0.452945	-0.118781	0.395683	-0.134389	9.53	0.507214	10	0.459407	9.73	0.428468	9.75	0.421932	9.83	0.425193	9.83	0.426156
3136	GDSL Lipase/Acylhydrolase family protein OS=Aspergillus fumigatus Z5 GN=Y699_09277 PE=4 SV=1	A0A0J5PIJ9_ASPFM	72 kDa		0.309257	0.166625	0.659551	0.0721898	9.27	0.464993	8.94	0.437765	9.12	0.421376	9.19	0.421486	8.99	0.461998	9.25	0.425773
2923	HET domain-containing protein OS=Aspergillus fumigatus Z5 GN=Y699_09524 PE=4 SV=1	A0A0J5PIK3_ASPFM	77 kDa		0.752901	0.051893	0.861654	0.0287288	7.94	0.43218	7.26	0.429161	7.23	0.430029	7.39	0.430443	7.29	0.436788	7.46	0.42473
2328	Altered inheritance of mitochondria protein OS=Aspergillus fumigatus Z5 GN=Y699_08624 PE=4 SV=1	A0A0J5PIL0_ASPFM	20 kDa	TRUE	0.59834	0.0609499	0.65422	0.0518264	9.79	0.455127	9.14	0.457997	10.03	0.495383	8.99	0.432418	10.14	0.451441	8.97	0.477998
3056	Aminotransferase, class III OS=Aspergillus fumigatus Z5 GN=Y699_08964 PE=3 SV=1	A0A0J5PIL8_ASPFM	49 kDa		0.952059	0.00985762	0.348184	0.153717	8.79	0.448807	8.72	0.418563	8.65	0.419591	8.73	0.419014	9.14	0.442404	8.88	0.42734
2959	GNAT family acetyltransferase OS=Aspergillus fumigatus Z5 GN=Y699_08969 PE=4 SV=1	A0A0J5PIM5_ASPFM	23 kDa		0.828761	0.0339622	0.931505	0.0134941	10.68	0.424066	10.6	0.422395	10.67	0.464072	10.49	0.453243	10.82	0.424908	10.5	0.462018
909	Lysine decarboxylase-like protein OS=Aspergillus fumigatus Z5 GN=Y699_07219 PE=4 SV=1	A0A0J5PIM6_ASPFM	26 kDa	TRUE	0.818051	-0.0372355	0.750602	-0.0514412	11	0.480963	10.98	0.455497	10.99	0.46185	10.69	0.508022	11.2	0.665179	10.63	0.4928
2399	Hsp70 nucleotide exchange factor (Fes1) OS=Aspergillus fumigatus Z5 GN=Y699_07224 PE=4 SV=1	A0A0J5PIN2_ASPFM	23 kDa		0.0589197	0.313945	0.310802	0.168466	9.28	0.420777	8.58	0.439203	9.54	0.58342	8.72	0.444969	9.28	0.429563	8.78	0.455436
3005	AhpC/TSA family thioredoxin peroxidase OS=Aspergillus fumigatus Z5 GN=Y699_05401 PE=4 SV=1	A0A0J5PIP5_ASPFM	30 kDa	TRUE	0.668694	0.0710864	0.0554228	0.318181	11.98	0.445955	11.34	0.43969	11.75	0.425224	11.15	0.453378	12.37	0.425313	11.48	0.426645
2864	NADH-ubiquinone oxidoreductase B14 subunit, putative OS=Aspergillus fumigatus Z5 GN=Y699_07239 PE=4 SV=1	A0A0J5PIP9_ASPFM	15 kDa		0.141474	0.24367	0.21082	0.207365	9.73	0.461068	9.66	0.446829	10.41	0.510497	9.65	0.428583	10.33	0.470358	9.9	0.42209
1391	Elastinolytic metalloproteinase Mep OS=Aspergillus fumigatus Z5 GN=Y699_05406 PE=4 SV=1	A0A0J5PIQ0_ASPFM	69 kDa	TRUE	0.441406	0.123257	0.465953	0.116717	10.33	0.581597	10.4	0.439628	10.4	0.461819	10.65	0.441248	10.54	0.470866	10.72	0.504527
263	Translation elongation factor eEF-1 subunit gamma OS=Aspergillus fumigatus Z5 GN=Y699_07244 PE=4 SV=1	A0A0J5PIQ5_ASPFM	46 kDa	TRUE	0.543312	-0.0991091	0.826632	0.0357016	9.64	0.490491	10.04	0.451305	10.01	0.641523	9.6	0.464823	10.34	0.509041	9.88	0.516196
3028	Small monomeric GTPase (Gtr2) OS=Aspergillus fumigatus Z5 GN=Y699_08999 PE=4 SV=1	A0A0J5PIQ9_ASPFM	41 kDa		0.696584	-0.0614152	0.128747	-0.239298	9.89	0.4263	10.1	0.476463	9.98	0.421376	9.85	0.41941	9.83	0.430162	9.74	0.42352
2329	SET domain-containing protein OS=Aspergillus fumigatus Z5 GN=Y699_07249 PE=4 SV=1	A0A0J5PIR0_ASPFM	54 kDa		0.990785	-0.00191092	0.90679	0.0193673	8.49	0.437066	8.34	0.435527	8.23	0.434594	8.31	0.424654	8.49	0.422527	8.34	0.419755
2995	Uncharacterized protein OS=Aspergillus fumigatus Z5 GN=Y699_07259 PE=4 SV=1	A0A0J5PIR9_ASPFM	36 kDa	TRUE	0.993618	0.00132934	0.816604	-0.0385372	8.23	0.425795	8.02	0.422596	8.01	0.443191	7.88	0.429527	8.05	0.434369	7.93	0.430665
2508	Xylitol dehydrogenase XdhB OS=Aspergillus fumigatus Z5 GN=Y699_09019 PE=3 SV=1	A0A0J5PIS5_ASPFM	41 kDa		0.992181	0.00156128	0.919774	0.0160414	9.51	0.467513	9.6	0.431385	9.59	0.421489	9.48	0.441526	9.75	0.532183	9.58	0.430666
832	Carbonic anhydrase OS=Aspergillus fumigatus Z5 GN=Y699_05461 PE=3 SV=1	A0A0J5PIT7_ASPFM	26 kDa		0.87484	0.0260973	0.989558	0.00216789	7.96	0.534712	8.24	0.437237	8.2	0.430493	8.23	0.448288	8.28	0.455065	8.3	0.442415
2435	Fungal specific transcription factor OS=Aspergillus fumigatus Z5 GN=Y699_08669 PE=4 SV=1	A0A0J5PIU1_ASPFM	123 kDa	TRUE	0.465502	-0.117747	0.979275	0.00419017	10.35	0.425503	10.72	0.422634	10.25	0.424545	10.65	0.418087	10.72	0.424208	10.78	0.432012
3095	Uncharacterized protein OS=Aspergillus fumigatus Z5 GN=Y699_07284 PE=4 SV=1	A0A0J5PIU2_ASPFM	95 kDa	TRUE	0.685056	0.0670285	0.734099	0.0561247	8.31	0.438948	8.28	0.418334	8.38	0.423183	8.29	0.422747	8.43	0.424329	8.43	0.425983
1757	SacI domain-containing protein OS=Aspergillus fumigatus Z5 GN=Y699_09039 PE=4 SV=1	A0A0J5PIU3_ASPFM	106 kDa		0.969281	-0.00639091	0.79682	-0.0427213	8.41	0.517169	8.16	0.455346	8.14	0.475576	8	0.439459	8.17	0.423214	8.08	0.455817
1392	Fructosyl amino acid oxidase, putative OS=Aspergillus fumigatus Z5 GN=Y699_05471 PE=4 SV=1	A0A0J5PIU4_ASPFM	50 kDa	TRUE	0.687107	-0.0658734	0.0224443	0.372967	9.19	0.460792	9.25	0.445759	9.12	0.425368	9.14	0.427293	10.12	0.584993	9.61	0.480065
2453	Uncharacterized protein OS=Aspergillus fumigatus Z5 GN=Y699_07294 PE=4 SV=1	A0A0J5PIV1_ASPFM	48 kDa		0.454343	0.11978	0.598695	0.0842366	9.69	0.457967	9.5	0.46828	9.75	0.466244	9.49	0.430901	9.69	0.429909	9.68	0.418077
2630	CRAL/TRIO domain-containing protein OS=Aspergillus fumigatus Z5 GN=Y699_08694 PE=4 SV=1	A0A0J5PIW2_ASPFM	56 kDa		0.940233	-0.0124273	0.907155	-0.0193318	7.49	0.480832	7.58	0.456457	7.63	0.448554	7.32	0.506555	7.52	0.423219	7.63	0.432564
787	Nascent polypeptide-associated complex (NAC) subunit OS=Aspergillus fumigatus Z5 GN=Y699_07319 PE=4 SV=1	A0A0J5PIX3_ASPFM	22 kDa		0.641342	0.0774618	0.461499	0.122446	10.05	0.531445	9.24	0.50482	9.59	0.496737	9.07	0.533332	9.9	0.621678	9.07	0.551631
1644	Oxidoreductase (Msc7) OS=Aspergillus fumigatus Z5 GN=Y699_07324 PE=3 SV=1	A0A0J5PIX7_ASPFM	69 kDa		0.419617	-0.127257	0.72003	-0.0564976	10.27	0.469136	10.84	0.44177	10.51	0.432478	10.64	0.429026	10.7	0.42642	10.86	0.42559
2969	Uncharacterized protein OS=Aspergillus fumigatus Z5 GN=Y699_09074 PE=4 SV=1	A0A0J5PIY1_ASPFM	34 kDa		0.716443	0.0603987	0.401667	0.139432	8.38	0.450438	7.86	0.428754	7.91	0.42248	7.97	0.425165	8.39	0.473743	7.95	0.43702
3157	Dehydrogenase OS=Aspergillus fumigatus Z5 GN=Y699_05511 PE=4 SV=1	A0A0J5PIY4_ASPFM	40 kDa		0.424794	0.13117	0.678095	0.0682087	9.26	0.468059	9.12	0.476963	9.18	0.421894	9.37	0.421817	9.13	0.43837	9.44	0.420707
2015	Isocitrate lyase OS=Aspergillus fumigatus Z5 GN=Y699_09164 PE=3 SV=1	A0A0J5PIY7_ASPFM	60 kDa		0.888111	0.0228046	0.3122	0.163738	9.66	0.43254	9.8	0.432689	9.81	0.429686	9.77	0.427337	10.34	0.442523	9.83	0.452879
1645	Thiol methyltransferase OS=Aspergillus fumigatus Z5 GN=Y699_09169 PE=4 SV=1	A0A0J5PIZ2_ASPFM	35 kDa		0.39018	0.139859	0.750578	0.051735	9	0.508969	9.07	0.435037	9.12	0.4351	9.33	0.428706	9.23	0.424836	9.2	0.449618
2016	Very-long-chain acyl-CoA synthetase family protein (CefD1), putative OS=Aspergillus fumigatus Z5 GN=Y699_07339 PE=4 SV=1	A0A0J5PIZ3_ASPFM	70 kDa		0.662741	0.0724174	0.613479	0.0838594	9.14	0.5965	8.54	0.438381	8.78	0.427084	8.45	0.445989	9.01	0.448423	8.45	0.438331
2162	Uncharacterized protein OS=Aspergillus fumigatus Z5 GN=Y699_09094 PE=4 SV=1	A0A0J5PIZ8_ASPFM	52 kDa		0.99417	0.00116513	0.107258	0.256665	10.21	0.42538	10.21	0.438246	10.21	0.427182	10.14	0.429779	10.84	0.459991	10.41	0.435451
1729	Beta-glucosidase OS=Aspergillus fumigatus Z5 GN=Y699_07344 PE=4 SV=1	A0A0J5PIZ9_ASPFM	114 kDa	TRUE	0.53906	0.10208	0.891536	0.0226614	8.15	0.456537	7.68	0.440804	7.84	0.568069	7.8	0.431533	7.66	0.456923	7.91	0.433926
2865	Cell wall glucanase (Scw11) OS=Aspergillus fumigatus Z5 GN=Y699_05526 PE=4 SV=1	A0A0J5PJ00_ASPFM	57 kDa		0.279191	-0.168609	0.649941	0.0706759	10.67	0.43344	11.01	0.437999	10.68	0.436031	10.73	0.435317	11.28	0.456879	10.98	0.439013
304	Heat shock protein Hsp98/Hsp104/ClpA OS=Aspergillus fumigatus Z5 GN=Y699_09099 PE=3 SV=1	A0A0J5PJ02_ASPFM	103 kDa	TRUE	0.641705	0.0758888	0.898425	-0.0208183	10.39	0.53069	10.01	0.458226	10.33	0.488066	9.74	0.462215	10.08	0.436625	9.98	0.439693
1646	Short-chain dehydrogenase/reductase family protein OS=Aspergillus fumigatus Z5 GN=Y699_07349 PE=3 SV=1	A0A0J5PJ04_ASPFM	30 kDa	TRUE	0.5457	-0.0956681	0.993939	0.00120231	10.15	0.501473	10.36	0.428073	10.06	0.426856	10.23	0.430093	10.36	0.436807	10.42	0.459561
414	Transcription factor (Sin3), putative OS=Aspergillus fumigatus Z5 GN=Y699_05531 PE=4 SV=1	A0A0J5PJ05_ASPFM	181 kDa	TRUE	0.684336	0.061866	0.856482	0.0275357	6.82	0.610863	6.2	0.481261	6.67	0.470376	5.94	0.504989	6.49	0.440137	6.24	0.475505
1758	Uncharacterized protein OS=Aspergillus fumigatus Z5 GN=Y699_09199 PE=4 SV=1	A0A0J5PJ16_ASPFM	59 kDa		0.829155	-0.0350624	0.907838	-0.0188046	9.39	0.47834	9.31	0.467328	9.29	0.423929	9.07	0.463839	9.47	0.440123	9.15	0.434154
880	Uncharacterized protein OS=Aspergillus fumigatus Z5 GN=Y699_09114 PE=4 SV=1	A0A0J5PJ17_ASPFM	187 kDa		0.663603	0.0681529	0.675488	0.0656378	6.81	0.453564	6.3	0.462653	6.39	0.448477	6.52	0.44956	6.47	0.545718	6.63	0.44754
2656	Uncharacterized protein OS=Aspergillus fumigatus Z5 GN=Y699_05546 PE=4 SV=1	A0A0J5PJ18_ASPFM	40 kDa	TRUE	0.469834	0.119993	0.907663	0.0192566	8.43	0.474195	7.82	0.50108	8.27	0.500028	7.67	0.434783	7.9	0.421031	7.96	0.435949
2955	2-dehydropantoate 2-reductase OS=Aspergillus fumigatus Z5 GN=Y699_09204 PE=3 SV=1	A0A0J5PJ19_ASPFM	36 kDa		0.898457	0.02105	0.583389	0.0904329	8.42	0.450427	8.6	0.42359	8.46	0.418429	8.69	0.421281	8.79	0.417496	8.81	0.417496
2866	Tripeptidyl peptidase A OS=Aspergillus fumigatus Z5 GN=Y699_09209 PE=4 SV=1	A0A0J5PJ21_ASPFM	64 kDa		0.00907118	0.423178	0.150036	-0.233631	9.95	0.439504	9.88	0.429927	10.66	0.573464	10.18	0.464897	9.54	0.442574	9.67	0.444815
104	Hsp70 family chaperone Lhs1/Orp150 OS=Aspergillus fumigatus Z5 GN=Y699_09119 PE=3 SV=1	A0A0J5PJ22_ASPFM	109 kDa	TRUE	0.852718	-0.0295868	0.838937	-0.0323849	10.26	0.640608	10.15	0.45321	9.97	0.450206	10.09	0.450229	10.06	0.45409	10.21	0.46566
881	2-isopropylmalate synthase OS=Aspergillus fumigatus Z5 GN=Y699_09124 PE=3 SV=1	A0A0J5PJ26_ASPFM	71 kDa		0.826493	-0.036079	0.11927	0.25623	8.94	0.635331	9	0.505567	8.9	0.464072	8.93	0.481816	9.71	0.646888	9.18	0.478569
2163	Acetamidase, putative OS=Aspergillus fumigatus Z5 GN=Y699_05561 PE=4 SV=1	A0A0J5PJ32_ASPFM	60 kDa		0.692281	-0.0617315	0.920647	-0.0155336	9.94	0.465973	10.52	0.447217	10.38	0.452786	10.34	0.440512	10.49	0.449398	10.57	0.477849
2488	ABC multidrug transporter OS=Aspergillus fumigatus Z5 GN=Y699_07354 PE=4 SV=1	A0A0J5PJ36_ASPFM	140 kDa		0.962814	-0.00773205	0.449658	0.12532	8.75	0.448877	8.26	0.434069	8.38	0.464086	8	0.484144	8.56	0.52459	8.48	0.640111
2825	Uncharacterized protein OS=Aspergillus fumigatus Z5 GN=Y699_05566 PE=4 SV=1	A0A0J5PJ37_ASPFM	29 kDa		0.107727	0.266341	0.328519	0.161791	9.63	0.448534	9.05	0.423516	9.81	0.44714	9.09	0.437343	9.49	0.418161	9.38	0.425713
699	Acyl-CoA dehydrogenase, mitochondrial OS=Aspergillus fumigatus Z5 GN=Y699_09139 PE=4 SV=1	A0A0J5PJ40_ASPFM	80 kDa		0.497197	-0.107359	0.684554	0.0642228	10.23	0.713205	11.12	0.446206	10.76	0.47804	11.02	0.442232	11.19	0.456275	11.29	0.445731
2017	Capsule associated protein OS=Aspergillus fumigatus Z5 GN=Y699_09244 PE=4 SV=1	A0A0J5PJ47_ASPFM	71 kDa		0.761243	0.0489078	0.991176	-0.00177981	9.54	0.436878	9.6	0.424005	9.51	0.434483	9.69	0.431254	9.62	0.446307	9.67	0.42624
634	Mannitol dehydrogenase OS=Aspergillus fumigatus Z5 GN=Y699_09254 PE=4 SV=1	A0A0J5PJ55_ASPFM	56 kDa		0.661792	-0.0705992	0.747169	-0.0520144	9.41	0.596859	9.81	0.451378	9.55	0.447902	9.69	0.441466	9.66	0.43646	9.85	0.457279
635	DNA-directed RNA polymerase subunit OS=Aspergillus fumigatus Z5 GN=Y699_09154 PE=3 SV=1	A0A0J5PJ56_ASPFM	193 kDa	TRUE	0.702979	0.0617569	0.741441	0.0534224	9.12	0.465358	9	0.43346	9.05	0.500642	9.02	0.433935	9.17	0.440368	9.1	0.444754
1471	Uncharacterized protein OS=Aspergillus fumigatus Z5 GN=Y699_07379 PE=4 SV=1	A0A0J5PJ59_ASPFM	62 kDa		0.435876	0.127878	0.792169	-0.0432509	8.89	0.435778	8.83	0.495149	8.96	0.448643	8.97	0.427464	8.71	0.446677	8.92	0.4247
2164	COP9 signalosome subunit 1 (CsnA), putative OS=Aspergillus fumigatus Z5 GN=Y699_05591 PE=4 SV=1	A0A0J5PJ65_ASPFM	55 kDa	TRUE	0.499313	-0.109746	0.648261	-0.0740747	8.8	0.533799	9.2	0.436057	9.05	0.447912	8.84	0.473316	9.11	0.441766	9.11	0.474938
660	Exopolygalacturonase X OS=Aspergillus fumigatus Z5 GN=Y699_07404 PE=3 SV=1	A0A0J5PJ79_ASPFM	47 kDa		0.428173	0.125984	0.27795	-0.172548	11.35	0.4678	11.02	0.452593	10.96	0.463316	11.25	0.462931	10.76	0.475091	10.87	0.477052
2462	Ethanolamine utilization protein (EutQ) OS=Aspergillus fumigatus Z5 GN=Y699_07414 PE=4 SV=1	A0A0J5PJ87_ASPFM	13 kDa		0.154098	-0.229122	0.0099066	0.414058	9.77	0.438441	9.94	0.42781	9.59	0.434562	9.55	0.445019	10.79	0.463612	10.34	0.453146
2920	RNA-3'-phosphate cyclase family protein OS=Aspergillus fumigatus Z5 GN=Y699_05616 PE=4 SV=1	A0A0J5PJ89_ASPFM	42 kDa		0.748758	0.0531907	0.67406	0.0698341	8.22	0.430883	8.02	0.423022	8.04	0.423552	8.08	0.429457	8.15	0.430746	8.24	0.427525
2497	GPI anchored protein OS=Aspergillus fumigatus Z5 GN=Y699_07419 PE=4 SV=1	A0A0J5PJ90_ASPFM	25 kDa		0.795634	-0.0406302	0.37663	-0.138693	12.64	0.492324	11.97	0.44501	11.72	0.463449	11.92	0.444106	11.71	0.458731	11.89	0.445594
1313	Nascent polypeptide-associated complex subunit beta OS=Aspergillus fumigatus Z5 GN=Y699_07424 PE=3 SV=1	A0A0J5PJ94_ASPFM	42 kDa	TRUE	0.948157	-0.0105728	0.382095	0.142048	9.87	0.566593	9.43	0.475021	9.23	0.481834	9.48	0.48514	9.63	0.448001	9.75	0.457608
1759	Misfolded glycoproteins degradation protein Yos9 OS=Aspergillus fumigatus Z5 GN=Y699_05626 PE=4 SV=1	A0A0J5PJ97_ASPFM	58 kDa	TRUE	0.746853	-0.0520111	0.546249	-0.0972112	9.71	0.43528	9.99	0.441056	9.71	0.431069	9.93	0.423979	9.8	0.424445	9.94	0.431656
1221	Uncharacterized protein OS=Aspergillus fumigatus Z5 GN=Y699_05363 PE=4 SV=1	A0A0J5PJA4_ASPFM	81 kDa		0.487631	0.115415	0.585111	-0.0907892	8.89	0.470515	7.96	0.458336	8.27	0.493938	7.88	0.735617	7.92	0.587925	7.78	0.472261
1877	Oligosaccharyl transferase subunit (Stt3), putative OS=Aspergillus fumigatus Z5 GN=Y699_05636 PE=4 SV=1	A0A0J5PJA7_ASPFM	83 kDa		0.892016	-0.0225468	0.900624	-0.0207383	9.78	0.624137	9.65	0.435595	9.79	0.525235	9.24	0.498317	9.97	0.61688	9.26	0.518648
3197	Uncharacterized protein OS=Aspergillus fumigatus Z5 GN=Y699_05641 PE=4 SV=1	A0A0J5PJB2_ASPFM	32 kDa		0.666898	0.0715406	0.766568	0.049339	8.4	0.438778	8.3	0.421595	8.27	0.435991	8.47	0.431797	8.26	0.475065	8.61	0.438821
1760	Cystathionine gamma-lyase OS=Aspergillus fumigatus Z5 GN=Y699_05646 PE=3 SV=1	A0A0J5PJB6_ASPFM	44 kDa		0.557673	-0.0923887	0.0302135	0.341187	10.02	0.507993	10.35	0.425882	10.1	0.436543	10.26	0.429931	10.99	0.495584	10.76	0.518326
342	Fumarate hydratase, putative OS=Aspergillus fumigatus Z5 GN=Y699_07454 PE=3 SV=1	A0A0J5PJC2_ASPFM	60 kDa		0.849847	-0.0294079	0.952989	0.00915575	11.07	0.469608	11.06	0.440816	10.87	0.486366	11.02	0.456511	11.2	0.455133	11.02	0.448049
2980	Uncharacterized protein OS=Aspergillus fumigatus Z5 GN=Y699_05398 PE=4 SV=1	A0A0J5PJD9_ASPFM	31 kDa		0.567981	0.0936251	0.935901	-0.013186	9.36	0.477408	9.8	0.420741	9.72	0.417793	10.02	0.42062	9.65	0.417296	9.99	0.47835
2933	3' exoribonuclease family protein OS=Aspergillus fumigatus Z5 GN=Y699_07484 PE=4 SV=1	A0A0J5PJE1_ASPFM	45 kDa		0.978132	0.00438961	0.671742	-0.0678552	9.95	0.425062	9.9	0.425436	9.76	0.420598	9.89	0.421312	9.77	0.421393	9.9	0.418826
1647	Alanyl-tRNA synthetase OS=Aspergillus fumigatus Z5 GN=Y699_05403 PE=4 SV=1	A0A0J5PJE3_ASPFM	30 kDa		0.6692	-0.0672876	0.60829	-0.0807013	10.58	0.446897	10.48	0.443078	10.23	0.428285	10.37	0.43206	10.5	0.445251	10.29	0.439517
2509	Aldo-keto reductase (AKR13), putative OS=Aspergillus fumigatus Z5 GN=Y699_08769 PE=4 SV=1	A0A0J5PJE4_ASPFM	38 kDa		0.958396	-0.00854465	0.0962867	-0.272522	9.12	0.438605	9.08	0.474783	8.94	0.423132	8.97	0.428972	8.59	0.428717	8.75	0.434915
2115	MADS box transcription factor Mcm1 OS=Aspergillus fumigatus Z5 GN=Y699_07489 PE=4 SV=1	A0A0J5PJE5_ASPFM	24 kDa		0.479453	-0.115181	0.738186	0.05447	7.31	0.445367	7.61	0.435336	7.57	0.472931	6.94	0.501624	8.06	0.472523	7.35	0.446097
2917	Uncharacterized protein OS=Aspergillus fumigatus Z5 GN=Y699_07499 PE=4 SV=1	A0A0J5PJF4_ASPFM	32 kDa		0.777181	0.0455875	0.862477	0.0279016	10.52	0.426115	10.74	0.424936	10.66	0.425699	10.82	0.439247	10.64	0.438316	10.99	0.439391
2330	GNAT family acetyltransferase OS=Aspergillus fumigatus Z5 GN=Y699_08784 PE=4 SV=1	A0A0J5PJF5_ASPFM	27 kDa	TRUE	0.166793	-0.223922	0.718228	-0.0583924	8.95	0.505816	9.37	0.445746	8.89	0.435189	8.99	0.436067	9.34	0.433378	9.24	0.429717
2331	Uncharacterized protein OS=Aspergillus fumigatus Z5 GN=Y699_05428 PE=4 SV=1	A0A0J5PJG1_ASPFM	48 kDa		0.666295	0.0687499	0.580529	-0.0881093	9.58	0.468843	9.88	0.442213	9.85	0.457205	9.95	0.458752	9.75	0.430335	9.84	0.426921
2510	Uncharacterized protein OS=Aspergillus fumigatus Z5 GN=Y699_05438 PE=4 SV=1	A0A0J5PJG9_ASPFM	36 kDa		0.998681	-0.000274677	0.670602	-0.0706641	7.65	0.469991	7.78	0.482791	7.66	0.429526	7.72	0.425447	7.57	0.428431	7.77	0.435991
479	Uncharacterized protein OS=Aspergillus fumigatus Z5 GN=Y699_07519 PE=4 SV=1	A0A0J5PJH0_ASPFM	38 kDa	TRUE	0.528547	-0.0971933	0.941764	-0.0112627	11.06	0.461241	11.14	0.444105	10.88	0.454034	10.98	0.437727	11.16	0.445306	11.15	0.469051
2276	Uncharacterized protein OS=Aspergillus fumigatus Z5 GN=Y699_05666 PE=4 SV=1	A0A0J5PJH3_ASPFM	86 kDa	TRUE	0.354956	0.1532	0.37285	0.147596	7.98	0.449179	7.29	0.441567	7.8	0.459648	7.35	0.429092	7.76	0.426528	7.62	0.431629
1979	Endo-1,4-beta-mannosidase OS=Aspergillus fumigatus Z5 GN=Y699_08809 PE=3 SV=1	A0A0J5PJH6_ASPFM	41 kDa	TRUE	0.972518	-0.00550786	0.759501	-0.048936	9.18	0.626353	9.68	0.434721	9.57	0.437225	9.62	0.433274	9.61	0.439264	9.68	0.434363
661	Choline oxidase (CodA) OS=Aspergillus fumigatus Z5 GN=Y699_05671 PE=3 SV=1	A0A0J5PJH7_ASPFM	60 kDa		0.960808	-0.0080303	0.237667	0.192817	8.73	0.518147	8.87	0.455777	8.78	0.443851	8.85	0.444695	9.36	0.547603	9.07	0.451506
1053	Cleavage and polyadenylation specificity factor subunit A, putative OS=Aspergillus fumigatus Z5 GN=Y699_05676 PE=4 SV=1	A0A0J5PJI1_ASPFM	157 kDa	TRUE	0.963433	-0.00762362	0.700971	-0.0638508	7.92	0.581812	7.97	0.465674	7.84	0.4443	7.9	0.427866	7.9	0.454839	7.88	0.458592
2165	Oxidoreductase OS=Aspergillus fumigatus Z5 GN=Y699_05453 PE=4 SV=1	A0A0J5PJI3_ASPFM	32 kDa		0.0226088	0.374125	0.650102	-0.07449	9.06	0.427554	8.75	0.421712	9.24	0.558539	9.32	0.558067	8.6	0.480884	8.84	0.452501
910	Acetyl-CoA acetyltransferase OS=Aspergillus fumigatus Z5 GN=Y699_05681 PE=3 SV=1	A0A0J5PJI6_ASPFM	40 kDa	TRUE	0.691	0.0627173	0.1327	0.237174	11.03	0.735877	11.43	0.442499	11.32	0.45734	11.62	0.443777	11.94	0.496676	11.71	0.462529
1054	Farnesyl-diphosphate farnesyltransferase OS=Aspergillus fumigatus Z5 GN=Y699_08824 PE=4 SV=1	A0A0J5PJJ0_ASPFM	55 kDa		0.728535	0.0573546	0.868967	0.0272586	9.11	0.455018	9.11	0.437079	9.41	0.482839	8.83	0.446233	9.35	0.440988	9.06	0.461806
2622	Ribosome recycling factor OS=Aspergillus fumigatus Z5 GN=Y699_05686 PE=4 SV=1	A0A0J5PJJ2_ASPFM	30 kDa		0.701383	-0.0611357	0.801159	-0.0401487	11.61	0.429341	11.41	0.424338	11.38	0.427062	11.1	0.464876	11.61	0.430063	11.13	0.509041
662	Beta-mannosidase OS=Aspergillus fumigatus Z5 GN=Y699_08834 PE=4 SV=1	A0A0J5PJK1_ASPFM	97 kDa		0.376348	-0.14224	0.734977	0.0543831	9.14	0.542146	9.54	0.441147	9.19	0.458744	9.32	0.431464	9.71	0.488293	9.58	0.433727
2332	Anaphase-promoting complex subunit OS=Aspergillus fumigatus Z5 GN=Y699_08839 PE=4 SV=1	A0A0J5PJK6_ASPFM	52 kDa	TRUE	0.524665	0.104911	0.791175	0.0436614	9.46	0.434647	8.67	0.417805	8.99	0.426665	8.56	0.474801	8.85	0.444617	8.76	0.488628
1761	Carboxylic ester hydrolase OS=Aspergillus fumigatus Z5 GN=Y699_07554 PE=3 SV=1	A0A0J5PJK7_ASPFM	58 kDa		0.552819	0.094317	0.779358	-0.0445209	10.03	0.483814	10.17	0.434354	10.14	0.434624	10.32	0.437955	10.12	0.433474	10.19	0.462097
1878	Cap binding protein OS=Aspergillus fumigatus Z5 GN=Y699_08849 PE=3 SV=1	A0A0J5PJL5_ASPFM	28 kDa		0.370097	-0.138354	0.678077	-0.064064	11.57	0.521583	12.01	0.442348	11.66	0.445229	11.81	0.440997	12.07	0.44252	11.82	0.449403
2018	AMP-binding enzyme OS=Aspergillus fumigatus Z5 GN=Y699_08854 PE=4 SV=1	A0A0J5PJM0_ASPFM	67 kDa		0.737093	-0.0538496	0.690824	-0.0637886	9.95	0.458516	10.23	0.457966	9.98	0.43263	10.15	0.435561	10.06	0.455093	10.26	0.475976
1879	Pectate lyase OS=Aspergillus fumigatus Z5 GN=Y699_05498 PE=4 SV=1	A0A0J5PJM2_ASPFM	27 kDa		0.685533	0.0665489	0.891653	-0.0223859	9.82	0.449461	10.01	0.427438	9.74	0.445978	10.29	0.433225	10.03	0.424749	10.02	0.429144
2688	Short-chain dehydrogenase/reductase 2 OS=Aspergillus fumigatus Z5 GN=Y699_05721 PE=3 SV=1	A0A0J5PJM3_ASPFM	37 kDa		0.84771	-0.0307475	0.332557	-0.155147	9.56	0.455089	9.76	0.435592	9.62	0.425975	9.63	0.440987	9.5	0.423154	9.62	0.421827
1762	Cystathionine gamma-synthase OS=Aspergillus fumigatus Z5 GN=Y699_08859 PE=3 SV=1	A0A0J5PJM4_ASPFM	44 kDa		0.281156	-0.174452	0.470597	0.116678	9.08	0.47983	9.5	0.43529	9.09	0.479975	9.25	0.431102	9.83	0.459394	9.56	0.428717
1110	Carboxylic ester hydrolase OS=Aspergillus fumigatus Z5 GN=Y699_05726 PE=3 SV=1	A0A0J5PJM9_ASPFM	61 kDa		0.723424	0.056706	0.386773	-0.138713	9.16	0.603298	9.71	0.442472	9.65	0.4452	9.76	0.447912	9.51	0.461478	9.58	0.434885
2112	Uncharacterized protein OS=Aspergillus fumigatus Z5 GN=Y699_07579 PE=4 SV=1	A0A0J5PJN3_ASPFM	16 kDa		0.310819	0.163017	0.160413	-0.225883	10.37	0.431819	10.16	0.444759	10.23	0.429442	10.38	0.433742	9.74	0.510454	9.99	0.513274
1843	Uncharacterized protein OS=Aspergillus fumigatus Z5 GN=Y699_08869 PE=4 SV=1	A0A0J5PJN5_ASPFM	61 kDa		0.449076	0.124394	0.594515	0.0874863	7.47	0.49539	6.97	0.441691	7.34	0.42641	7.07	0.430682	7.28	0.474988	7.22	0.45547
3040	AT hook motif protein OS=Aspergillus fumigatus Z5 GN=Y699_08879 PE=4 SV=1	A0A0J5PJP6_ASPFM	101 kDa		0.867163	0.0276276	0.64587	0.0759099	7.91	0.459699	7.23	0.50811	7.35	0.441224	7.13	0.479025	7.53	0.445991	7.36	0.463116
2131	Transcription initiation factor iif, beta subunit OS=Aspergillus fumigatus Z5 GN=Y699_05538 PE=4 SV=1	A0A0J5PJQ2_ASPFM	43 kDa	TRUE	0.874223	-0.0263259	0.93022	0.0145611	8.65	0.440704	7.84	0.428269	7.69	0.432506	7.76	0.439886	7.87	0.427994	7.94	0.446121
52	ATP synthase subunit alpha OS=Aspergillus fumigatus Z5 GN=Y699_05553 PE=3 SV=1	A0A0J5PJR5_ASPFM	60 kDa		0.340466	-0.151042	0.978098	-0.00434713	9.62	0.506293	9.99	0.478414	9.76	0.445693	9.63	0.463193	10.12	0.469089	9.89	0.457704
1314	C6 transcription factor OS=Aspergillus fumigatus Z5 GN=Y699_05558 PE=4 SV=1	A0A0J5PJR9_ASPFM	136 kDa		0.388323	-0.135292	0.848064	0.0300341	10.78	0.569394	10.87	0.454983	10.72	0.450814	10.49	0.483686	11.09	0.45347	10.78	0.444265
3118	Uncharacterized protein OS=Aspergillus fumigatus Z5 GN=Y699_05781 PE=4 SV=1	A0A0J5PJT2_ASPFM	57 kDa	TRUE	0.723265	0.0588794	0.40274	0.139109	7.91	0.420034	7.66	0.477032	7.82	0.44558	7.66	0.434732	7.92	0.431519	8.04	0.420295
190	Beta-hexosaminidase OS=Aspergillus fumigatus Z5 GN=Y699_05578 PE=3 SV=1	A0A0J5PJT8_ASPFM	73 kDa		0.90182	0.0199938	0.528297	-0.102207	9.92	0.577294	10.38	0.452406	10.21	0.433589	10.43	0.440941	10.09	0.472711	10.41	0.432386
1648	Uncharacterized protein OS=Aspergillus fumigatus Z5 GN=Y699_08929 PE=4 SV=1	A0A0J5PJU4_ASPFM	28 kDa		0.330473	0.151535	0.657593	0.0690163	11.08	0.452345	11.09	0.442043	11.39	0.620776	11.09	0.461172	11.21	0.445286	11.28	0.459255
1846	Pseudouridine synthase TruD/Pus7, putative OS=Aspergillus fumigatus Z5 GN=Y699_08973 PE=4 SV=1	A0A0J5PJU6_ASPFM	81 kDa		0.49861	0.110821	0.68012	-0.0675132	7.34	0.442053	7.07	0.435457	7.15	0.431218	7.3	0.423966	7.11	0.430439	6.87	0.444328
3190	Uncharacterized protein OS=Aspergillus fumigatus Z5 GN=Y699_05806 PE=4 SV=1	A0A0J5PJV5_ASPFM	19 kDa		0.324485	0.162685	0.111226	0.262844	8.27	0.503136	8.08	0.428011	8.4	0.428147	8.29	0.424314	8.63	0.488651	8.58	0.474651
3087	ATP12 chaperone protein, putative OS=Aspergillus fumigatus Z5 GN=Y699_08944 PE=4 SV=1	A0A0J5PJV7_ASPFM	41 kDa		0.478694	0.117787	0.327078	0.162924	8.4	0.436581	7.99	0.446428	8.39	0.456761	7.96	0.433408	8.56	0.494514	8.16	0.419571
1472	Ribonuclease T2, putative OS=Aspergillus fumigatus Z5 GN=Y699_08988 PE=3 SV=1	A0A0J5PJV8_ASPFM	32 kDa		0.1019	0.261787	0.0052588	-0.446895	11.75	0.450294	11.24	0.436077	11.32	0.44036	11.66	0.459045	10.55	0.476718	10.7	0.513292
1055	D-xylulose reductase A OS=Aspergillus fumigatus Z5 GN=Y699_08949 PE=3 SV=1	A0A0J5PJW0_ASPFM	38 kDa		0.0870146	-0.267886	0.79575	0.0404942	10.31	0.67013	11.1	0.451903	10.53	0.479827	10.75	0.435877	11.21	0.468629	11.13	0.468806
115	Oligopeptidase family protein OS=Aspergillus fumigatus Z5 GN=Y699_05608 PE=4 SV=1	A0A0J5PJW5_ASPFM	80 kDa		0.867912	0.0275269	0.409957	-0.136392	8.26	0.54098	8.7	0.450862	8.54	0.444114	8.75	0.458458	8.4	0.458099	8.6	0.449333
2248	HHE domain-containing protein OS=Aspergillus fumigatus Z5 GN=Y699_05821 PE=4 SV=1	A0A0J5PJW6_ASPFM	26 kDa		0.0124614	0.393708	0.00537989	0.438367	10.2	0.441517	9.37	0.573377	9.97	0.418674	9.91	0.430351	10.14	0.433374	10.08	0.420482
2925	Heme/steroid binding domain-containing protein OS=Aspergillus fumigatus Z5 GN=Y699_08998 PE=4 SV=1	A0A0J5PJW8_ASPFM	28 kDa	TRUE	0.508559	0.104804	0.988958	0.00219403	10.33	0.423067	10.4	0.424119	10.38	0.420355	10.58	0.434327	10.41	0.421552	10.5	0.42205
2166	Serine/threonine protein kinase OS=Aspergillus fumigatus Z5 GN=Y699_05613 PE=4 SV=1	A0A0J5PJX0_ASPFM	47 kDa		0.624984	-0.0752285	0.0866387	-0.263743	11.05	0.633745	10.91	0.458654	10.72	0.428561	10.7	0.438122	10.62	0.462145	10.53	0.453757
1169	14-alpha sterol demethylase Cyp51B OS=Aspergillus fumigatus Z5 GN=Y699_08396 PE=3 SV=1	A0A0J5PJX1_ASPFM	59 kDa		0.110795	-0.252034	0.775055	-0.0451304	9.63	0.501461	10.19	0.447639	9.77	0.434986	9.72	0.443622	10.09	0.428375	10.18	0.434923
2632	ARF GTPase activator (Csx2), putative OS=Aspergillus fumigatus Z5 GN=Y699_08401 PE=4 SV=1	A0A0J5PJX4_ASPFM	122 kDa	TRUE	0.414464	-0.133362	0.652462	-0.073558	8.91	0.488253	8.94	0.463018	8.66	0.438207	8.63	0.448549	8.9	0.454939	8.79	0.440195
2689	Uncharacterized protein OS=Aspergillus fumigatus Z5 GN=Y699_05836 PE=4 SV=1	A0A0J5PJX8_ASPFM	18 kDa		0.946538	0.0105865	0.182227	-0.210628	10.71	0.454582	11.02	0.454483	10.9	0.435738	10.98	0.490071	10.63	0.431095	10.86	0.427053
2167	Oxidoreductase OS=Aspergillus fumigatus Z5 GN=Y699_08406 PE=4 SV=1	A0A0J5PJX9_ASPFM	38 kDa		0.438752	-0.120687	0.777491	0.0440335	11.19	0.544248	11.55	0.457238	11.27	0.441499	11.35	0.435949	11.54	0.435238	11.73	0.478886
636	Pirin OS=Aspergillus fumigatus Z5 GN=Y699_05628 PE=3 SV=1	A0A0J5PJY5_ASPFM	33 kDa		0.983743	-0.00333892	0.573828	-0.0921532	8.96	0.459939	8.84	0.439572	8.7	0.434199	8.8	0.441828	8.77	0.432572	8.69	0.440214
3019	Uncharacterized protein OS=Aspergillus fumigatus Z5 GN=Y699_08416 PE=4 SV=1	A0A0J5PJY7_ASPFM	38 kDa		0.819431	0.0356079	0.607908	0.080021	11.85	0.434193	11.85	0.440304	11.85	0.428914	11.83	0.430606	12.21	0.441879	11.79	0.435295
2278	Dynein intermediate chain, putative OS=Aspergillus fumigatus Z5 GN=Y699_05633 PE=4 SV=1	A0A0J5PJZ0_ASPFM	76 kDa		0.959409	-0.00819741	0.512654	-0.105448	9.91	0.471365	9.73	0.423324	9.55	0.433103	9.71	0.426413	9.55	0.430164	9.66	0.426579
1549	NADH-ubiquinone oxidoreductase subunit, putative OS=Aspergillus fumigatus Z5 GN=Y699_05648 PE=4 SV=1	A0A0J5PK01_ASPFM	19 kDa	TRUE	0.607543	-0.0822365	0.602385	0.0833505	9.19	0.483017	9.43	0.449521	9.27	0.434968	9.22	0.461268	9.65	0.514252	9.52	0.440001
2638	Uncharacterized protein OS=Aspergillus fumigatus Z5 GN=Y699_08431 PE=4 SV=1	A0A0J5PK02_ASPFM	43 kDa		0.629134	0.0741804	0.467829	0.111486	11.14	0.434292	10.78	0.43118	10.9	0.435688	10.75	0.449129	11.01	0.45633	10.96	0.433726
1170	AAA family ATPase, putative OS=Aspergillus fumigatus Z5 GN=Y699_05653 PE=3 SV=1	A0A0J5PK06_ASPFM	184 kDa		0.489233	0.11351	0.590078	-0.0884489	8.94	0.440206	8.74	0.447408	8.8	0.432572	8.88	0.444706	8.61	0.434326	8.69	0.439005
2019	Alpha-galactosidase C, putative OS=Aspergillus fumigatus Z5 GN=Y699_05866 PE=4 SV=1	A0A0J5PK09_ASPFM	81 kDa		0.759295	-0.0488323	0.815957	0.0370728	9.61	0.465317	9.65	0.420379	9.48	0.460857	9.54	0.421087	9.79	0.459849	9.69	0.428199
2566	Importin beta-2 subunit OS=Aspergillus fumigatus Z5 GN=Y699_09038 PE=4 SV=1	A0A0J5PK10_ASPFM	105 kDa		0.12541	0.254786	0.533189	0.103606	9.25	0.45844	8.68	0.437576	9.49	0.501293	8.68	0.481051	9.2	0.478008	8.76	0.443032
2421	rRNA maturation protein (Nop14) OS=Aspergillus fumigatus Z5 GN=Y699_05658 PE=4 SV=1	A0A0J5PK12_ASPFM	104 kDa	TRUE	0.546498	0.0966595	0.205905	0.202888	7.8	0.447705	6.81	0.4802	7.3	0.440028	6.86	0.499778	7.8	0.793565	6.96	0.473839
2020	Uncharacterized protein OS=Aspergillus fumigatus Z5 GN=Y699_05876 PE=4 SV=1	A0A0J5PK18_ASPFM	83 kDa	TRUE	0.636991	0.0782249	0.992371	-0.00158486	8.49	0.426318	8.45	0.440912	8.35	0.481123	8.66	0.430569	8.48	0.421872	8.52	0.434449
427	RhoGAP and Fes/CIP4 domain-containing protein OS=Aspergillus fumigatus Z5 GN=Y699_08451 PE=4 SV=1	A0A0J5PK20_ASPFM	98 kDa		0.902461	0.0200016	0.957521	-0.00869218	10.08	0.456514	9.79	0.437696	9.95	0.44373	9.53	0.498988	10.02	0.478118	9.6	0.488598
2333	Phosphatidylserine decarboxylase OS=Aspergillus fumigatus Z5 GN=Y699_09053 PE=4 SV=1	A0A0J5PK23_ASPFM	58 kDa		0.825864	0.0345119	0.963936	-0.00709136	10.2	0.463473	10.02	0.423697	10.03	0.423307	9.97	0.426221	10.08	0.457153	10.03	0.443232
1880	Mandelate racemase/muconate lactonizing enzyme family protein OS=Aspergillus fumigatus Z5 GN=Y699_08456 PE=4 SV=1	A0A0J5PK24_ASPFM	42 kDa		0.430581	-0.12415	0.919397	0.0159347	10.83	0.691389	11.33	0.437257	10.98	0.437684	11.17	0.439192	11.29	0.471687	11.46	0.448837
1296	Uncharacterized protein OS=Aspergillus fumigatus Z5 GN=Y699_05886 PE=4 SV=1	A0A0J5PK26_ASPFM	28 kDa		0.956049	0.0089662	0.586411	0.0884637	8.96	0.454377	8.98	0.467976	8.89	0.433725	8.98	0.431657	9.16	0.441702	9.16	0.448076
700	Uncharacterized protein OS=Aspergillus fumigatus Z5 GN=Y699_08461 PE=4 SV=1	A0A0J5PK27_ASPFM	134 kDa	TRUE	0.47697	0.117503	0.919562	-0.0166857	9.42	0.513344	8.87	0.443152	9.24	0.449473	8.72	0.470395	9.02	0.424736	8.78	0.437307
2766	Anaphase-promoting complex subunit OS=Aspergillus fumigatus Z5 GN=Y699_09058 PE=4 SV=1	A0A0J5PK28_ASPFM	91 kDa		0.952519	0.00966259	0.79083	-0.0430335	9.11	0.498194	9.08	0.444117	9.01	0.453403	9.03	0.441065	9.06	0.420696	9.05	0.427737
957	Oxidoreductase OS=Aspergillus fumigatus Z5 GN=Y699_09068 PE=4 SV=1	A0A0J5PK36_ASPFM	38 kDa		0.761385	-0.0494096	0.125567	0.249106	9.62	0.601407	9.92	0.435386	9.63	0.471477	9.96	0.428492	10.53	0.495666	10.15	0.451215
69	Carboxypeptidase OS=Aspergillus fumigatus Z5 GN=Y699_05668 PE=3 SV=1	A0A0J5PK40_ASPFM	61 kDa		0.354305	0.150126	0.334177	-0.156599	9.6	0.463209	9.33	0.440724	9.44	0.449769	9.5	0.449463	9.06	0.488465	9.22	0.509385
1393	Glucosamine-6-phosphate isomerase OS=Aspergillus fumigatus Z5 GN=Y699_05673 PE=3 SV=1	A0A0J5PK41_ASPFM	40 kDa		0.62205	-0.0795631	0.603169	-0.0838962	10.42	0.561373	10.94	0.445294	10.63	0.435346	10.83	0.431866	10.65	0.443309	11	0.432579
701	Uncharacterized protein OS=Aspergillus fumigatus Z5 GN=Y699_05911 PE=4 SV=1	A0A0J5PK47_ASPFM	37 kDa		0.100142	0.260902	0.466187	0.115641	10.36	0.449133	9.82	0.457286	10.09	0.436873	10.21	0.461663	10.03	0.439738	10.1	0.452295
2168	Cyclin-dependent kinases regulatory subunit OS=Aspergillus fumigatus Z5 GN=Y699_05688 PE=3 SV=1	A0A0J5PK52_ASPFM	14 kDa		0.478601	0.117299	0.864727	-0.0282037	9.36	0.421033	8.99	0.42425	9.34	0.423441	8.87	0.450288	9.23	0.423175	8.75	0.460749
2640	Alpha-1,3-glucan synthase Ags3 OS=Aspergillus fumigatus Z5 GN=Y699_09083 PE=4 SV=1	A0A0J5PK56_ASPFM	272 kDa	TRUE	0.317105	0.165295	0.511156	0.108548	8.93	0.417972	8.53	0.422668	8.72	0.42146	8.81	0.42146	8.64	0.424735	8.92	0.415474
214	Alanyl-tRNA synthetase, putative OS=Aspergillus fumigatus Z5 GN=Y699_05693 PE=3 SV=1	A0A0J5PK57_ASPFM	108 kDa	TRUE	0.503643	-0.105275	0.759605	-0.0481494	9.82	0.536363	10.19	0.48156	9.92	0.45159	10	0.445078	10.21	0.469277	10.09	0.439594
492	Alpha-1,2-mannosidase, putative OS=Aspergillus fumigatus Z5 GN=Y699_08491 PE=4 SV=1	A0A0J5PK58_ASPFM	88 kDa	TRUE	0.619593	0.0816459	0.792484	-0.0432702	8.73	0.499688	9	0.43166	8.97	0.431954	9.14	0.444687	8.85	0.440859	9.1	0.437826
2116	Uncharacterized protein OS=Aspergillus fumigatus Z5 GN=Y699_09088 PE=4 SV=1	A0A0J5PK61_ASPFM	24 kDa		0.586757	0.0900208	0.333935	0.160008	10.76	0.425955	10.02	0.437016	10.48	0.434183	9.72	0.43215	10.57	0.431788	10.13	0.430598
833	Actin binding protein OS=Aspergillus fumigatus Z5 GN=Y699_05698 PE=4 SV=1	A0A0J5PK62_ASPFM	84 kDa	TRUE	0.278727	0.17054	0.301347	0.162683	10.29	0.516286	9.77	0.546307	10.04	0.584978	9.9	0.460098	10.14	0.445367	10	0.44116
2425	Poly(A) polymerase Pap OS=Aspergillus fumigatus Z5 GN=Y699_09093 PE=4 SV=1	A0A0J5PK67_ASPFM	68 kDa		0.827568	-0.0356678	0.875447	0.0256547	8.9	0.452935	8.86	0.448713	8.71	0.460126	8.76	0.427634	8.89	0.456745	8.98	0.428196
2400	Stress responsive A/B barrel domain-containing protein OS=Aspergillus fumigatus Z5 GN=Y699_08501 PE=4 SV=1	A0A0J5PK69_ASPFM	12 kDa		0.413861	-0.125835	0.346155	-0.145066	12.17	0.441164	11.96	0.441163	11.61	0.452446	11.78	0.447138	11.87	0.433708	11.7	0.434928
2281	Polysaccharide deacetylase family protein OS=Aspergillus fumigatus Z5 GN=Y699_09098 PE=4 SV=1	A0A0J5PK73_ASPFM	67 kDa		0.47022	-0.119953	0.376998	-0.146736	8.98	0.426352	8.91	0.424572	8.78	0.435821	8.4	0.719836	8.93	0.463454	8.36	0.725393
605	Extracellular exo-polygalacturonase, putative OS=Aspergillus fumigatus Z5 GN=Y699_05718 PE=3 SV=1	A0A0J5PK74_ASPFM	52 kDa		0.566449	0.0934888	0.324965	-0.160566	9.49	0.443389	9.33	0.444655	9.24	0.444694	9.51	0.450307	9.12	0.448079	9.13	0.459917
2774	Fungal specific transcription factor, putative OS=Aspergillus fumigatus Z5 GN=Y699_09103 PE=4 SV=1	A0A0J5PK78_ASPFM	86 kDa		0.0110109	0.362059	0.666554	0.0613129	7.57	0.631167	6.08	0.42607	8.28	0.484187	6.26	0.455998	7.05	0.429258	6.5	0.428836
1056	Short-chain dehydrogenase OS=Aspergillus fumigatus Z5 GN=Y699_05941 PE=4 SV=1	A0A0J5PK81_ASPFM	36 kDa		0.140572	-0.239469	0.000209193	-0.602602	10.83	0.476654	11.63	0.498251	11.06	0.437109	11.16	0.461854	10.42	0.577751	10.91	0.452381
1394	Acyl-CoA thioesterase II OS=Aspergillus fumigatus Z5 GN=Y699_09108 PE=4 SV=1	A0A0J5PK83_ASPFM	40 kDa		0.794381	0.0415873	0.560581	-0.092871	9.58	0.467733	9.59	0.51955	9.64	0.480214	9.5	0.528319	9.57	0.437618	9.42	0.500847
760	Glycosyl hydrolase family 43 protein OS=Aspergillus fumigatus Z5 GN=Y699_05728 PE=3 SV=1	A0A0J5PK84_ASPFM	48 kDa		0.932917	0.0134648	0.529802	-0.100506	9.59	0.517111	10.04	0.464803	9.92	0.439047	10.03	0.451562	9.84	0.451637	10.01	0.474859
637	Phytanoyl-CoA dioxygenase family protein OS=Aspergillus fumigatus Z5 GN=Y699_05946 PE=4 SV=1	A0A0J5PK85_ASPFM	33 kDa		0.19798	0.207728	0.344763	-0.152537	9.62	0.472274	9.65	0.436233	10.06	0.545968	9.68	0.434434	9.58	0.450964	9.38	0.462661
2772	Uncharacterized protein OS=Aspergillus fumigatus Z5 GN=Y699_09118 PE=4 SV=1	A0A0J5PK94_ASPFM	58 kDa		0.657087	0.0727272	0.254498	0.18659	9.5	0.445651	9.02	0.446772	8.98	0.470749	9.21	0.427383	9.29	0.42876	9.46	0.431591
3252	Uncharacterized protein OS=Aspergillus fumigatus Z5 GN=Y699_05956 PE=4 SV=1	A0A0J5PK96_ASPFM	56 kDa		0.96331	-0.0075003	0.639542	-0.0763545	9.02	0.448438	9.21	0.427431	9.25	0.41705	8.98	0.467179	9.27	0.418163	8.98	0.509663
2309	Rhamnosidase B, putative OS=Aspergillus fumigatus Z5 GN=Y699_08526 PE=4 SV=1	A0A0J5PK97_ASPFM	106 kDa		0.9266	0.0152873	0.445783	0.126473	8.1	0.419673	8.02	0.419438	8	0.422944	8	0.419895	8.32	0.520911	8.26	0.422346
1102	AMP binding domain-containing protein, putative OS=Aspergillus fumigatus Z5 GN=Y699_09123 PE=4 SV=1	A0A0J5PKA0_ASPFM	203 kDa		0.0157066	0.391286	0.365364	0.146591	8.31	0.52986	7.24	0.729205	8.71	1.24307	7.54	0.536901	7.96	0.424228	7.74	0.428577
1160	Gelsolin repeat protein OS=Aspergillus fumigatus Z5 GN=Y699_09128 PE=4 SV=1	A0A0J5PKA5_ASPFM	179 kDa	TRUE	0.725772	0.0582862	0.392933	0.141921	8.2	0.427042	7.89	0.487583	8.05	0.53271	7.87	0.452003	8.33	0.536682	8.08	0.446114
415	Peptidase D, putative OS=Aspergillus fumigatus Z5 GN=Y699_09133 PE=3 SV=1	A0A0J5PKB1_ASPFM	55 kDa	TRUE	0.315236	0.156149	0.322693	-0.153818	10.67	0.569091	10.68	0.467542	10.81	0.456085	10.82	0.482921	10.47	0.481097	10.56	0.484322
834	Beta-glucosidase OS=Aspergillus fumigatus Z5 GN=Y699_05768 PE=3 SV=1	A0A0J5PKB4_ASPFM	87 kDa	TRUE	0.86036	0.0282291	0.27058	-0.176825	10.2	0.4515	10.11	0.433228	9.91	0.450263	10.19	0.446948	9.94	0.470363	9.83	0.450981
155	Transformer-SR ribonucleoprotein OS=Aspergillus fumigatus Z5 GN=Y699_08551 PE=4 SV=1	A0A0J5PKC6_ASPFM	34 kDa	TRUE	0.910355	-0.018186	0.907305	-0.0188012	9.76	0.481762	9.21	0.471478	9.11	0.455303	9.11	0.469218	9.29	0.446476	9.15	0.475139
1395	Chorismate synthase OS=Aspergillus fumigatus Z5 GN=Y699_06612 PE=3 SV=1	A0A0J5PKC8_ASPFM	44 kDa		0.254498	-0.177852	0.854297	-0.0286469	10.55	0.612004	10.62	0.4548	10.25	0.454552	10.33	0.435276	10.69	0.462123	10.51	0.455156
510	Splicing factor u2af large subunit OS=Aspergillus fumigatus Z5 GN=Y699_08556 PE=4 SV=1	A0A0J5PKD2_ASPFM	64 kDa	TRUE	0.878015	-0.025516	0.830146	-0.0356561	8.57	0.477277	8.02	0.443286	7.88	0.443392	7.91	0.455744	8.08	0.447045	7.9	0.480005
1763	Ubiquitin-protein ligase Sel1/Ubx2 OS=Aspergillus fumigatus Z5 GN=Y699_09153 PE=4 SV=1	A0A0J5PKD6_ASPFM	94 kDa		0.759075	-0.0499642	0.777861	-0.0459429	8.64	0.541568	8.99	0.449202	8.87	0.43075	8.8	0.454483	9.04	0.479535	8.86	0.433317
1230	Structure-specific recognition protein OS=Aspergillus fumigatus Z5 GN=Y699_08561 PE=4 SV=1	A0A0J5PKD7_ASPFM	64 kDa		0.733614	-0.0556464	0.82642	0.0358367	8.61	0.687239	8.85	0.468514	8.69	0.456784	8.7	0.430095	8.92	0.439575	8.96	0.45756
638	Nitrilase, putative OS=Aspergillus fumigatus Z5 GN=Y699_05798 PE=4 SV=1	A0A0J5PKD8_ASPFM	40 kDa		0.432492	-0.124875	0.158886	0.223935	9.61	0.713421	10.17	0.450203	10	0.454288	9.88	0.487845	10.71	0.570014	10.33	0.504481
2119	Importin beta-3 subunit OS=Aspergillus fumigatus Z5 GN=Y699_06627 PE=4 SV=1	A0A0J5PKE5_ASPFM	121 kDa		0.247044	0.19176	0.4697	0.119761	9.15	0.466238	8.82	0.43779	9.38	0.429007	8.8	0.419494	9.29	0.454748	8.92	0.426973
3057	Uncharacterized protein OS=Aspergillus fumigatus Z5 GN=Y699_08723 PE=4 SV=1	A0A0J5PKF3_ASPFM	18 kDa	TRUE	0.0793835	0.288593	0.956464	0.00898346	9.34	0.430519	8.94	0.424694	9.26	0.446883	9.44	0.457943	8.88	0.440415	9.19	0.446272
2021	RSC complex subunit (RSC8) OS=Aspergillus fumigatus Z5 GN=Y699_08576 PE=4 SV=1	A0A0J5PKF4_ASPFM	80 kDa		0.397712	0.14035	0.552873	0.0984778	8.86	0.511892	8.35	0.433959	8.78	0.447733	8.3	0.487097	8.75	0.469907	8.44	0.471962
2022	VHS domain-containing protein OS=Aspergillus fumigatus Z5 GN=Y699_06637 PE=4 SV=1	A0A0J5PKF6_ASPFM	70 kDa		0.514926	0.107151	0.680995	0.067638	9.31	0.493143	9.03	0.448665	9.38	0.480273	8.89	0.482994	9.33	0.48581	9.07	0.443615
92	Glucanase OS=Aspergillus fumigatus Z5 GN=Y699_08586 PE=3 SV=1	A0A0J5PKG5_ASPFM	55 kDa	TRUE	0.449893	-0.122211	0.0419149	0.328602	8.63	0.857065	9.34	0.457608	9.04	0.476878	9.2	0.46379	9.82	0.531283	9.92	0.638956
335	Class V chitinase ChiB1 OS=Aspergillus fumigatus Z5 GN=Y699_05833 PE=3 SV=1	A0A0J5PKG8_ASPFM	48 kDa		0.614771	0.0836359	0.483344	-0.116489	9.21	0.515	9.58	0.463445	9.42	0.455868	9.82	0.47993	9.09	0.469821	9.68	0.451472
148	Translation elongation factor eEF-3 OS=Aspergillus fumigatus Z5 GN=Y699_08591 PE=4 SV=1	A0A0J5PKH1_ASPFM	118 kDa	TRUE	0.628801	-0.0788611	0.364692	0.147811	10.22	0.505244	10.04	0.495271	10.05	0.473158	9.66	0.535763	10.54	0.522792	10.04	0.483656
2831	Uncharacterized protein OS=Aspergillus fumigatus Z5 GN=Y699_08596 PE=4 SV=1	A0A0J5PKH5_ASPFM	18 kDa	TRUE	0.558247	0.0962466	0.232098	0.196485	8.55	0.44281	7.83	0.485374	8.4	0.450354	7.6	0.442514	8.66	0.492049	7.97	0.465034
3045	Uncharacterized protein OS=Aspergillus fumigatus Z5 GN=Y699_08601 PE=4 SV=1	A0A0J5PKH9_ASPFM	12 kDa		0.0488624	0.327468	0.27598	0.181109	9.39	0.443834	8.6	0.423703	9.62	0.447382	8.71	0.441862	9.18	0.42086	9	0.423571
2293	Enoyl-CoA hydratase/isomerase family protein OS=Aspergillus fumigatus Z5 GN=Y699_05858 PE=3 SV=1	A0A0J5PKI4_ASPFM	29 kDa		0.145908	-0.241546	0.542403	-0.101187	7.94	0.57891	8.11	0.476449	7.45	0.457431	7.62	0.454207	7.73	0.432245	8.04	0.507632
76	Metallopeptidase MepB OS=Aspergillus fumigatus Z5 GN=Y699_08616 PE=3 SV=1	A0A0J5PKJ1_ASPFM	82 kDa	TRUE	0.779211	-0.0444282	0.868842	0.0261572	9.77	0.490958	9.93	0.445991	9.74	0.4533	9.85	0.458325	10.04	0.45758	9.97	0.458397
1881	Small nuclear ribonucleoprotein SmE OS=Aspergillus fumigatus Z5 GN=Y699_08621 PE=4 SV=1	A0A0J5PKJ6_ASPFM	11 kDa	TRUE	0.191794	0.211583	0.913611	0.0175876	9.61	0.464466	9.68	0.429789	10.17	0.517707	9.69	0.429284	9.79	0.437732	9.77	0.437763
1882	Uncharacterized protein OS=Aspergillus fumigatus Z5 GN=Y699_08738 PE=4 SV=1	A0A0J5PKJ8_ASPFM	50 kDa	TRUE	0.739067	0.0552423	0.969094	-0.00642511	8.62	0.464635	8.29	0.441607	8.23	0.425334	8.39	0.427823	8.27	0.43888	8.38	0.426864
3206	L-serine dehydratase, putative OS=Aspergillus fumigatus Z5 GN=Y699_06687 PE=4 SV=1	A0A0J5PKK2_ASPFM	38 kDa	TRUE	0.473471	0.114974	0.7381	0.0536233	9.97	0.429084	9.63	0.421354	9.69	0.417656	9.79	0.422082	9.7	0.4329	9.83	0.419142
2139	UbiE/COQ5 methyltransferase OS=Aspergillus fumigatus Z5 GN=Y699_08631 PE=4 SV=1	A0A0J5PKK7_ASPFM	31 kDa		0.604846	-0.0857877	0.989937	-0.00209014	8.03	0.571183	8.36	0.454161	8.1	0.43322	8.17	0.438788	8.33	0.449686	8.43	0.429846
2169	Glutaredoxin Grx1 OS=Aspergillus fumigatus Z5 GN=Y699_06692 PE=4 SV=1	A0A0J5PKK8_ASPFM	11 kDa		0.302245	0.166928	0.745037	0.0526193	10.53	0.432169	10	0.436738	10.42	0.444223	9.95	0.443429	10.29	0.438916	10	0.434296
1171	Rhamnogalacturonase OS=Aspergillus fumigatus Z5 GN=Y699_05893 PE=4 SV=1	A0A0J5PKL3_ASPFM	62 kDa		0.787436	-0.0433882	0.129015	-0.244301	9.59	0.535082	10.27	0.451776	9.93	0.427358	10.25	0.445398	9.95	0.43912	9.91	0.43798
51	Beta-glucosidase L OS=Aspergillus fumigatus Z5 GN=Y699_08636 PE=4 SV=1	A0A0J5PKL5_ASPFM	78 kDa		0.734296	-0.0541881	0.488637	-0.110543	9.65	0.64465	10.26	0.473916	10	0.463434	10.18	0.463502	10.06	0.450318	10.19	0.47183
1990	Uncharacterized protein OS=Aspergillus fumigatus Z5 GN=Y699_08758 PE=4 SV=1	A0A0J5PKL6_ASPFM	23 kDa		0.438704	0.127836	0.292218	0.17386	11.1	0.485864	10.4	0.475009	10.51	0.503838	10.65	0.539425	10.4	0.445164	11.04	0.483592
2170	AMP-binding domain-containing protein OS=Aspergillus fumigatus Z5 GN=Y699_06702 PE=4 SV=1	A0A0J5PKM0_ASPFM	63 kDa		0.836704	0.0333419	0.710564	0.0600091	9.16	0.539062	9.23	0.46685	9.27	0.424556	9.17	0.443173	9.51	0.493552	9.22	0.430552
3175	Uncharacterized protein OS=Aspergillus fumigatus Z5 GN=Y699_08641 PE=4 SV=1	A0A0J5PKM1_ASPFM	37 kDa		0.33575	0.159098	0.618975	-0.0822188	8.23	0.436687	8.36	0.426904	8.63	0.42935	8.46	0.425674	8.24	0.454513	8.33	0.418114
2468	Serine/threonine protein kinase, putative OS=Aspergillus fumigatus Z5 GN=Y699_06707 PE=4 SV=1	A0A0J5PKM5_ASPFM	110 kDa	TRUE	0.837853	0.0332946	0.649188	0.0740393	7.34	0.705602	6.94	0.494693	7.15	0.434607	6.77	0.521194	7.33	0.43791	6.99	0.436401
3248	Purple acid phosphatase OS=Aspergillus fumigatus Z5 GN=Y699_08778 PE=3 SV=1	A0A0J5PKM8_ASPFM	54 kDa		0.49755	0.111957	0.949263	0.0105019	8.81	0.418655	8.85	0.420975	8.91	0.437915	9.03	0.474045	8.75	0.428182	9.08	0.468323
1396	Cell surface protein Mas1 OS=Aspergillus fumigatus Z5 GN=Y699_05913 PE=4 SV=1	A0A0J5PKN4_ASPFM	32 kDa		0.184418	0.21883	0.0953694	-0.275183	9.23	0.455096	8.79	0.431197	8.88	0.43412	9.17	0.454922	8.43	0.462681	8.36	0.584176
958	TBP associated factor (Mot1), putative OS=Aspergillus fumigatus Z5 GN=Y699_06717 PE=4 SV=1	A0A0J5PKN7_ASPFM	211 kDa	TRUE	0.546095	0.0999749	0.658191	0.0732762	8.26	0.524361	7.85	0.478211	8.33	0.434754	7.62	0.486588	8.25	0.435379	7.88	0.448879
107	Alcohol dehydrogenase OS=Aspergillus fumigatus Z5 GN=Y699_08803 PE=3 SV=1	A0A0J5PKP6_ASPFM	38 kDa		0.216374	-0.202264	0.307687	-0.166851	8.77	0.611036	9.57	0.467996	9	0.457302	9.28	0.445386	9.24	0.448518	9.38	0.458621
1397	Methionine aminopeptidase, type I OS=Aspergillus fumigatus Z5 GN=Y699_05928 PE=3 SV=1	A0A0J5PKP8_ASPFM	40 kDa		0.888965	-0.0224764	0.989924	-0.0020323	9.41	0.437462	9.27	0.445244	9.2	0.452626	9.13	0.458037	9.35	0.43522	9.26	0.438553
2454	Cysteine-rich secreted protein OS=Aspergillus fumigatus Z5 GN=Y699_08808 PE=4 SV=1	A0A0J5PKP9_ASPFM	37 kDa		0.0761317	0.288156	0.85117	-0.0304973	9.73	0.45566	9.28	0.42677	9.73	0.443032	9.59	0.457504	9.17	0.457209	9.44	0.456884
959	Methionine aminopeptidase 2 OS=Aspergillus fumigatus Z5 GN=Y699_05933 PE=3 SV=1	A0A0J5PKQ3_ASPFM	49 kDa	TRUE	0.618572	-0.0821723	0.268965	-0.182446	8.91	0.441399	8.71	0.478828	8.43	0.435027	8.51	0.432821	8.39	0.440368	8.46	0.440043
2677	Protein phosphatase OS=Aspergillus fumigatus Z5 GN=Y699_06737 PE=4 SV=1	A0A0J5PKQ8_ASPFM	68 kDa		0.778011	0.0460618	0.788106	0.0439259	7.21	0.450199	6.96	0.428333	6.94	0.431035	7.08	0.431688	7.12	0.426011	7.11	0.43312
2654	Beta-1,2-xylosyltransferase OS=Aspergillus fumigatus Z5 GN=Y699_06742 PE=4 SV=1	A0A0J5PKR1_ASPFM	70 kDa	TRUE	0.868827	0.0274544	0.869891	-0.0272288	7.77	0.437635	7.89	0.436263	7.79	0.423788	7.94	0.423527	7.75	0.428772	8	0.424716
1649	Brevianamide F prenyltransferase OS=Aspergillus fumigatus Z5 GN=Y699_05948 PE=4 SV=1	A0A0J5PKR7_ASPFM	53 kDa	TRUE	0.38359	0.144196	0.875961	-0.0258337	9.63	0.425821	9.52	0.436323	9.98	0.468224	9.36	0.426456	9.77	0.429554	9.29	0.439721
156	Thiosulfate sulfurtransferase OS=Aspergillus fumigatus Z5 GN=Y699_08838 PE=4 SV=1	A0A0J5PKR8_ASPFM	38 kDa		0.989262	0.0022003	0.515206	-0.106386	7.5	0.472982	7.22	0.475491	7.3	0.517905	6.94	0.482558	7.15	0.490302	6.88	0.690329
258	40S ribosomal protein S12 OS=Aspergillus fumigatus Z5 GN=Y699_06752 PE=3 SV=1	A0A0J5PKR9_ASPFM	163 kDa		0.671109	0.0689378	0.837854	0.0332181	10.06	0.499812	9.53	0.449486	9.76	0.456989	9.37	0.484116	9.77	0.445038	9.49	0.493735
2334	BolA domain-containing protein OS=Aspergillus fumigatus Z5 GN=Y699_08853 PE=3 SV=1	A0A0J5PKS8_ASPFM	12 kDa		0.688942	0.065702	0.251269	0.188194	9.11	0.521407	8.55	0.427926	8.71	0.466612	8.53	0.55412	9.02	0.442789	8.8	0.484563
577	Disulfide isomerase OS=Aspergillus fumigatus Z5 GN=Y699_06767 PE=4 SV=1	A0A0J5PKT4_ASPFM	51 kDa	TRUE	0.94326	-0.0112821	0.52872	-0.0998538	10.36	0.491559	10.19	0.441098	10.04	0.443253	10.14	0.442431	10.03	0.442341	10.13	0.445727
2117	RING finger domain-containing protein (Rnf10), putative OS=Aspergillus fumigatus Z5 GN=Y699_06594 PE=4 SV=1	A0A0J5PKT7_ASPFM	82 kDa		0.692475	0.0620404	0.657675	0.0695596	7	0.520741	6.29	0.457875	6.36	0.474779	6.5	0.482261	6.52	0.47664	6.61	0.467592
727	Uncharacterized protein OS=Aspergillus fumigatus Z5 GN=Y699_06772 PE=4 SV=1	A0A0J5PKU0_ASPFM	33 kDa		0.267199	0.178828	0.139886	-0.238032	10.05	0.481288	10.35	0.457453	10.48	0.453925	10.56	0.453383	9.86	0.479618	10.2	0.436354
1172	Uncharacterized protein OS=Aspergillus fumigatus Z5 GN=Y699_06599 PE=4 SV=1	A0A0J5PKU2_ASPFM	164 kDa	TRUE	0.615576	-0.0787203	0.799724	-0.03976	9.81	0.551897	10.31	0.46811	10.08	0.464529	10.16	0.432106	10.31	0.454129	10.26	0.44053
110	Eukaryotic translation initiation factor 3 subunit A OS=Aspergillus fumigatus Z5 GN=TIF32 PE=3 SV=1	A0A0J5PKU4_ASPFM	120 kDa	TRUE	0.881078	0.0244551	0.724014	0.0577026	9.5	0.633944	9.22	0.471329	9.39	0.478769	8.99	0.46091	9.49	0.475225	9.22	0.516988
1315	AAA family ATPase, putative OS=Aspergillus fumigatus Z5 GN=Y699_08686 PE=4 SV=1	A0A0J5PKU5_ASPFM	71 kDa		0.660973	0.0726433	0.419456	-0.133757	8	0.725239	8.29	0.477874	8.35	0.45586	8.29	0.448119	8.1	0.456343	8.11	0.459182
246	Putative membrane bound C2 domain-containing protein (Vp115) OS=Aspergillus fumigatus Z5 GN=Y699_08883 PE=4 SV=1	A0A0J5PKV1_ASPFM	169 kDa		0.83351	-0.0340515	0.919558	-0.0163556	9.37	0.566273	9.69	0.484737	9.47	0.473194	9.65	0.449305	9.6	0.449581	9.79	0.462702
2101	Uncharacterized protein OS=Aspergillus fumigatus Z5 GN=Y699_06609 PE=4 SV=1	A0A0J5PKV4_ASPFM	57 kDa		0.894114	0.0219164	0.824252	0.0365567	9.11	0.425682	8.61	0.418452	8.71	0.425371	8.45	0.422958	8.82	0.42359	8.61	0.419181
2498	Triacylglycerol lipase OS=Aspergillus fumigatus Z5 GN=Y699_08903 PE=4 SV=1	A0A0J5PKW5_ASPFM	35 kDa		0.961595	0.00694349	0.330988	0.140549	5.78	0.477579	5.48	0.456869	5.52	0.445473	5.58	0.450411	6.08	0.531897	6.01	0.44162
3306	Uncharacterized protein OS=Aspergillus fumigatus Z5 GN=Y699_09161 PE=4 SV=1	A0A0J5PKW6_ASPFM	30 kDa		0.419379	0.134273	0.997802	-0.000458059	9.54	0.757841	8.38	0.452572	8.81	0.425541	8.29	0.416462	8.7	0.42868	8.17	0.503203
2761	Uncharacterized protein OS=Aspergillus fumigatus Z5 GN=Y699_06624 PE=4 SV=1	A0A0J5PKW7_ASPFM	50 kDa	TRUE	0.652712	0.0742216	0.846007	0.0320303	9.22	0.42655	9.23	0.423233	9.56	0.428394	8.98	0.421907	9.47	0.424878	9.2	0.421315
911	40S ribosomal protein S26 OS=Aspergillus fumigatus Z5 GN=Y699_06629 PE=4 SV=1	A0A0J5PKX2_ASPFM	13 kDa	TRUE	0.534119	-0.0950643	0.899328	-0.0193385	11.28	0.465071	11.36	0.450406	11.13	0.459465	11.18	0.453184	11.44	0.45914	11.29	0.446715
399	40S ribosomal protein S24 OS=Aspergillus fumigatus Z5 GN=Y699_08913 PE=3 SV=1	A0A0J5PKX4_ASPFM	15 kDa		0.270256	-0.172409	0.870075	-0.0255728	11.75	0.454984	11.83	0.451175	11.37	0.480696	11.63	0.468063	11.8	0.468516	11.83	0.47865
2930	WSC domain-containing protein OS=Aspergillus fumigatus Z5 GN=Y699_09176 PE=4 SV=1	A0A0J5PKX5_ASPFM	31 kDa		0.644328	-0.0767678	0.853187	0.030771	11.13	0.426018	10.64	0.424082	10.27	0.443134	10.57	0.51734	10.23	0.450322	11.07	0.987025
2335	T-complex protein 1, eta subunit OS=Aspergillus fumigatus Z5 GN=Y699_06634 PE=3 SV=1	A0A0J5PKX7_ASPFM	61 kDa	TRUE	0.676083	0.0690424	0.844343	-0.032444	8.93	0.478304	8.58	0.470653	8.8	0.45789	8.43	0.455208	8.68	0.454729	8.47	0.481069
559	60S acidic ribosomal protein P0 OS=Aspergillus fumigatus Z5 GN=Y699_06787 PE=3 SV=1	A0A0J5PKY1_ASPFM	33 kDa	TRUE	0.0816742	-0.271255	0.767987	0.0459271	10.08	0.567879	10.88	0.464656	10.51	0.440616	10.34	0.4815	11.09	0.484512	10.82	0.455366
1057	CBS domain-containing protein OS=Aspergillus fumigatus Z5 GN=Y699_06639 PE=4 SV=1	A0A0J5PKY2_ASPFM	60 kDa		0.75149	-0.0516483	0.749645	-0.0520318	8.91	0.574933	9.31	0.46277	9.06	0.465037	9.23	0.477916	9.18	0.438136	9.33	0.451933
78	Uncharacterized protein OS=Aspergillus fumigatus Z5 GN=Y699_09186 PE=4 SV=1	A0A0J5PKY3_ASPFM	17 kDa		0.182076	0.220952	0.910303	0.0186571	9.04	0.472998	8.33	0.44973	8.64	0.445435	8.66	0.446501	8.3	0.463311	8.57	0.463137
1002	NADH-quinone oxidoreductase subunit OS=Aspergillus fumigatus Z5 GN=Y699_06644 PE=3 SV=1	A0A0J5PKY8_ASPFM	26 kDa		0.835605	-0.0339738	0.612052	0.0829936	9.41	0.45254	9.4	0.428762	9.46	0.445669	9.1	0.454329	9.77	0.447881	9.35	0.436736
1316	C2 domain-containing protein OS=Aspergillus fumigatus Z5 GN=Y699_08933 PE=4 SV=1	A0A0J5PKZ0_ASPFM	156 kDa	TRUE	0.387369	0.141909	0.462568	0.120622	7.44	0.493467	6.92	0.515287	7.38	0.491035	7.05	0.446613	7.27	0.440082	7.31	0.44268
2171	Alcohol dehydrogenase, zinc-containing OS=Aspergillus fumigatus Z5 GN=Y699_08938 PE=4 SV=1	A0A0J5PKZ4_ASPFM	37 kDa		0.928904	-0.0136829	0.672986	0.0647077	10.91	0.628804	11.38	0.449963	11.24	0.438751	11.35	0.433884	11.53	0.459272	11.49	0.444539
2023	Alpha-glucosidase OS=Aspergillus fumigatus Z5 GN=Y699_06649 PE=3 SV=1	A0A0J5PKZ5_ASPFM	95 kDa		0.555009	-0.0976828	0.77525	0.0472558	7.46	0.460397	7.67	0.507589	7.43	0.45048	7.38	0.465576	8.04	0.565248	7.48	0.433413
639	CRAL/TRIO domain-containing protein OS=Aspergillus fumigatus Z5 GN=Y699_09201 PE=4 SV=1	A0A0J5PKZ6_ASPFM	53 kDa		0.231253	-0.191613	0.279928	-0.172881	9.54	0.448004	9.88	0.47718	9.49	0.446079	9.51	0.440506	9.58	0.447143	9.69	0.486742
127	Dynein light chain type 1, putative OS=Aspergillus fumigatus Z5 GN=Y699_06807 PE=4 SV=1	A0A0J5PKZ7_ASPFM	11 kDa		0.407693	-0.136614	0.584143	-0.090328	6.89	0.596387	7.56	0.47604	7.35	0.469149	6.97	0.496196	7.4	0.45958	7.34	0.45024
511	Oxysterol binding protein (Osh1) OS=Aspergillus fumigatus Z5 GN=Y699_08943 PE=3 SV=1	A0A0J5PKZ8_ASPFM	141 kDa	TRUE	0.887227	-0.0232293	0.946202	-0.0110489	8.69	0.601681	8.74	0.462226	8.68	0.498075	8.58	0.446917	8.8	0.445314	8.72	0.466977
2336	BCAS2 family protein OS=Aspergillus fumigatus Z5 GN=Y699_06659 PE=4 SV=1	A0A0J5PL06_ASPFM	24 kDa		0.0417707	0.338433	0.369494	0.149194	9.63	0.440209	8.88	0.447088	9.84	0.512549	9.05	0.484621	9.51	0.462875	9.05	0.449604
1733	Nuclear localization protein NPL6 OS=Aspergillus fumigatus Z5 GN=Y699_06664 PE=4 SV=1	A0A0J5PL13_ASPFM	67 kDa	TRUE	0.333311	0.15598	0.635658	0.076378	9.46	0.539739	9.09	0.426863	9.35	0.440171	9.19	0.497969	9.32	0.43372	9.22	0.431042
728	Alcohol dehydrogenase, zinc-containing OS=Aspergillus fumigatus Z5 GN=Y699_06827 PE=3 SV=1	A0A0J5PL15_ASPFM	38 kDa		0.178726	-0.206155	0.975648	-0.00467778	10.79	0.646697	11.46	0.463358	11.05	0.448817	11.15	0.44282	11.5	0.46069	11.45	0.442797
3008	Uncharacterized protein OS=Aspergillus fumigatus Z5 GN=Y699_09226 PE=4 SV=1	A0A0J5PL16_ASPFM	22 kDa	TRUE	0.31874	0.1654	0.535567	0.102769	9.59	0.418133	9.24	0.422064	9.15	0.477567	9.75	0.430684	9.4	0.421039	9.59	0.424989
1317	Uncharacterized protein OS=Aspergillus fumigatus Z5 GN=Y699_08395 PE=4 SV=1	A0A0J5PL17_ASPFM	27 kDa		0.6941	0.0637302	0.844193	0.03184	9.47	0.427643	9.26	0.43565	9.2	0.455425	9.38	0.446522	9.36	0.450676	9.36	0.427143
2283	Non-structural maintenance of chromosome element OS=Aspergillus fumigatus Z5 GN=Y699_06669 PE=4 SV=1	A0A0J5PL19_ASPFM	38 kDa	TRUE	0.877957	-0.0255124	0.77801	0.0468341	7.71	0.445093	7.67	0.433561	7.5	0.430515	7.61	0.433763	7.74	0.435064	7.85	0.423379
178	60S ribosomal protein L20 OS=Aspergillus fumigatus Z5 GN=Y699_06837 PE=3 SV=1	A0A0J5PL23_ASPFM	20 kDa		0.159389	-0.227348	0.650339	0.0731587	9.03	0.530956	9.51	0.46951	9.18	0.455016	9.01	0.45361	9.56	0.454035	9.7	0.494816
2511	Proteasome regulatory particle subunit (RpnF) OS=Aspergillus fumigatus Z5 GN=Y699_06674 PE=4 SV=1	A0A0J5PL25_ASPFM	48 kDa		0.079337	0.290646	0.440704	0.127719	9.27	0.439755	9.22	0.456264	10.27	0.57736	9.15	0.427012	9.86	0.53641	9.36	0.441032
2627	Intermembrane space translocase subunit Tim10, putative OS=Aspergillus fumigatus Z5 GN=Y699_06842 PE=4 SV=1	A0A0J5PL27_ASPFM	10 kDa		0.687083	0.0580485	0.690154	0.0574954	6.92	0.447811	6.04	0.443451	6.63	0.453119	5.7	0.688168	6.75	0.503686	5.79	0.844359
1550	CAIB/BAIF family enzyme OS=Aspergillus fumigatus Z5 GN=Y699_06679 PE=4 SV=1	A0A0J5PL32_ASPFM	49 kDa		0.754472	0.0491996	0.617946	0.078436	9.63	0.491281	10.03	0.439311	10.02	0.448585	10.06	0.429053	10.18	0.436685	10.2	0.453419
3021	Alpha,alpha-trehalose phosphate synthase subunit TPS3, putative OS=Aspergillus fumigatus Z5 GN=Y699_08415 PE=4 SV=1	A0A0J5PL36_ASPFM	103 kDa	TRUE	0.895183	-0.0219074	0.388537	0.143333	8.23	0.464656	7.94	0.441165	7.76	0.435035	7.95	0.427103	8.19	0.429131	8.29	0.42356
95	40S ribosomal protein S8 OS=Aspergillus fumigatus Z5 GN=Y699_06857 PE=3 SV=1	A0A0J5PL40_ASPFM	23 kDa		0.501481	-0.110961	0.952944	-0.00973648	8.73	0.553258	8.6	0.443509	8.28	0.47863	8.4	0.466757	8.69	0.496413	8.52	0.496813
1318	Uridylate kinase OS=Aspergillus fumigatus Z5 GN=Y699_08420 PE=3 SV=1	A0A0J5PL42_ASPFM	26 kDa		0.997201	-0.000582936	0.994426	0.00116073	9.59	0.445233	9.4	0.439476	9.6	0.438412	9.01	0.513471	9.74	0.465302	9.09	0.514269
1551	Endo-1,3-beta-glucanase Engl1 OS=Aspergillus fumigatus Z5 GN=Y699_06862 PE=4 SV=1	A0A0J5PL45_ASPFM	100 kDa		0.466691	0.11852	0.427612	0.129151	9.79	0.484869	9.94	0.428529	9.98	0.425109	10.17	0.428939	10.01	0.422913	10.37	0.446105
3280	Hexokinase OS=Aspergillus fumigatus Z5 GN=Y699_08425 PE=3 SV=1	A0A0J5PL46_ASPFM	61 kDa		0.583434	0.089466	0.813157	-0.0385615	10.3	0.509681	10.07	0.423116	10.02	0.425428	10.24	0.418108	9.86	0.422621	10.23	0.419084
2445	LMBR1 domain-containing protein OS=Aspergillus fumigatus Z5 GN=Y699_06694 PE=4 SV=1	A0A0J5PL50_ASPFM	121 kDa	TRUE	0.140584	0.235446	0.591703	0.0856933	8.59	0.450719	7.92	0.446057	9.03	0.44293	7.77	0.436641	8.69	0.435556	7.82	0.435001
2780	3-ketoacyl-CoA thiolase (POT1), putative OS=Aspergillus fumigatus Z5 GN=Y699_08430 PE=3 SV=1	A0A0J5PL51_ASPFM	43 kDa	TRUE	0.355053	0.1466	0.0304437	0.342841	9.64	0.423482	9.76	0.424869	9.87	0.426795	10.03	0.427932	10.39	0.49259	10.27	0.428015
512	Eukaryotic translation initiation factor 5A OS=Aspergillus fumigatus Z5 GN=Y699_06877 PE=3 SV=1	A0A0J5PL58_ASPFM	17 kDa		0.530715	0.0998918	0.745903	0.0516248	10.06	0.484241	9.65	0.439934	9.7	0.481465	9.77	0.469709	9.76	0.443659	9.8	0.499686
1058	Cyclopropane-fatty-acyl-phospholipid synthase OS=Aspergillus fumigatus Z5 GN=Y699_08440 PE=4 SV=1	A0A0J5PL59_ASPFM	59 kDa		0.224998	-0.195157	0.719119	-0.0578247	9.69	0.633456	10.61	0.461209	10.1	0.479788	10.35	0.429679	10.42	0.438522	10.64	0.462813
606	Peptide hydrolase OS=Aspergillus fumigatus Z5 GN=Y699_06704 PE=3 SV=1	A0A0J5PL62_ASPFM	107 kDa		0.642923	0.0752032	0.928912	-0.0144708	9.76	0.647331	9.91	0.460108	9.84	0.433115	10.06	0.448965	9.8	0.452053	10.06	0.465202
353	Translation initiation factor IF-2 OS=Aspergillus fumigatus Z5 GN=Y699_06882 PE=4 SV=1	A0A0J5PL63_ASPFM	119 kDa	TRUE	0.931684	0.0140616	0.976689	0.00479211	9.65	0.529035	9.4	0.501556	9.57	0.508476	9.11	0.57633	9.62	0.580351	9.27	0.507951
1111	DNA helicase OS=Aspergillus fumigatus Z5 GN=Y699_06887 PE=3 SV=1	A0A0J5PL68_ASPFM	98 kDa		0.812328	0.0394668	0.773456	0.0478467	7.9	0.535624	7.64	0.477948	7.77	0.47962	7.54	0.487958	7.8	0.463291	7.77	0.538678
960	Amino acid permease (Gap1), putative OS=Aspergillus fumigatus Z5 GN=Y699_08450 PE=4 SV=1	A0A0J5PL69_ASPFM	63 kDa		0.796893	-0.0417222	0.185504	-0.214673	8.97	0.576243	9.23	0.492789	9.14	0.44735	8.99	0.445743	8.96	0.510115	8.9	0.452698
1398	Extracellular 3-ketosteroid 1-dehydrogenase OS=Aspergillus fumigatus Z5 GN=Y699_09291 PE=4 SV=1	A0A0J5PL70_ASPFM	64 kDa		0.507226	-0.107182	0.183546	-0.214942	9.81	0.481941	10.34	0.445619	9.96	0.44897	10.18	0.428144	9.9	0.426953	10.15	0.439857
2927	Uncharacterized protein OS=Aspergillus fumigatus Z5 GN=Y699_06719 PE=4 SV=1	A0A0J5PL80_ASPFM	103 kDa	TRUE	0.854838	-0.0302781	0.487669	-0.114854	8.27	0.457467	8.4	0.420898	8.32	0.418774	8.19	0.423606	8.28	0.449856	8.19	0.417603
2967	Uncharacterized protein OS=Aspergillus fumigatus Z5 GN=Y699_06907 PE=4 SV=1	A0A0J5PL87_ASPFM	20 kDa		0.544201	0.0980806	0.663022	0.0704591	9.68	0.458514	9.7	0.418709	9.97	0.482257	9.6	0.452247	10.02	0.473452	9.7	0.42688
2172	ATP phosphoribosyltransferase His1 OS=Aspergillus fumigatus Z5 GN=Y699_08470 PE=3 SV=1	A0A0J5PL88_ASPFM	31 kDa		0.238043	-0.18707	0.795822	0.0409906	9.44	0.463703	10.01	0.447572	9.79	0.429353	9.54	0.431055	10.14	0.438385	10.04	0.427765
1112	MFS sugar transporter OS=Aspergillus fumigatus Z5 GN=Y699_06922 PE=3 SV=1	A0A0J5PLA0_ASPFM	62 kDa		0.959125	-0.00826598	0.931528	0.0138525	9.16	0.531623	9.34	0.465737	9.25	0.450013	9.27	0.43923	9.36	0.44846	9.44	0.444261
3215	BEM46 family protein OS=Aspergillus fumigatus Z5 GN=Y699_08485 PE=4 SV=1	A0A0J5PLA2_ASPFM	34 kDa		0.482224	-0.114381	0.614741	-0.0818907	8.87	0.462809	9.2	0.430706	8.88	0.445393	8.99	0.421912	9.08	0.432116	9.11	0.419278
2173	Phenylalanyl-tRNA synthetase, beta subunit OS=Aspergillus fumigatus Z5 GN=Y699_06739 PE=4 SV=1	A0A0J5PLA3_ASPFM	68 kDa		0.353871	-0.144303	0.962686	0.0072792	10.64	0.558885	11.2	0.53502	10.84	0.460099	11	0.462693	11.21	0.538694	11.26	0.438655
2641	NF-X1 finger transcription factor, putative OS=Aspergillus fumigatus Z5 GN=Y699_08490 PE=4 SV=1	A0A0J5PLA8_ASPFM	124 kDa		0.735964	-0.0510812	0.37392	0.134937	6.91	0.526981	6.42	0.448004	6.38	0.434867	6.11	0.460351	7.3	0.587651	6.23	0.531479
3130	Uridine nucleosidase Urh1 OS=Aspergillus fumigatus Z5 GN=Y699_06749 PE=4 SV=1	A0A0J5PLB7_ASPFM	42 kDa		0.25243	-0.187922	0.937089	0.0129494	8.13	0.420115	8.85	0.420389	8.48	0.431665	8.46	0.425708	8.83	0.414654	8.93	0.419394
2690	MFS sugar transporter, putative OS=Aspergillus fumigatus Z5 GN=Y699_05425 PE=3 SV=1	A0A0J5PLD4_ASPFM	72 kDa		0.712198	0.0594489	0.795002	-0.0418689	9.1	0.43777	9.26	0.440681	9.36	0.449865	9.19	0.440561	9.31	0.486632	9.18	0.475268
3227	Uncharacterized protein OS=Aspergillus fumigatus Z5 GN=Y699_06764 PE=4 SV=1	A0A0J5PLD5_ASPFM	16 kDa		0.939459	-0.0118776	0.887423	0.0221315	10.18	0.449154	10.27	0.430015	10.24	0.425369	10.13	0.420676	10.32	0.422814	10.36	0.428478
3154	Endoglucanase OS=Aspergillus fumigatus Z5 GN=Y699_05430 PE=4 SV=1	A0A0J5PLD8_ASPFM	36 kDa		0.947224	-0.0104041	0.392043	0.134473	10.64	0.431491	10.52	0.423306	10.35	0.457447	10.54	0.423099	10.83	0.435572	10.68	0.423725
2174	Pectin lyase B OS=Aspergillus fumigatus Z5 GN=Y699_08525 PE=3 SV=1	A0A0J5PLE2_ASPFM	39 kDa		0.803493	0.0396189	0.414465	-0.129953	9.84	0.429837	9.92	0.428159	9.82	0.426813	9.96	0.438371	9.77	0.45446	9.77	0.435189
2478	PHD finger and BAH domain-containing protein (Snt2) OS=Aspergillus fumigatus Z5 GN=Y699_06774 PE=4 SV=1	A0A0J5PLE5_ASPFM	180 kDa		0.148589	0.237626	0.286173	0.175428	8.93	0.426966	8.4	0.528608	8.91	0.525687	8.6	0.437437	8.84	0.441924	8.72	0.472445
2636	FAD dependent oxidoreductase, putative OS=Aspergillus fumigatus Z5 GN=Y699_08530 PE=4 SV=1	A0A0J5PLE7_ASPFM	51 kDa		0.751175	0.0508493	0.968736	-0.00628438	9.9	0.426835	9.65	0.41953	9.61	0.428539	9.7	0.418965	9.63	0.418463	9.74	0.419368
465	DUTPase (Dut), putative OS=Aspergillus fumigatus Z5 GN=Y699_06982 PE=4 SV=1	A0A0J5PLF5_ASPFM	21 kDa		0.784161	-0.0442183	0.686706	-0.0650976	9.53	0.439606	9.46	0.434395	9.24	0.44005	9.38	0.429923	9.39	0.437631	9.4	0.429733
1173	Carrier protein OS=Aspergillus fumigatus Z5 GN=Y699_08545 PE=3 SV=1	A0A0J5PLF8_ASPFM	78 kDa	TRUE	0.505117	0.110823	0.279808	0.179708	10.8	0.454341	10.49	0.444588	10.98	0.487613	10.31	0.506702	11.29	0.560837	10.4	0.513005
1966	Uncharacterized protein OS=Aspergillus fumigatus Z5 GN=Y699_06987 PE=4 SV=1	A0A0J5PLF9_ASPFM	84 kDa		0.844719	0.0323778	0.561238	0.0960542	8.62	0.476284	7.85	0.429317	8.15	0.430387	7.55	0.5182	8.38	0.613594	7.78	0.461676
2175	L-asparaginase OS=Aspergillus fumigatus Z5 GN=Y699_06992 PE=3 SV=1	A0A0J5PLG3_ASPFM	40 kDa		0.704401	-0.0600584	0.417479	0.1283	10.94	0.439731	10.75	0.432866	10.56	0.472002	10.65	0.482878	10.85	0.443216	11.08	0.45954
761	ARP2/3 complex subunit OS=Aspergillus fumigatus Z5 GN=Y699_07002 PE=4 SV=1	A0A0J5PLH0_ASPFM	37 kDa	TRUE	0.378571	-0.139553	0.655734	-0.0706199	9.57	0.646841	9.92	0.486143	9.69	0.456181	9.58	0.456904	9.83	0.447734	9.85	0.464926
1399	Uncharacterized protein OS=Aspergillus fumigatus Z5 GN=Y699_08565 PE=4 SV=1	A0A0J5PLH1_ASPFM	40 kDa		0.24261	0.192346	0.609359	0.0841142	10.54	0.463339	9.85	0.439996	10.41	0.480137	9.77	0.5276	10.25	0.513369	9.87	0.453013
2935	SUN domain-containing protein (Uth1) OS=Aspergillus fumigatus Z5 GN=Y699_08570 PE=4 SV=1	A0A0J5PLH3_ASPFM	44 kDa		0.410516	-0.136864	0.403664	0.138863	9.97	0.428448	9.65	0.418495	9.31	0.433993	9.38	0.420816	10.35	0.440401	9.35	0.417562
1294	C6 transcription factor OS=Aspergillus fumigatus Z5 GN=Y699_05470 PE=4 SV=1	A0A0J5PLH4_ASPFM	133 kDa	TRUE	0.60111	0.0869264	0.280327	0.179458	7.95	0.481191	7.7	0.43146	7.88	0.456008	7.79	0.452302	8.23	0.475134	7.96	0.438718
3222	Uncharacterized protein OS=Aspergillus fumigatus Z5 GN=Y699_07012 PE=4 SV=1	A0A0J5PLH6_ASPFM	30 kDa		0.770451	-0.045313	0.493946	-0.106218	10.8	0.429856	10.6	0.438934	10.45	0.45741	10.46	0.419873	10.48	0.421738	10.49	0.423521
1764	Uncharacterized protein OS=Aspergillus fumigatus Z5 GN=Y699_05475 PE=4 SV=1	A0A0J5PLH7_ASPFM	33 kDa		0.358415	-0.148249	0.887601	-0.0228039	9.21	0.573018	9.8	0.439645	9.37	0.453744	9.61	0.434343	9.89	0.434143	9.68	0.429863
1473	Uroporphyrinogen decarboxylase OS=Aspergillus fumigatus Z5 GN=Y699_06789 PE=3 SV=1	A0A0J5PLI1_ASPFM	43 kDa	TRUE	0.182401	-0.211572	0.547111	-0.0954749	9.46	0.585138	9.96	0.449694	9.55	0.426091	9.58	0.43069	9.84	0.436374	9.83	0.449473
1552	Tetratricopeptide repeat domain-containing protein OS=Aspergillus fumigatus Z5 GN=Y699_08585 PE=4 SV=1	A0A0J5PLI2_ASPFM	108 kDa	TRUE	0.613173	-0.082096	0.965024	-0.00711908	10.32	0.504665	10.38	0.433726	10.37	0.436981	9.97	0.494331	10.62	0.47137	10.15	0.460422
2924	Alpha/beta fold family hydrolase, putative OS=Aspergillus fumigatus Z5 GN=Y699_07027 PE=4 SV=1	A0A0J5PLI7_ASPFM	33 kDa	TRUE	0.681602	0.065649	0.371303	0.142993	9.99	0.479939	9.65	0.430972	9.62	0.424462	9.77	0.418375	10.02	0.50492	9.81	0.427113
3089	Serine/threonine-protein phosphatase OS=Aspergillus fumigatus Z5 GN=Y699_06799 PE=3 SV=1	A0A0J5PLI9_ASPFM	37 kDa		0.0866848	-0.284189	0.870027	0.0271447	7.32	0.471088	7.96	0.673145	7.4	0.543076	7.21	0.839434	7.78	0.499179	8.15	1.36085
640	Acetyltransferase component of pyruvate dehydrogenase complex OS=Aspergillus fumigatus Z5 GN=Y699_08595 PE=3 SV=1	A0A0J5PLJ1_ASPFM	52 kDa	TRUE	0.950521	-0.00997468	0.829812	-0.0345439	9.88	0.762616	9.71	0.50536	9.67	0.523586	9.57	0.589506	9.87	0.551429	9.51	0.549512
125	Uncharacterized protein OS=Aspergillus fumigatus Z5 GN=Y699_07037 PE=4 SV=1	A0A0J5PLK0_ASPFM	12 kDa		0.384212	0.1429	0.141314	0.24164	7.63	0.509355	6.76	0.545915	7.05	0.532555	7.16	0.451702	7.42	0.486435	7.39	0.476261
2138	Peroxisomal ABC transporter (PXA1), putative OS=Aspergillus fumigatus Z5 GN=Y699_06814 PE=4 SV=1	A0A0J5PLK3_ASPFM	93 kDa		0.528701	0.096555	0.769475	-0.0449173	11.48	0.544371	11.6	0.454855	11.73	0.452122	11.59	0.472167	11.53	0.491191	11.64	0.464403
256	Proteasome subunit alpha type OS=Aspergillus fumigatus Z5 GN=Y699_08610 PE=3 SV=1	A0A0J5PLK7_ASPFM	30 kDa		0.997603	0.000485189	0.819194	-0.0369268	6.97	0.508834	6.86	0.451637	6.74	0.463784	6.83	0.44866	6.81	0.435144	6.81	0.454286
2826	C-8 sterol isomerase (Erg-1) OS=Aspergillus fumigatus Z5 GN=Y699_06819 PE=4 SV=1	A0A0J5PLK8_ASPFM	27 kDa	TRUE	0.611805	-0.0828426	0.718753	-0.0587633	8.53	0.449046	9	0.427512	8.78	0.436224	8.8	0.42913	8.91	0.437388	8.96	0.439007
1113	Ras GTPase Rab11, putative OS=Aspergillus fumigatus Z5 GN=Y699_07047 PE=4 SV=1	A0A0J5PLK9_ASPFM	25 kDa		0.824563	-0.0359344	0.876334	-0.025222	10.02	0.592808	10.46	0.461795	10.56	0.501722	10.07	0.470333	10.63	0.529305	10.27	0.496891
1883	Glycogen debranching enzyme Gdb1, putative OS=Aspergillus fumigatus Z5 GN=Y699_07052 PE=4 SV=1	A0A0J5PLL3_ASPFM	173 kDa		0.648339	0.0714841	0.946036	0.0106075	10.01	0.439326	10.01	0.428544	10.08	0.424203	10.01	0.511663	10.13	0.574132	10.02	0.454286
2593	Acyl-CoA desaturase OS=Aspergillus fumigatus Z5 GN=Y699_08615 PE=3 SV=1	A0A0J5PLL4_ASPFM	52 kDa		0.444567	-0.124221	0.842421	-0.0322861	10.32	0.442602	9.45	0.453269	9.09	0.458178	9.26	0.454261	9.56	0.456978	9.28	0.42563
1884	Quinone oxidoreductase OS=Aspergillus fumigatus Z5 GN=Y699_07057 PE=4 SV=1	A0A0J5PLL7_ASPFM	37 kDa		0.735303	-0.0540872	0.794659	-0.0416277	9.73	0.707628	10.07	0.429342	9.79	0.483836	10.02	0.436408	10.03	0.439291	10.05	0.437576
2295	MFS sugar transporter Stl1, putative OS=Aspergillus fumigatus Z5 GN=Y699_05515 PE=3 SV=1	A0A0J5PLL8_ASPFM	60 kDa		0.074612	-0.296554	0.515071	-0.108254	7.79	0.464357	8.83	0.430352	8.09	0.429878	8.27	0.433168	8.91	0.430394	8.26	0.451917
1650	mRNA transport regulator (Mtr10), putative OS=Aspergillus fumigatus Z5 GN=Y699_08620 PE=4 SV=1	A0A0J5PLM0_ASPFM	109 kDa	TRUE	0.347131	0.154336	0.444181	0.125597	10.61	0.440244	10.14	0.423998	10.62	0.436822	10.03	0.421346	10.63	0.48657	10.18	0.467382
912	Urease OS=Aspergillus fumigatus Z5 GN=Y699_06834 PE=3 SV=1	A0A0J5PLM1_ASPFM	93 kDa	TRUE	0.5028	-0.107522	0.528461	-0.101128	10.25	0.487364	10.47	0.447253	10.14	0.447261	10.3	0.436392	10.21	0.439385	10.46	0.480273
729	Myosin I MyoA OS=Aspergillus fumigatus Z5 GN=Y699_05520 PE=4 SV=1	A0A0J5PLM4_ASPFM	152 kDa	TRUE	0.623999	-0.079345	0.734413	-0.0548919	9	0.593936	9.19	0.465247	9	0.456628	8.98	0.510274	9.19	0.463875	9.08	0.548361
641	Non-repetitive nucleoporin, putative OS=Aspergillus fumigatus Z5 GN=Y699_08625 PE=4 SV=1	A0A0J5PLM7_ASPFM	150 kDa		0.671803	-0.0693136	0.637773	-0.0770037	8.67	0.483354	8.95	0.46816	8.86	0.488081	8.65	0.470417	8.95	0.450976	8.76	0.440952
2733	Siderophore biosynthesis protein OS=Aspergillus fumigatus Z5 GN=Y699_06844 PE=4 SV=1	A0A0J5PLM9_ASPFM	55 kDa		0.349023	-0.146453	0.799628	0.0396764	10.79	0.63622	10.91	0.479454	10.56	0.489593	10.7	0.42882	10.95	0.445444	11.03	0.438531
2942	Acetyl-coA hydrolase Ach1 OS=Aspergillus fumigatus Z5 GN=Y699_05530 PE=4 SV=1	A0A0J5PLN6_ASPFM	58 kDa		0.466816	-0.119311	0.403141	0.136955	9.07	0.540866	8.91	0.420177	8.55	0.538434	8.77	0.469606	9.18	0.489786	9.13	0.426333
2789	Uncharacterized protein OS=Aspergillus fumigatus Z5 GN=Y699_06854 PE=4 SV=1	A0A0J5PLN7_ASPFM	37 kDa		0.784287	0.0422256	0.99209	0.00152998	6.27	0.507149	6.21	0.436165	6.23	0.435189	6.32	0.483491	6.25	0.471622	6.31	0.446958
1651	Aldehyde dehydrogenase family protein OS=Aspergillus fumigatus Z5 GN=Y699_05535 PE=4 SV=1	A0A0J5PLP3_ASPFM	52 kDa	TRUE	0.801922	0.0396704	0.381111	0.138426	9.72	0.629924	9.72	0.476278	9.8	0.563872	9.65	0.47892	10.02	0.51589	9.92	0.499775
1400	Peptidyl-prolyl cis-trans isomerase, putative OS=Aspergillus fumigatus Z5 GN=Y699_07087 PE=4 SV=1	A0A0J5PLP4_ASPFM	70 kDa	TRUE	0.78049	-0.046327	0.919661	-0.0167632	7.87	0.507292	8.02	0.485576	7.88	0.433324	7.84	0.498979	8.01	0.430466	8.03	0.432873
326	Ankyrin repeat protein OS=Aspergillus fumigatus Z5 GN=Y699_08640 PE=4 SV=1	A0A0J5PLP5_ASPFM	110 kDa	TRUE	0.768617	0.0486637	0.807956	-0.0402058	8.73	0.507254	8.64	0.458724	8.83	0.462227	8.44	0.496956	8.55	0.449628	8.68	0.434734
2490	50S ribosomal protein YmL27 OS=Aspergillus fumigatus Z5 GN=Y699_06864 PE=4 SV=1	A0A0J5PLP6_ASPFM	15 kDa		0.769595	-0.0464197	0.842324	0.0315143	10.37	0.448581	10.37	0.423137	10.14	0.43427	10.32	0.422185	10.41	0.420006	10.49	0.42352
2337	Tartrate dehydrogenase OS=Aspergillus fumigatus Z5 GN=Y699_06869 PE=3 SV=1	A0A0J5PLQ1_ASPFM	40 kDa		0.29004	-0.17178	0.0788401	-0.285337	10.37	0.510655	10.83	0.533627	10.32	0.433633	10.57	0.462576	10.21	0.468686	10.56	0.563264
3140	Cytochrome P450 sterol C-22 desaturase, putative OS=Aspergillus fumigatus Z5 GN=Y699_06884 PE=3 SV=1	A0A0J5PLR4_ASPFM	60 kDa		0.378068	-0.142807	0.891068	0.0221823	10.38	0.566503	10.87	0.45016	10.83	0.426468	10.29	0.495248	11.09	0.478796	10.75	0.432477
2887	RNA polymerase II subunit 7 OS=Aspergillus fumigatus Z5 GN=Y699_05555 PE=4 SV=1	A0A0J5PLR7_ASPFM	19 kDa		0.452769	-0.121478	0.575955	-0.0904595	9.38	0.419249	9.49	0.423766	9.13	0.503906	9.3	0.448732	9.38	0.424169	9.37	0.418772
788	Pectate lyase OS=Aspergillus fumigatus Z5 GN=Y699_08660 PE=4 SV=1	A0A0J5PLR9_ASPFM	25 kDa		0.250852	0.190742	0.932845	-0.0139986	9.35	0.529549	8.78	0.469517	8.76	0.447593	9.29	0.519148	8.73	0.447379	8.93	0.606229
2176	2-hydroxyphytanoyl-CoA lyase OS=Aspergillus fumigatus Z5 GN=Y699_05560 PE=3 SV=1	A0A0J5PLS2_ASPFM	64 kDa		0.914008	0.0170246	0.738048	0.0527138	10.29	0.639265	10.5	0.436212	10.35	0.42551	10.56	0.428673	10.69	0.433239	10.55	0.424558
1231	Prefoldin subunit 2 OS=Aspergillus fumigatus Z5 GN=Y699_06894 PE=4 SV=1	A0A0J5PLS3_ASPFM	14 kDa		0.895171	-0.0213535	0.617981	-0.0808158	10.94	0.459877	10.39	0.440487	10.5	0.441929	10.02	0.549058	10.47	0.43153	10.12	0.479353
2567	Bis(5'-nucleosyl)-tetraphosphatase OS=Aspergillus fumigatus Z5 GN=Y699_05580 PE=4 SV=1	A0A0J5PLU3_ASPFM	30 kDa		0.27816	-0.177045	0.588716	0.0881786	8.27	0.680302	8.99	0.43807	8.59	0.459972	8.7	0.437853	9.2	0.448161	9.09	0.435976
1232	Polyketide synthase, putative OS=Aspergillus fumigatus Z5 GN=Y699_07147 PE=4 SV=1	A0A0J5PLU4_ASPFM	232 kDa		0.857555	-0.0298108	0.720559	-0.0594037	8.19	0.45693	8.22	0.511459	8.15	0.473535	8.02	0.461731	8.07	0.443032	8.22	0.464081
1553	ATP synthase subunit gamma OS=Aspergillus fumigatus Z5 GN=Y699_06924 PE=3 SV=1	A0A0J5PLU5_ASPFM	33 kDa	TRUE	0.708133	-0.061352	0.540649	-0.100248	9.01	0.440406	8.83	0.42855	8.63	0.44256	8.66	0.45716	8.75	0.4309	8.65	0.436007
2857	DNA primase large subunit OS=Aspergillus fumigatus Z5 GN=Y699_06934 PE=3 SV=1	A0A0J5PLV2_ASPFM	58 kDa	TRUE	0.930817	-0.0136354	0.770513	0.0457945	10	0.421984	10.04	0.422326	9.96	0.424758	9.95	0.421839	10.15	0.427703	10.14	0.419758
1233	Guanyl-specific ribonuclease, putative OS=Aspergillus fumigatus Z5 GN=Y699_07157 PE=4 SV=1	A0A0J5PLV3_ASPFM	21 kDa		0.188013	0.207011	0.56074	-0.0915065	10.76	0.449116	10.51	0.442521	10.77	0.458356	10.69	0.443505	10.34	0.531054	10.53	0.516306
235	Valyl-tRNA synthetase OS=Aspergillus fumigatus Z5 GN=Y699_05600 PE=3 SV=1	A0A0J5PLW0_ASPFM	120 kDa	TRUE	0.785659	-0.0443288	0.646949	0.0746154	9.25	0.488981	9.2	0.473963	9.22	0.467525	8.91	0.479574	9.49	0.468783	9.21	0.458507
264	Cell polarity protein (Tea1), putative OS=Aspergillus fumigatus Z5 GN=Y699_03046 PE=4 SV=1	A0A0J5PLW2_ASPFM	164 kDa	TRUE	0.163835	0.228409	0.513529	0.107183	8.52	0.585046	7.62	0.500483	8.51	0.653495	7.59	0.547958	8.2	0.485917	7.76	0.498557
2338	Ureidoglycolate hydrolase, putative OS=Aspergillus fumigatus Z5 GN=Y699_05605 PE=4 SV=1	A0A0J5PLW5_ASPFM	27 kDa		0.803364	-0.0386556	0.958397	-0.0080969	11.12	0.428185	11.16	0.434787	10.95	0.452964	11.11	0.44274	11.18	0.448037	11.19	0.428693
77	Xylosidase OS=Aspergillus fumigatus Z5 GN=Y699_05610 PE=3 SV=1	A0A0J5PLX0_ASPFM	37 kDa	TRUE	0.610054	-0.084739	0.788811	0.0444892	7.86	0.542049	8.21	0.46426	7.93	0.478542	8.06	0.44583	8.47	0.508344	8.15	0.517161
3062	Cytochrome P450 monooxygenase, putative OS=Aspergillus fumigatus Z5 GN=Y699_08680 PE=3 SV=1	A0A0J5PLX1_ASPFM	59 kDa	TRUE	0.160387	-0.217877	0.468459	-0.112471	10.02	0.525372	10.71	0.444667	10.33	0.423109	10.31	0.420019	10.56	0.42607	10.58	0.434422
2568	ATP synthase delta chain, mitochondrial OS=Aspergillus fumigatus Z5 GN=Y699_06959 PE=3 SV=1	A0A0J5PLX2_ASPFM	18 kDa		0.898892	-0.020405	0.564213	-0.0925889	10.61	0.440844	9.89	0.426216	9.74	0.431261	9.81	0.426156	9.96	0.4394	9.6	0.473965
2788	Uncharacterized protein OS=Aspergillus fumigatus Z5 GN=Y699_06964 PE=4 SV=1	A0A0J5PLX5_ASPFM	18 kDa		0.0141217	0.407835	0.433086	0.130286	9.34	0.426866	8.83	0.448421	9.91	0.535651	9.11	0.564155	9.39	0.423385	9.04	0.448978
961	3-hydroxyanthranilate 3,4-dioxygenase OS=Aspergillus fumigatus Z5 GN=BNA1 PE=3 SV=1	A0A0J5PLX6_ASPFM	22 kDa		0.521174	0.104569	0.864075	-0.0279053	9.04	0.424915	8.93	0.435728	8.97	0.455112	9.07	0.437739	8.94	0.423051	8.94	0.431923
513	Inner membrane AAA protease Yta12, putative OS=Aspergillus fumigatus Z5 GN=Y699_03061 PE=3 SV=1	A0A0J5PLX7_ASPFM	99 kDa		0.628552	0.0778982	0.955807	0.00892264	10.07	0.543733	9.69	0.445372	9.91	0.520711	9.56	0.445399	9.87	0.449958	9.64	0.463326
2962	Uncharacterized protein OS=Aspergillus fumigatus Z5 GN=Y699_06969 PE=4 SV=1	A0A0J5PLY0_ASPFM	118 kDa		0.13977	-0.240943	0.519725	-0.105105	7.35	0.429512	7.52	0.506839	7.05	0.435291	6.65	0.456178	7.47	0.493894	7	0.45203
2867	Pre-mRNA splicing factor, putative OS=Aspergillus fumigatus Z5 GN=Y699_05620 PE=4 SV=1	A0A0J5PLY3_ASPFM	57 kDa		0.667241	0.0687873	0.420147	0.12892	9.36	0.620954	9.4	0.570434	9.55	0.61829	9.35	0.542364	9.68	0.500597	9.61	0.460939
157	6-phosphogluconolactonase, putative OS=Aspergillus fumigatus Z5 GN=Y699_06974 PE=4 SV=1	A0A0J5PLY5_ASPFM	29 kDa		0.469415	-0.11943	0.998478	0.000315043	7.21	0.491954	7.48	0.458419	7.03	0.467991	7.26	0.437212	7.49	0.447612	7.49	0.463536
3241	Uncharacterized protein OS=Aspergillus fumigatus Z5 GN=Y699_08695 PE=4 SV=1	A0A0J5PLY6_ASPFM	45 kDa		0.0281461	0.362404	0.0525366	0.320031	9.63	0.418717	9.11	0.424609	9.56	0.420275	9.89	0.442178	9.56	0.425438	9.97	0.439222
379	KH domain-containing RNA-binding protein OS=Aspergillus fumigatus Z5 GN=Y699_03071 PE=4 SV=1	A0A0J5PLY9_ASPFM	38 kDa		0.74378	-0.0541548	0.925579	-0.0154744	9.82	0.481264	9.66	0.436555	9.71	0.436645	9.25	0.478176	9.97	0.451089	9.3	0.491867
2452	Uncharacterized protein OS=Aspergillus fumigatus Z5 GN=Y699_06979 PE=4 SV=1	A0A0J5PLZ0_ASPFM	87 kDa		0.948883	-0.0106265	0.90687	-0.0193919	7.63	0.506691	7.48	0.433876	7.42	0.44052	7.34	0.430426	7.56	0.430335	7.4	0.479694
2659	Uncharacterized protein OS=Aspergillus fumigatus Z5 GN=Y699_05630 PE=4 SV=1	A0A0J5PLZ4_ASPFM	42 kDa		0.280132	0.177144	0.846413	0.031768	7.71	0.44846	6.98	0.462003	7.33	0.436579	7.33	0.436266	7.02	0.438021	7.28	0.43897
2691	NmrA family transcriptional regulator, putative OS=Aspergillus fumigatus Z5 GN=Y699_08705 PE=4 SV=1	A0A0J5PLZ7_ASPFM	34 kDa	TRUE	0.649207	-0.0756174	2.74e-06	0.779392	10.27	0.425129	10.11	0.428345	10.02	0.432846	10.15	0.428244	12.02	0.988633	10.99	0.615615
913	NADH-quinone oxidoreductase Pst2 OS=Aspergillus fumigatus Z5 GN=Y699_06989 PE=4 SV=1	A0A0J5PLZ8_ASPFM	22 kDa		0.999721	5.64e-05	0.43156	-0.127051	10.88	0.711738	11.54	0.448571	11.28	0.436528	11.6	0.437098	11.21	0.432264	11.53	0.470328
2024	Catechol dioxygenase OS=Aspergillus fumigatus Z5 GN=Y699_03081 PE=4 SV=1	A0A0J5PM00_ASPFM	33 kDa		0.803069	0.0409853	0.798679	0.0419071	8.94	0.441808	8.68	0.441539	8.69	0.426282	8.68	0.42831	8.95	0.460157	8.64	0.450273
642	SNF2 family helicase/ATPase, putative OS=Aspergillus fumigatus Z5 GN=Y699_09160 PE=4 SV=1	A0A0J5PM07_ASPFM	124 kDa		0.801075	0.0407425	0.700445	-0.0622097	9.6	0.595169	9.15	0.471641	9.2	0.434631	9.07	0.438864	9.16	0.452626	9.04	0.458954
1003	Trehalase OS=Aspergillus fumigatus Z5 GN=Y699_09165 PE=3 SV=1	A0A0J5PM12_ASPFM	105 kDa		0.869528	-0.0271213	0.88751	0.0233471	8.54	0.564688	8.47	0.458011	8.47	0.436247	8.24	0.498156	8.61	0.487942	8.48	0.444564
1765	Uncharacterized protein OS=Aspergillus fumigatus Z5 GN=Y699_03096 PE=4 SV=1	A0A0J5PM16_ASPFM	57 kDa	TRUE	0.708479	0.0607122	0.948581	0.0104732	7.39	0.485796	6.95	0.44677	7.25	0.447779	6.78	0.440996	7.13	0.449058	6.94	0.443266
380	Gamma-glutamyltranspeptidase OS=Aspergillus fumigatus Z5 GN=Y699_09170 PE=4 SV=1	A0A0J5PM17_ASPFM	66 kDa	TRUE	0.673996	-0.066615	0.312643	0.159775	10.21	0.472237	10.11	0.439095	9.93	0.45673	9.99	0.448842	10.52	0.48892	10.23	0.460143
388	Cell wall glucanase (Utr2) OS=Aspergillus fumigatus Z5 GN=Y699_03101 PE=4 SV=1	A0A0J5PM21_ASPFM	47 kDa		0.70496	0.0614009	0.634747	-0.0770396	10.42	0.451545	10.54	0.443176	10.46	0.448728	10.64	0.447329	10.26	0.453002	10.64	0.483268
546	EF hand domain-containing protein OS=Aspergillus fumigatus Z5 GN=Y699_07014 PE=4 SV=1	A0A0J5PM23_ASPFM	134 kDa	TRUE	0.742703	0.0526686	0.806399	0.0393137	10.66	0.467772	10.21	0.45452	10.42	0.448935	10.01	0.481227	10.45	0.431895	10.18	0.451159
789	Mitogen-activated protein kinase OS=Aspergillus fumigatus Z5 GN=Y699_09180 PE=3 SV=1	A0A0J5PM26_ASPFM	48 kDa		0.255106	-0.181127	0.804001	-0.03947	9.24	0.523779	9.79	0.448361	9.47	0.437868	9.42	0.445861	9.74	0.44652	9.76	0.438485
62	Neutral protease 2 OS=Aspergillus fumigatus Z5 GN=Y699_09185 PE=3 SV=1	A0A0J5PM29_ASPFM	37 kDa	TRUE	0.700924	0.0615506	0.587214	0.0869758	10.05	0.46851	9.83	0.463778	9.76	0.464386	9.96	0.504418	9.97	0.538753	10.05	0.539227
1652	Uncharacterized protein OS=Aspergillus fumigatus Z5 GN=Y699_07024 PE=4 SV=1	A0A0J5PM30_ASPFM	51 kDa		0.679468	0.0673726	0.631753	0.0781303	10.2	0.506477	9.61	0.420098	9.51	0.442346	9.79	0.432369	9.67	0.43913	9.89	0.439479
1766	Glycosyl hydrolase OS=Aspergillus fumigatus Z5 GN=Y699_03116 PE=4 SV=1	A0A0J5PM35_ASPFM	69 kDa		0.551646	0.0947296	0.613153	-0.0804653	9.88	0.480729	9.86	0.433148	9.88	0.423303	9.96	0.427684	9.75	0.425148	9.83	0.426998
1967	Extracellular polygalacturonase OS=Aspergillus fumigatus Z5 GN=Y699_09200 PE=3 SV=1	A0A0J5PM40_ASPFM	38 kDa		0.388207	0.141128	0.399031	-0.138001	9.3	0.466369	8.79	0.431119	8.97	0.433633	8.88	0.42925	8.6	0.51265	8.65	0.52294
2657	ARS binding protein Abp2 OS=Aspergillus fumigatus Z5 GN=Y699_07039 PE=4 SV=1	A0A0J5PM41_ASPFM	85 kDa		0.559763	0.0966599	0.95309	-0.00975005	7.72	0.43344	7.53	0.432924	7.85	0.430527	7.44	0.433651	7.7	0.429799	7.45	0.460302
1174	NADP(+)-dependent dehydrogenase, putative OS=Aspergillus fumigatus Z5 GN=Y699_09210 PE=4 SV=1	A0A0J5PM47_ASPFM	28 kDa		0.739737	-0.0534878	0.865573	-0.0272503	9.76	0.508188	10.17	0.4477	9.92	0.447163	10.1	0.433934	10.04	0.462167	10.27	0.449704
1474	Calcium/calmodulin-dependent protein kinase, putative OS=Aspergillus fumigatus Z5 GN=Y699_03136 PE=4 SV=1	A0A0J5PM54_ASPFM	72 kDa		0.722999	0.0575413	0.612462	0.0822007	9.08	0.46585	8.91	0.434351	8.99	0.431783	8.9	0.428525	9.13	0.428995	9.05	0.455106
2401	N-acetylglucosamine-6-phosphate deacetylase OS=Aspergillus fumigatus Z5 GN=Y699_05670 PE=3 SV=1	A0A0J5PM58_ASPFM	46 kDa		0.701433	0.0615454	0.766393	0.0476829	10.01	0.45852	9.72	0.434836	9.76	0.424387	9.74	0.428321	9.73	0.467664	9.94	0.431582
1004	Two-component osmosensing histidine kinase (Bos1) OS=Aspergillus fumigatus Z5 GN=Y699_03141 PE=4 SV=1	A0A0J5PM59_ASPFM	147 kDa		0.689428	0.0659814	0.560526	-0.096106	9.98	0.446684	9.84	0.427826	10.12	0.454724	9.57	0.515056	9.98	0.43964	9.44	0.613031
446	Cytochrome C1/Cyt1 OS=Aspergillus fumigatus Z5 GN=Y699_07059 PE=4 SV=1	A0A0J5PM61_ASPFM	35 kDa		0.385253	-0.137257	0.665534	-0.0683047	9.59	0.465079	10.03	0.444545	9.83	0.43492	9.67	0.448604	9.95	0.441324	9.96	0.434256
1175	Uncharacterized protein OS=Aspergillus fumigatus Z5 GN=Y699_09230 PE=4 SV=1	A0A0J5PM65_ASPFM	57 kDa		0.278094	0.176108	0.951871	-0.00980097	10.47	0.463552	10.34	0.460527	10.81	0.544068	10.24	0.47969	10.51	0.461805	10.27	0.434697
1730	C2H2 finger domain-containing protein OS=Aspergillus fumigatus Z5 GN=Y699_07064 PE=4 SV=1	A0A0J5PM66_ASPFM	112 kDa	TRUE	0.0668022	0.285725	0.668186	0.0668237	11.7	0.540422	11.08	0.507198	11.6	0.518722	11.24	0.487286	11.29	0.452597	11.21	0.438749
2025	SH3 domain-containing protein OS=Aspergillus fumigatus Z5 GN=Y699_03151 PE=4 SV=1	A0A0J5PM70_ASPFM	51 kDa		0.938473	0.0121752	0.314526	-0.158661	10.93	0.433537	10.44	0.419955	10.43	0.422678	10.31	0.427767	10.41	0.422176	10.08	0.435384
2339	Uncharacterized protein OS=Aspergillus fumigatus Z5 GN=Y699_05685 PE=4 SV=1	A0A0J5PM71_ASPFM	44 kDa	TRUE	0.972272	0.00548208	0.518088	0.101873	10.18	0.442667	9.81	0.467862	9.81	0.429565	9.71	0.471173	10.05	0.480176	9.95	0.428672
2512	Uncharacterized protein OS=Aspergillus fumigatus Z5 GN=Y699_05690 PE=4 SV=1	A0A0J5PM75_ASPFM	45 kDa		0.353091	0.14516	0.934384	-0.0128707	10.79	0.73328	10.87	0.46704	10.95	0.474791	11.06	0.462292	10.84	0.458916	10.97	0.46293
3037	Ctr copper transporter family protein OS=Aspergillus fumigatus Z5 GN=Y699_03156 PE=4 SV=1	A0A0J5PM76_ASPFM	27 kDa		0.043005	-0.322294	0.333566	-0.153879	9.72	0.44357	9.99	0.43598	9.52	0.51439	9.32	0.496507	9.77	0.421149	9.76	0.434504
3281	Integral membrane protein OS=Aspergillus fumigatus Z5 GN=Y699_07074 PE=4 SV=1	A0A0J5PM80_ASPFM	48 kDa		0.0681326	0.299344	0.961819	0.00785323	6.99	0.425608	6.88	0.461023	7.41	0.531387	7.55	0.453091	6.94	0.432281	7.13	0.428476
547	Cytidine deaminase OS=Aspergillus fumigatus Z5 GN=Y699_05705 PE=4 SV=1	A0A0J5PM88_ASPFM	15 kDa		0.791215	0.0433772	0.847201	0.0315666	9.43	0.453996	9.15	0.443833	9.11	0.47846	9.2	0.464832	9.1	0.460245	9.38	0.494893
2868	Cytochrome P450 monooxygenase OS=Aspergillus fumigatus Z5 GN=Y699_05720 PE=3 SV=1	A0A0J5PM99_ASPFM	62 kDa		0.694138	0.0644048	0.960333	0.00814464	9	0.425512	9.15	0.424222	9.4	0.470472	8.95	0.433908	9.22	0.477294	9.21	0.44874
2569	MFS peptide transporter OS=Aspergillus fumigatus Z5 GN=Y699_05725 PE=3 SV=1	A0A0J5PMA1_ASPFM	70 kDa		0.617633	-0.078535	0.955357	-0.00880269	9.75	0.422255	10.05	0.432025	9.86	0.456172	9.87	0.442597	10.09	0.487169	10.05	0.444923
1114	AMP-binding enzyme, putative OS=Aspergillus fumigatus Z5 GN=Y699_07114 PE=4 SV=1	A0A0J5PMB0_ASPFM	61 kDa		0.6475	0.0719441	0.665841	-0.0679563	10.17	0.452511	10.08	0.453378	10.21	0.493776	10	0.445829	10.06	0.444804	10	0.445654
2513	Uncharacterized protein OS=Aspergillus fumigatus Z5 GN=Y699_03181 PE=4 SV=1	A0A0J5PMC7_ASPFM	42 kDa		0.720796	0.0585853	0.67955	0.0676923	8.63	0.503619	8.76	0.433127	8.74	0.428267	8.85	0.433959	8.88	0.466211	8.96	0.467102
1059	Flavin oxidoreductase/NADH oxidase family protein OS=Aspergillus fumigatus Z5 GN=Y699_03191 PE=4 SV=1	A0A0J5PMD4_ASPFM	41 kDa		0.752088	-0.0507493	0.169438	0.220542	9.45	0.503517	9.55	0.436166	9.4	0.456501	9.46	0.432617	10.07	0.565474	9.76	0.47068
1767	1,3-beta-glucanosyltransferase OS=Aspergillus fumigatus Z5 GN=Y699_05765 PE=3 SV=1	A0A0J5PMD8_ASPFM	159 kDa		0.357096	0.151694	0.296436	-0.172084	8.59	0.659058	8.5	0.451924	8.72	0.458587	8.59	0.531241	8.3	0.551155	8.25	0.550771
1234	Homogentisate 1,2-dioxygenase (HmgA) OS=Aspergillus fumigatus Z5 GN=Y699_03206 PE=4 SV=1	A0A0J5PME6_ASPFM	50 kDa		0.447194	0.125459	0.62106	-0.0816116	8.74	0.548661	8.63	0.457461	8.62	0.430241	8.88	0.524469	8.58	0.438427	8.53	0.430076
2514	Uncharacterized protein OS=Aspergillus fumigatus Z5 GN=Y699_07149 PE=4 SV=1	A0A0J5PME7_ASPFM	36 kDa		0.665976	-0.0668467	0.00290221	-0.461372	10.8	0.424439	11.18	0.498434	10.94	0.426167	11	0.436602	10.53	0.441039	10.59	0.459566
1319	Asparaginase OS=Aspergillus fumigatus Z5 GN=Y699_03211 PE=4 SV=1	A0A0J5PMF1_ASPFM	50 kDa		0.513679	0.10709	0.863577	0.0281713	9.24	0.446858	9.05	0.453627	9.13	0.440792	9.19	0.43054	9	0.460131	9.29	0.45143
1885	Extracellular endo-polygalacturonase OS=Aspergillus fumigatus Z5 GN=Y699_05780 PE=3 SV=1	A0A0J5PMF3_ASPFM	38 kDa		0.0715596	-0.282731	8.72e-05	-0.615813	11.56	0.436839	11.93	0.473512	11.25	0.438752	11.52	0.44029	11.05	0.499595	11.06	0.460566
1475	Uncharacterized protein OS=Aspergillus fumigatus Z5 GN=Y699_03226 PE=4 SV=1	A0A0J5PMG2_ASPFM	32 kDa		0.746492	-0.052729	0.561232	0.0947076	9.39	0.443372	9.05	0.430328	8.81	0.469271	9	0.435653	9.27	0.426203	9.2	0.423338
2515	NmrA-like family protein OS=Aspergillus fumigatus Z5 GN=Y699_05790 PE=4 SV=1	A0A0J5PMG4_ASPFM	34 kDa		0.828051	-0.0356278	0.776628	-0.0465316	9.25	0.550786	9.73	0.451832	9.45	0.42963	9.72	0.420838	9.51	0.437948	9.84	0.457882
560	Fe-containing alcohol dehydrogenase OS=Aspergillus fumigatus Z5 GN=Y699_03231 PE=4 SV=1	A0A0J5PMG7_ASPFM	53 kDa		0.844348	-0.0314261	0.0957082	0.26648	10.02	0.449909	10.04	0.434577	9.84	0.454343	10.06	0.432926	10.62	0.494517	10.33	0.463118
3082	Thiosulfate sulfurtransferase, putative OS=Aspergillus fumigatus Z5 GN=Y699_05795 PE=4 SV=1	A0A0J5PMG9_ASPFM	34 kDa		0.069031	-0.284485	0.00676564	-0.423756	10.43	0.420978	10.81	0.424319	10.25	0.423609	10.33	0.426278	10.31	0.432205	10.12	0.424311
3221	Oxidoreductase OS=Aspergillus fumigatus Z5 GN=Y699_03236 PE=4 SV=1	A0A0J5PMH1_ASPFM	34 kDa		0.695528	0.0648696	0.170492	0.227054	8.47	0.433876	7.98	0.455429	8.14	0.44122	8	0.429595	8.48	0.518269	8.39	0.431083
1886	Uncharacterized protein OS=Aspergillus fumigatus Z5 GN=Y699_05800 PE=4 SV=1	A0A0J5PMH4_ASPFM	17 kDa		0.0300006	0.343925	0.129515	-0.24059	10.1	0.43523	9.64	0.435466	10.07	0.43281	10.02	0.441481	9.36	0.459224	9.36	0.468393
9	Hsp70 chaperone BiP/Kar2 OS=Aspergillus fumigatus Z5 GN=Y699_03241 PE=3 SV=1	A0A0J5PMH5_ASPFM	73 kDa	TRUE	0.884821	-0.0236028	0.447184	-0.123846	9.47	0.514755	9.08	0.461941	9.04	0.452914	8.87	0.519682	9.03	0.463479	8.81	0.511807
1887	Uncharacterized protein OS=Aspergillus fumigatus Z5 GN=Y699_05404 PE=4 SV=1	A0A0J5PMI1_ASPFM	26 kDa	TRUE	0.443756	0.119027	0.0226383	-0.354386	11.8	0.438091	11.83	0.454738	11.78	0.430543	11.99	0.452211	11.35	0.560411	11.4	0.573887
1768	Proteasome subunit beta type OS=Aspergillus fumigatus Z5 GN=Y699_03266 PE=3 SV=1	A0A0J5PMJ3_ASPFM	30 kDa		0.480578	-0.111642	0.754703	-0.0494346	9.87	0.523429	10.4	0.45052	10.06	0.466222	10.25	0.435025	10.35	0.437637	10.36	0.444956
790	Endoglucanase, putative OS=Aspergillus fumigatus Z5 GN=Y699_05825 PE=4 SV=1	A0A0J5PMJ9_ASPFM	86 kDa	TRUE	0.528879	0.104651	0.348936	-0.155669	9.61	0.556698	9.98	0.448018	10.01	0.448833	10.12	0.444231	9.3	0.512522	10.08	0.476516
3282	Oxidoreductase OS=Aspergillus fumigatus Z5 GN=Y699_05429 PE=4 SV=1	A0A0J5PMK8_ASPFM	26 kDa		0.331864	-0.150918	0.011186	-0.394651	10.54	0.45366	10.95	0.447032	10.57	0.423734	10.68	0.424801	10.44	0.432651	10.39	0.440807
1320	Uncharacterized protein OS=Aspergillus fumigatus Z5 GN=Y699_03088 PE=4 SV=1	A0A0J5PML0_ASPFM	20 kDa		0.507461	0.108899	0.602676	0.0855395	7.81	0.505845	7.16	0.484918	7.62	0.468663	7.08	0.501754	7.4	0.44128	7.47	0.49693
1005	Ribosomal protein L34 protein, putative OS=Aspergillus fumigatus Z5 GN=Y699_03093 PE=4 SV=1	A0A0J5PML5_ASPFM	13 kDa		0.600364	-0.0829848	0.568636	0.0902882	12.01	0.564169	12.28	0.451481	11.97	0.482612	12.21	0.457274	12.31	0.469826	12.56	0.477329
416	Glutamyl-tRNA(Gln) amidotransferase subunit A OS=Aspergillus fumigatus Z5 GN=Y699_05840 PE=4 SV=1	A0A0J5PML6_ASPFM	69 kDa		0.849004	0.0303161	0.427754	-0.12629	9.81	0.615748	10.14	0.450218	10.11	0.467511	10.09	0.480543	9.89	0.467499	10.09	0.454792
3283	Uncharacterized protein OS=Aspergillus fumigatus Z5 GN=Y699_03296 PE=4 SV=1	A0A0J5PML8_ASPFM	50 kDa		0.745384	0.0531	0.702083	-0.0625485	9.3	0.426388	9.12	0.428794	9.02	0.416184	9.22	0.415526	9.01	0.418279	9.12	0.425134
1769	Vacuolar ABC heavy metal transporter (Hmt1), putative OS=Aspergillus fumigatus Z5 GN=Y699_03098 PE=4 SV=1	A0A0J5PMM0_ASPFM	104 kDa		0.901362	0.0205968	0.914089	-0.0179261	8.04	0.429227	8.04	0.42003	8	0.426343	8.01	0.421924	8	0.424994	8.1	0.424218
1476	Uncharacterized protein OS=Aspergillus fumigatus Z5 GN=Y699_03301 PE=4 SV=1	A0A0J5PMM1_ASPFM	46 kDa		0.308437	-0.165512	0.38634	-0.140718	9.19	0.451528	9.28	0.44243	8.97	0.434437	8.89	0.461796	9.03	0.434427	9.12	0.456536
2177	Annexin OS=Aspergillus fumigatus Z5 GN=Y699_05444 PE=3 SV=1	A0A0J5PMM3_ASPFM	51 kDa	TRUE	0.410059	-0.135109	0.573297	-0.0923463	9.07	0.633308	9.6	0.424002	9.55	0.423236	9	0.490225	9.49	0.436807	9.45	0.430253
1401	Peptide methionine sulfoxide reductase OS=Aspergillus fumigatus Z5 GN=Y699_03103 PE=3 SV=1	A0A0J5PMM5_ASPFM	22 kDa		0.515617	-0.101808	0.900467	0.0195761	10.8	0.48292	10.39	0.431078	10.22	0.435712	10.13	0.445516	10.57	0.447789	10.32	0.438617
26	14-3-3 family protein ArtA OS=Aspergillus fumigatus Z5 GN=Y699_03118 PE=3 SV=1	A0A0J5PMP0_ASPFM	29 kDa	TRUE	0.409066	0.136227	0.459025	0.122191	8.52	0.47509	8.52	0.455511	9.18	0.549849	8.28	0.490432	9.21	0.592056	8.46	0.49111
1321	Uncharacterized protein OS=Aspergillus fumigatus Z5 GN=Y699_03326 PE=4 SV=1	A0A0J5PMP1_ASPFM	145 kDa	TRUE	0.318286	0.165819	0.295274	0.173892	8.66	0.495993	7.74	0.472292	8.27	0.439035	7.8	0.572024	8.38	0.637724	7.94	0.432727
305	Peptidyl-arginine deiminase domain-containing protein OS=Aspergillus fumigatus Z5 GN=Y699_05464 PE=4 SV=1	A0A0J5PMP4_ASPFM	42 kDa		0.797105	0.0412031	0.20459	-0.203383	9.76	0.474378	9.65	0.447602	9.58	0.448484	9.65	0.446331	9.36	0.47894	9.41	0.473257
1322	Polarized growth protein (Boi2) OS=Aspergillus fumigatus Z5 GN=Y699_03123 PE=4 SV=1	A0A0J5PMP5_ASPFM	109 kDa		0.551484	0.0959609	0.838879	0.0327584	9.75	0.474588	9.27	0.457345	9.47	0.517786	9.23	0.440489	9.42	0.44617	9.33	0.443866
8	Thioredoxin OS=Aspergillus fumigatus Z5 GN=Y699_05870 PE=3 SV=1	A0A0J5PMP7_ASPFM	12 kDa		0.620992	0.079979	0.939158	0.0123483	7.3	0.504743	6.8	0.468028	6.84	0.462027	7.02	0.446974	6.83	0.45889	6.97	0.498203
2800	N,N-dimethylglycine oxidase OS=Aspergillus fumigatus Z5 GN=Y699_05469 PE=3 SV=1	A0A0J5PMP9_ASPFM	93 kDa	TRUE	0.0895566	0.234907	0.253465	0.158073	5.19	0.495073	4.58	0.699422	6.01	0.833068	5.51	0.517089	5.58	1.40099	5.71	0.640456
2178	Differentiation regulator (Nrd1) OS=Aspergillus fumigatus Z5 GN=Y699_03341 PE=4 SV=1	A0A0J5PMQ3_ASPFM	89 kDa		0.897467	-0.0209125	0.804401	0.0401751	9.39	0.466632	9.41	0.427178	9.19	0.447313	9.42	0.433086	9.49	0.45056	9.53	0.427499
3284	Uncharacterized protein OS=Aspergillus fumigatus Z5 GN=Y699_03346 PE=4 SV=1	A0A0J5PMQ6_ASPFM	22 kDa		0.356279	-0.148302	0.872181	0.0258483	9.12	0.474818	9.8	0.420913	9.4	0.41583	9.6	0.415329	9.96	0.423405	9.76	0.418686
1060	Riboflavin kinase OS=Aspergillus fumigatus Z5 GN=Y699_03356 PE=4 SV=1	A0A0J5PMR3_ASPFM	23 kDa		0.742017	0.054716	0.826702	-0.0363895	8.58	0.464333	8.06	0.442357	8	0.433636	8.15	0.439864	7.99	0.434543	8.09	0.438632
914	Dihydroorotase, homodimeric type OS=Aspergillus fumigatus Z5 GN=Y699_05890 PE=4 SV=1	A0A0J5PMR5_ASPFM	36 kDa	TRUE	0.805168	-0.0386317	0.615779	0.078559	10.31	0.519171	10.37	0.446389	10.19	0.439625	10.31	0.442125	10.57	0.513121	10.47	0.453426
3049	Putative vacuolar protein sorting-associated protein OS=Aspergillus fumigatus Z5 GN=Y699_03371 PE=4 SV=1	A0A0J5PMS3_ASPFM	81 kDa		0.599192	0.083793	0.863691	-0.0273714	10.44	0.53208	9.98	0.432675	10	0.423865	10.06	0.426849	9.9	0.43422	10.07	0.430788
2249	37S ribosomal protein S18 OS=Aspergillus fumigatus Z5 GN=Y699_03376 PE=4 SV=1	A0A0J5PMS6_ASPFM	22 kDa		0.914249	0.0176102	0.78175	0.0452898	9.05	0.44073	8.78	0.443907	8.8	0.426575	8.69	0.493586	9	0.432128	8.79	0.447581
3296	Uncharacterized protein OS=Aspergillus fumigatus Z5 GN=Y699_05514 PE=4 SV=1	A0A0J5PMT8_ASPFM	22 kDa		0.447264	-0.120766	0.368897	-0.142764	10.24	0.905452	10.67	0.426638	10.26	0.426116	10.53	0.418839	10.49	0.4387	10.48	0.418919
247	Carboxypeptidase OS=Aspergillus fumigatus Z5 GN=Y699_03138 PE=3 SV=1	A0A0J5PMU3_ASPFM	60 kDa	TRUE	0.465146	0.1173	0.214228	-0.199566	9.98	0.480356	9.7	0.43251	9.75	0.452549	9.81	0.4433	9.37	0.483256	9.52	0.526273
2647	OPA3 domain-containing protein OS=Aspergillus fumigatus Z5 GN=Y699_05519 PE=4 SV=1	A0A0J5PMU4_ASPFM	32 kDa		0.85525	0.0257208	0.729809	0.048771	5.41	0.576138	5.51	0.463655	5.77	0.550134	5.39	0.488737	5.94	0.847224	5.57	0.47257
1061	Ubiquitin C-terminal hydrolase, putative OS=Aspergillus fumigatus Z5 GN=Y699_03406 PE=4 SV=1	A0A0J5PMU6_ASPFM	96 kDa	TRUE	0.838784	0.0329868	0.762085	-0.0490828	9.57	0.469633	9.3	0.432771	9.43	0.46248	9.11	0.481175	9.29	0.432365	9.25	0.443145
607	40S ribosomal protein S21 OS=Aspergillus fumigatus Z5 GN=Y699_03143 PE=3 SV=1	A0A0J5PMU8_ASPFM	10 kDa		0.887687	-0.0233679	0.88345	-0.0242501	8.97	0.440851	8.49	0.444183	8.27	0.463305	8.47	0.448537	8.54	0.438329	8.43	0.439082
2179	Nuclear pore protein (Nic96) OS=Aspergillus fumigatus Z5 GN=Y699_03416 PE=4 SV=1	A0A0J5PMV4_ASPFM	116 kDa		0.533525	0.103121	0.717847	0.0598393	9.2	0.470771	8.76	0.452494	9.01	0.425836	8.75	0.425911	9.19	0.417813	8.62	0.424392
578	Oxidoreductase OS=Aspergillus fumigatus Z5 GN=Y699_05529 PE=4 SV=1	A0A0J5PMV5_ASPFM	30 kDa		0.949372	-0.0104041	0.588004	-0.0887587	8.94	0.45476	9.06	0.447991	8.89	0.440781	9.02	0.441938	8.87	0.452028	9.03	0.437595
1770	3-hydroxy-3-methylglutaryl coenzyme A reductase OS=Aspergillus fumigatus Z5 GN=Y699_03153 PE=3 SV=1	A0A0J5PMV7_ASPFM	121 kDa		0.499115	-0.110171	0.739363	0.0542002	9.39	0.652687	9.48	0.449539	9.13	0.495973	9.34	0.445085	9.49	0.445724	9.68	0.490293
791	FGGY-family carbohydrate kinase OS=Aspergillus fumigatus Z5 GN=Y699_03421 PE=4 SV=1	A0A0J5PMV8_ASPFM	69 kDa	TRUE	0.708238	-0.059459	0.857885	-0.0284423	9.66	0.586264	10.07	0.440424	9.84	0.471032	9.97	0.444929	10.03	0.43332	10.09	0.445859
79	Fumarate reductase Osm1 OS=Aspergillus fumigatus Z5 GN=Y699_05534 PE=4 SV=1	A0A0J5PMW0_ASPFM	68 kDa		0.969484	-0.0059863	0.693702	-0.061621	10.46	0.624327	10.34	0.453342	10.26	0.471623	10.25	0.463604	10.4	0.442574	10.18	0.503594
3226	Histone deacetylase OS=Aspergillus fumigatus Z5 GN=Y699_03163 PE=3 SV=1	A0A0J5PMW6_ASPFM	54 kDa	TRUE	0.735654	-0.0559802	0.741682	-0.0546459	8.62	0.717806	8.66	0.425052	8.32	0.460666	8.62	0.426413	8.75	0.425479	8.43	0.573056
2814	Uncharacterized protein OS=Aspergillus fumigatus Z5 GN=Y699_05549 PE=4 SV=1	A0A0J5PMX5_ASPFM	27 kDa		0.497958	0.112688	0.878668	0.0253833	8.23	0.423902	7.76	0.438591	7.86	0.447093	7.95	0.426169	7.87	0.428456	7.88	0.450163
2026	Uncharacterized protein OS=Aspergillus fumigatus Z5 GN=Y699_05955 PE=4 SV=1	A0A0J5PMX7_ASPFM	53 kDa		0.83888	0.0326238	0.985837	0.00284763	9.11	0.593904	9.33	0.486382	9.35	0.46907	9.27	0.504506	9.43	0.503995	9.33	0.436181
2128	THO complex subunit Tho1 OS=Aspergillus fumigatus Z5 GN=Y699_03456 PE=4 SV=1	A0A0J5PMY2_ASPFM	76 kDa		0.763325	0.04913	0.880461	-0.0245351	9.82	0.442395	9.71	0.48634	9.94	0.449632	9.46	0.452597	9.87	0.433961	9.56	0.424833
579	Tetratricopeptide repeat protein OS=Aspergillus fumigatus Z5 GN=Y699_05559 PE=4 SV=1	A0A0J5PMY4_ASPFM	73 kDa		0.616849	0.0829707	0.689626	-0.0662326	8.91	0.463802	8.42	0.44505	8.67	0.458512	8.28	0.46327	8.49	0.456338	8.22	0.544649
1888	Ribonuclease H OS=Aspergillus fumigatus Z5 GN=Y699_06591 PE=4 SV=1	A0A0J5PMY6_ASPFM	45 kDa		0.982648	-0.00361059	0.795975	0.0429144	8.64	0.535619	8.61	0.446852	8.71	0.445712	8.36	0.456035	8.97	0.472997	8.45	0.478511
580	Dienelactone hydrolase family protein OS=Aspergillus fumigatus Z5 GN=Y699_06596 PE=4 SV=1	A0A0J5PMZ0_ASPFM	30 kDa	TRUE	0.562347	-0.0903941	0.924683	-0.0147677	5.83	0.59904	6.51	0.451648	6.16	0.448181	6.2	0.447987	6.52	0.45192	6.44	0.463423
2745	Uncharacterized protein OS=Aspergillus fumigatus Z5 GN=Y699_03471 PE=4 SV=1	A0A0J5PMZ2_ASPFM	33 kDa		0.0545369	0.319663	0.53028	0.104351	9.62	0.588551	9.07	0.496216	10.05	0.552481	9.11	0.442215	9.33	0.450103	9.46	0.425525
1062	Uncharacterized protein OS=Aspergillus fumigatus Z5 GN=Y699_03476 PE=4 SV=1	A0A0J5PMZ6_ASPFM	68 kDa		0.253692	0.185379	0.74291	0.0532735	9.4	0.481629	9.14	0.502003	9.54	0.526997	9.19	0.43825	9.3	0.428184	9.29	0.422322
2402	Alpha-1,3-glucanase/mutanase, putative OS=Aspergillus fumigatus Z5 GN=Y699_03183 PE=4 SV=1	A0A0J5PN00_ASPFM	20 kDa		0.340378	0.150322	0.132596	-0.237196	10.75	0.543727	11.22	0.43178	11.23	0.451323	11.44	0.450898	10.85	0.464406	11	0.432391
2516	Chromatin assembly factor 1 subunit B, putative OS=Aspergillus fumigatus Z5 GN=Y699_03188 PE=4 SV=1	A0A0J5PN03_ASPFM	78 kDa		0.625554	-0.0792144	0.481199	-0.114315	9.22	0.441897	9.26	0.443014	9.01	0.428504	9.09	0.427923	9.21	0.429432	9.01	0.431937
2286	GPR/FUN34 family protein OS=Aspergillus fumigatus Z5 GN=Y699_03193 PE=4 SV=1	A0A0J5PN06_ASPFM	32 kDa	TRUE	0.160368	-0.225945	0.0584746	-0.304517	9.24	0.554276	10.47	0.436726	9.88	0.422854	10.14	0.428767	9.94	0.428748	10.09	0.431612
3060	Small nuclear ribonucleoprotein SmG OS=Aspergillus fumigatus Z5 GN=Y699_05584 PE=4 SV=1	A0A0J5PN08_ASPFM	9 kDa		0.681162	0.0649659	0.67175	-0.0670042	9.85	0.463879	10.01	0.423792	10.15	0.438738	9.9	0.449591	10.01	0.422692	9.91	0.426353
2590	Cystathionine beta-lyase MetG OS=Aspergillus fumigatus Z5 GN=Y699_03496 PE=3 SV=1	A0A0J5PN10_ASPFM	48 kDa	TRUE	0.420733	-0.128952	0.435367	0.124804	9.24	0.637218	9.55	0.569521	9.35	0.467901	9.25	0.427143	9.88	0.576426	9.64	0.431024
99	Peroxisomal multifunctional beta-oxidation protein (MFP), putative OS=Aspergillus fumigatus Z5 GN=Y699_03501 PE=4 SV=1	A0A0J5PN14_ASPFM	97 kDa		0.480453	-0.113735	0.866678	-0.0270506	9.75	0.48012	9.93	0.44571	9.65	0.446974	9.71	0.4511	10.11	0.46131	9.7	0.47419
2180	Maleylacetoacetate isomerase MaiA OS=Aspergillus fumigatus Z5 GN=Y699_03208 PE=3 SV=1	A0A0J5PN15_ASPFM	25 kDa		0.96195	-0.00783081	0.593432	-0.0876275	9.25	0.451588	9.48	0.447171	9.52	0.436803	9.24	0.430929	9.62	0.441912	9.1	0.469464
1477	Protein kinase Yak1 OS=Aspergillus fumigatus Z5 GN=Y699_03506 PE=4 SV=1	A0A0J5PN18_ASPFM	100 kDa		0.608191	0.0810167	0.60879	0.0808622	10.22	0.445291	10.06	0.44614	10.26	0.493371	9.97	0.446638	10.27	0.443073	10.19	0.440856
2340	WD repeat protein OS=Aspergillus fumigatus Z5 GN=Y699_03218 PE=4 SV=1	A0A0J5PN23_ASPFM	105 kDa		0.296019	0.173656	0.386348	0.143935	8.38	0.458867	7.8	0.442161	8.22	0.424829	7.94	0.523569	8.25	0.468442	8.04	0.42307
1235	Casein kinase OS=Aspergillus fumigatus Z5 GN=Y699_05599 PE=4 SV=1	A0A0J5PN26_ASPFM	40 kDa		0.336032	-0.154857	0.723952	-0.0568219	9.02	0.650945	9.74	0.453344	9.4	0.432492	9.45	0.439507	9.59	0.433472	9.75	0.458949
1554	Acetoacetyl-CoA synthase OS=Aspergillus fumigatus Z5 GN=Y699_05604 PE=4 SV=1	A0A0J5PN31_ASPFM	78 kDa	TRUE	0.644257	0.0723224	0.266152	0.174079	9.9	0.574924	10.11	0.44013	10.18	0.466147	10.15	0.461507	10.52	0.500631	10.3	0.454673
1115	Xylosidase/arabinosidase, putative OS=Aspergillus fumigatus Z5 GN=Y699_03228 PE=3 SV=1	A0A0J5PN32_ASPFM	41 kDa		0.395383	0.134303	0.906705	0.0185199	10.27	0.526129	10.14	0.477277	10.32	0.486705	10.22	0.470762	10.14	0.487339	10.3	0.488586
514	Ribosome associated DnaJ chaperone Zuotin OS=Aspergillus fumigatus Z5 GN=Y699_03526 PE=4 SV=1	A0A0J5PN39_ASPFM	51 kDa	TRUE	0.720327	0.0579322	0.839242	0.0328185	9.87	0.490224	9.3	0.451066	9.47	0.449308	9.17	0.470374	9.49	0.445722	9.31	0.465981
608	Noc1p protein OS=Aspergillus fumigatus Z5 GN=Y699_05614 PE=4 SV=1	A0A0J5PN44_ASPFM	75 kDa	TRUE	0.0157694	0.401316	0.399652	0.140019	8.7	0.462106	7.9	0.498389	8.96	0.678372	8.27	0.435643	8.35	0.440296	8.3	0.441725
2746	PAB-dependent poly(A)-specific ribonuclease subunit PAN2 OS=Aspergillus fumigatus Z5 GN=PAN2 PE=3 SV=1	A0A0J5PN45_ASPFM	130 kDa	TRUE	0.968043	-0.0066288	0.736391	0.055682	8.49	0.444901	8.62	0.428626	8.45	0.445439	8.64	0.41953	8.64	0.445103	8.86	0.459506
400	Alpha-galactosidase OS=Aspergillus fumigatus Z5 GN=Y699_03536 PE=3 SV=1	A0A0J5PN47_ASPFM	70 kDa		0.976458	-0.00475729	0.658457	-0.071257	9.67	0.512824	10.21	0.438406	9.99	0.446898	10.24	0.447024	10.04	0.436561	10.23	0.445589
882	Cytochrome b5 OS=Aspergillus fumigatus Z5 GN=Y699_03248 PE=3 SV=1	A0A0J5PN48_ASPFM	14 kDa		0.282428	0.168249	0.747558	-0.0503909	11.1	0.489424	10.41	0.432131	10.68	0.455408	10.47	0.438578	10.36	0.437977	10.43	0.455386
1555	DnaJ domain-containing protein OS=Aspergillus fumigatus Z5 GN=Y699_05619 PE=4 SV=1	A0A0J5PN51_ASPFM	30 kDa		0.336132	0.159582	0.324594	0.16341	8.94	0.42157	8.38	0.429883	8.86	0.441715	8.38	0.47014	8.93	0.522013	8.56	0.45375
111	Tripeptidyl-peptidase (TppA) OS=Aspergillus fumigatus Z5 GN=Y699_03546 PE=4 SV=1	A0A0J5PN58_ASPFM	66 kDa		0.911525	0.0181372	0.227799	-0.196887	10.44	0.475986	10.25	0.475269	10.09	0.477623	10.26	0.492196	9.75	0.633097	10.16	0.460196
2414	Mannosyltransferase PMTI OS=Aspergillus fumigatus Z5 GN=Y699_05629 PE=4 SV=1	A0A0J5PN63_ASPFM	89 kDa		0.545563	-0.0931854	0.605901	-0.0795239	10.36	0.52427	10.9	0.424704	10.67	0.429337	10.71	0.428292	10.84	0.432189	10.8	0.465766
1889	Uncharacterized protein OS=Aspergillus fumigatus Z5 GN=Y699_03268 PE=4 SV=1	A0A0J5PN64_ASPFM	25 kDa		0.473575	-0.115114	0.61932	-0.0797776	9.8	0.48965	10.17	0.446271	9.82	0.442619	10	0.430527	9.98	0.435011	10.16	0.455713
2664	Tyrosine decarboxylase OS=Aspergillus fumigatus Z5 GN=Y699_03273 PE=3 SV=1	A0A0J5PN67_ASPFM	55 kDa	TRUE	0.28489	-0.174297	0.721414	-0.0580979	9.78	0.448803	10.21	0.471465	9.99	0.421419	9.71	0.44727	10.39	0.459006	9.84	0.430933
3176	Uncharacterized protein OS=Aspergillus fumigatus Z5 GN=Y699_05634 PE=4 SV=1	A0A0J5PN70_ASPFM	10 kDa		0.418469	0.132536	0.780797	0.0455857	9.43	0.525657	9.01	0.422505	9.68	0.731537	8.7	0.477357	9.63	0.622966	8.63	0.492278
60	Elongation factor 1-alpha OS=Aspergillus fumigatus Z5 GN=Y699_06666 PE=3 SV=1	A0A0J5PN72_ASPFM	50 kDa		0.202126	-0.196952	0.941661	-0.0112939	10.46	0.623052	10.96	0.451535	10.58	0.490805	10.64	0.462919	11.04	0.474232	10.89	0.478029
730	Uncharacterized protein OS=Aspergillus fumigatus Z5 GN=Y699_06671 PE=4 SV=1	A0A0J5PN79_ASPFM	235 kDa	TRUE	0.247306	0.191312	0.661577	0.0723855	8.35	0.491895	7.5	0.543546	8.13	0.523017	7.55	0.450654	7.96	0.459713	7.54	0.47912
63	Uncharacterized protein OS=Aspergillus fumigatus Z5 GN=Y699_05649 PE=4 SV=1	A0A0J5PN88_ASPFM	125 kDa		0.763244	-0.0474134	0.445956	0.119885	10.81	0.525897	10.01	0.459898	9.96	0.45499	9.81	0.490591	10.21	0.446037	10.23	0.475646
1890	Translocation protein (Sec66) OS=Aspergillus fumigatus Z5 GN=Y699_05654 PE=4 SV=1	A0A0J5PN94_ASPFM	29 kDa	TRUE	0.0824272	0.288532	0.552316	0.0987306	10.93	0.473167	10.43	0.452261	11.43	0.567315	10.32	0.512233	11	0.491689	10.47	0.444544
480	Uncharacterized protein OS=Aspergillus fumigatus Z5 GN=Y699_03303 PE=4 SV=1	A0A0J5PN95_ASPFM	42 kDa		0.566865	0.0944273	0.713779	-0.0604841	8.83	0.479364	8.77	0.431163	8.78	0.424304	8.91	0.431471	8.6	0.469454	8.83	0.429698
548	Cytochrome b2 OS=Aspergillus fumigatus Z5 GN=Y699_03586 PE=4 SV=1	A0A0J5PN98_ASPFM	56 kDa		0.938015	0.0127408	0.84613	0.0317828	8.83	0.503222	8.73	0.46445	8.65	0.478154	8.72	0.44415	8.85	0.461222	8.8	0.446752
1478	Altered inheritance of mitochondria protein OS=Aspergillus fumigatus Z5 GN=Y699_06691 PE=4 SV=1	A0A0J5PNA1_ASPFM	46 kDa		0.790874	0.044059	0.55512	0.0980194	8.03	0.43948	7.9	0.448669	7.97	0.440584	7.89	0.447773	8.2	0.438915	8.05	0.427044
3207	Uridine kinase OS=Aspergillus fumigatus Z5 GN=Y699_03318 PE=3 SV=1	A0A0J5PNA6_ASPFM	51 kDa		0.228884	-0.200136	0.761604	-0.0504439	7.65	0.447723	8.13	0.427377	7.77	0.42243	7.58	0.491231	8.15	0.426168	7.92	0.423858
915	Chromatin remodeling complex subunit (Arp5) OS=Aspergillus fumigatus Z5 GN=Y699_03596 PE=3 SV=1	A0A0J5PNA8_ASPFM	87 kDa	TRUE	0.436177	0.124935	0.912595	0.0176115	9.69	0.536299	9.46	0.439564	9.71	0.476289	9.45	0.437633	9.55	0.461377	9.54	0.439611
366	Ribosomal protein L16a OS=Aspergillus fumigatus Z5 GN=Y699_06701 PE=3 SV=1	A0A0J5PNA9_ASPFM	23 kDa		0.0373554	-0.324205	0.955049	-0.00877255	10.81	0.464171	11.23	0.45498	10.85	0.444134	10.53	0.473189	11.24	0.455082	11.21	0.451131
2181	Plasma membrane channel protein Ist2, putative OS=Aspergillus fumigatus Z5 GN=Y699_03601 PE=4 SV=1	A0A0J5PNB2_ASPFM	85 kDa	TRUE	0.885862	0.0238197	0.681408	0.0681262	7.57	0.654438	7.54	0.496936	7.7	0.459638	7.37	0.457391	7.85	0.438391	7.6	0.436486
1479	Cell division control protein (Cdc5) OS=Aspergillus fumigatus Z5 GN=Y699_03328 PE=4 SV=1	A0A0J5PNB3_ASPFM	89 kDa	TRUE	0.108982	0.266428	0.462374	0.12217	8.47	0.452582	7.91	0.460409	8.68	0.510139	8.05	0.461432	8.4	0.46379	8.12	0.444599
762	Ubiquitin carboxyl-terminal hydrolase OS=Aspergillus fumigatus Z5 GN=Y699_03333 PE=3 SV=1	A0A0J5PNB8_ASPFM	27 kDa		0.826556	0.0350961	0.647854	0.073141	10.96	0.47694	10.46	0.452043	10.63	0.427923	10.26	0.457742	10.79	0.445548	10.43	0.451798
2648	Rho GTPase ModA OS=Aspergillus fumigatus Z5 GN=Y699_03348 PE=4 SV=1	A0A0J5PNC9_ASPFM	21 kDa		0.838668	-0.0330623	0.553374	-0.0962372	9	0.428222	9.15	0.500342	9.08	0.419232	8.95	0.429028	9.01	0.416374	9.06	0.417244
195	Toxin biosynthesis peroxidase, putative OS=Aspergillus fumigatus Z5 GN=Y699_03621 PE=4 SV=1	A0A0J5PND1_ASPFM	41 kDa		0.499355	0.111245	0.175869	-0.223012	9.49	0.459154	9.04	0.438019	9.06	0.43773	9.17	0.433063	8.56	0.596327	8.86	0.469929
3177	Uncharacterized protein OS=Aspergillus fumigatus Z5 GN=Y699_05669 PE=4 SV=1	A0A0J5PND3_ASPFM	56 kDa		0.779023	-0.045381	0.541608	-0.0987085	9.89	1.15278	10.01	0.482127	9.74	0.427512	9.96	0.438348	9.78	0.454936	9.99	0.424181
962	Dolichyl-diphosphooligosaccharide--protein glycosyltransferase subunit 1 OS=Aspergillus fumigatus Z5 GN=Y699_03353 PE=3 SV=1	A0A0J5PND4_ASPFM	56 kDa		0.457278	-0.116709	0.587685	-0.0851086	10.47	0.502078	10.85	0.430478	10.49	0.43302	10.7	0.436757	10.78	0.442372	10.73	0.442799
2997	Beta-N-acetylglucosaminidase OS=Aspergillus fumigatus Z5 GN=Y699_05674 PE=4 SV=1	A0A0J5PND6_ASPFM	99 kDa		0.550855	0.0991823	0.492252	0.114174	7.97	0.635766	7.78	0.582939	8.07	0.849745	7.77	0.578621	8.19	0.53658	7.92	0.565311
2813	Splicing factor 3B subunit 10 (SF3b10), putative OS=Aspergillus fumigatus Z5 GN=Y699_06731 PE=4 SV=1	A0A0J5PND7_ASPFM	9 kDa		0.736554	0.0557362	0.985621	-0.00298581	7.67	0.467009	7.39	0.438606	7.52	0.433821	7.34	0.438597	7.48	0.427811	7.4	0.437986
2776	SnRNP and snoRNP protein (Snu13) OS=Aspergillus fumigatus Z5 GN=Y699_03368 PE=4 SV=1	A0A0J5PNE9_ASPFM	14 kDa		0.344965	0.157041	0.796558	0.0428693	9.71	0.424973	9.72	0.422048	10.37	0.504272	9.42	0.452438	10.1	0.436799	9.64	0.433216
763	NAD+ dependent glutamate dehydrogenase, putative OS=Aspergillus fumigatus Z5 GN=Y699_03373 PE=4 SV=1	A0A0J5PNF3_ASPFM	123 kDa	TRUE	0.930211	0.0139351	0.974929	0.00499908	9.52	0.513164	9.72	0.42912	9.63	0.45537	9.71	0.42945	9.79	0.440631	9.75	0.432192
2888	GTP binding protein, putative OS=Aspergillus fumigatus Z5 GN=Y699_06746 PE=4 SV=1	A0A0J5PNF5_ASPFM	40 kDa		0.622513	0.0809053	0.936946	0.013	9.03	0.478109	8.92	0.475423	9.19	0.509809	8.76	0.432505	9.08	0.433715	8.91	0.43148
1848	Dynamin-like GTPase Dnm1 OS=Aspergillus fumigatus Z5 GN=Y699_05699 PE=3 SV=1	A0A0J5PNF7_ASPFM	89 kDa	TRUE	0.686543	-0.0670484	0.413906	-0.13574	8.45	0.492162	8.48	0.429454	8.38	0.469944	8.14	0.488265	8.48	0.451499	8.02	0.423971
702	Vacuolar protein sorting protein OS=Aspergillus fumigatus Z5 GN=Y699_05704 PE=4 SV=1	A0A0J5PNG2_ASPFM	167 kDa		0.557904	-0.0915049	0.380863	-0.136831	10.43	0.477474	10.89	0.446425	10.59	0.43351	10.75	0.448363	10.73	0.439093	10.72	0.435229
2492	Uncharacterized protein OS=Aspergillus fumigatus Z5 GN=Y699_03383 PE=4 SV=1	A0A0J5PNG3_ASPFM	79 kDa	TRUE	0.582014	0.0897551	0.291827	0.171802	9.42	0.608585	8.93	0.474214	9.19	0.421616	8.86	0.514887	9.33	0.421248	9.19	0.459301
2947	Translation machinery-associated protein 22 OS=Aspergillus fumigatus Z5 GN=Y699_05709 PE=3 SV=1	A0A0J5PNG6_ASPFM	21 kDa		0.758553	0.0505141	0.644346	-0.0758657	9.38	0.443285	8.75	0.432704	8.86	0.43482	8.64	0.429132	8.8	0.421287	8.54	0.430292
401	Glutathione S-transferase family protein OS=Aspergillus fumigatus Z5 GN=Y699_03656 PE=3 SV=1	A0A0J5PNH2_ASPFM	25 kDa	TRUE	0.853961	0.0306089	0.196525	-0.214774	10.39	0.465436	10.68	0.506173	11.04	0.556569	10.06	0.472652	10.55	0.4614	10.06	0.506576
2027	G-protein complex gamma subunit GpgA OS=Aspergillus fumigatus Z5 GN=Y699_06776 PE=4 SV=1	A0A0J5PNI5_ASPFM	10 kDa		0.203742	0.209195	0.550251	0.0983268	10.88	0.43532	10.65	0.448477	11.3	0.464774	10.51	0.465556	10.96	0.443365	10.83	0.455998
703	NADH-ubiquinone oxidoreductase subunit, putative OS=Aspergillus fumigatus Z5 GN=Y699_03413 PE=4 SV=1	A0A0J5PNI8_ASPFM	21 kDa		0.759421	-0.0501262	0.536692	0.101067	8.91	0.474679	9.07	0.440204	9.12	0.438814	8.73	0.461106	9.36	0.451311	9.17	0.432979
1891	Proteasome regulatory particle subunit Rpt6 OS=Aspergillus fumigatus Z5 GN=Y699_03423 PE=3 SV=1	A0A0J5PNJ4_ASPFM	43 kDa		0.693329	-0.062028	0.822867	0.0351926	9.85	0.506632	10	0.449268	9.87	0.463527	9.82	0.429084	10.16	0.438757	10.01	0.488411
276	Succinyl-CoA ligase subunit beta OS=Aspergillus fumigatus Z5 GN=Y699_03438 PE=3 SV=1	A0A0J5PNK4_ASPFM	48 kDa		0.594425	-0.0840035	0.619099	0.078396	10.08	0.605932	10.55	0.442262	10.26	0.494583	10.46	0.43851	10.68	0.449026	10.71	0.460457
916	Uncharacterized protein OS=Aspergillus fumigatus Z5 GN=Y699_05779 PE=4 SV=1	A0A0J5PNL9_ASPFM	40 kDa		0.157679	0.23206	0.233495	0.195646	9.03	0.450475	8.63	0.464159	8.91	0.457168	9.05	0.464425	8.94	0.449918	9.13	0.468533
90	Protein mitochondrial targeting protein (Mas1) OS=Aspergillus fumigatus Z5 GN=Y699_06791 PE=3 SV=1	A0A0J5PNM2_ASPFM	46 kDa	TRUE	0.848938	0.0295842	0.919447	-0.0157144	6.8	0.546301	6.31	0.473368	6.33	0.477794	6.31	0.474525	6.33	0.460176	6.32	0.499613
1892	Methyltransferase LaeA-like protein OS=Aspergillus fumigatus Z5 GN=Y699_05784 PE=4 SV=1	A0A0J5PNM4_ASPFM	39 kDa		0.971703	-0.0057079	0.179772	-0.215875	11.53	0.498891	11.24	0.449532	11.35	0.43934	10.89	0.431836	11.14	0.434628	10.74	0.503675
2028	Thymidylate synthase OS=Aspergillus fumigatus Z5 GN=Y699_03463 PE=3 SV=1	A0A0J5PNM5_ASPFM	37 kDa		0.86269	-0.0280001	0.866508	0.0272006	9.14	0.506509	9.15	0.43682	9.01	0.458641	9.07	0.426269	9.27	0.43068	9.19	0.43958
2678	RNA polymerase III transcription factor TFIIIC subunit (Tfc4), putative OS=Aspergillus fumigatus Z5 GN=Y699_06796 PE=4 SV=1	A0A0J5PNM6_ASPFM	125 kDa		0.569962	-0.0929664	0.772717	0.0472448	9.98	0.538496	9.66	0.44012	9.65	0.55925	9.22	0.442536	9.96	0.43771	9.55	0.474704
3103	Fatty-acid amide hydrolase OS=Aspergillus fumigatus Z5 GN=Y699_03473 PE=4 SV=1	A0A0J5PNN7_ASPFM	60 kDa		0.624734	-0.0787152	0.9433	0.0114426	10.4	0.500685	10.79	0.438045	10.58	0.427891	10.62	0.44623	10.63	0.433198	11.01	0.457067
1653	Protein kinase activator Bem1 OS=Aspergillus fumigatus Z5 GN=Y699_03478 PE=4 SV=1	A0A0J5PNP2_ASPFM	66 kDa		0.98277	0.00334088	0.532219	-0.0966237	10.95	0.442932	10.57	0.457593	10.51	0.445666	10.48	0.441135	10.51	0.429729	10.44	0.435173
2182	Uncharacterized protein OS=Aspergillus fumigatus Z5 GN=Y699_06816 PE=4 SV=1	A0A0J5PNP4_ASPFM	39 kDa		0.477882	-0.111991	0.798085	0.0403422	10.11	0.442489	10.06	0.425739	9.88	0.460676	9.78	0.428492	10.26	0.431356	10.03	0.427029
2616	Endoribonuclease L-PSP, putative OS=Aspergillus fumigatus Z5 GN=Y699_03483 PE=4 SV=1	A0A0J5PNP8_ASPFM	15 kDa		0.843152	0.0301754	0.533477	0.0949463	11.46	0.429947	11.5	0.432592	11.45	0.468854	11.51	0.452968	11.76	0.452612	11.59	0.432374
2282	Ras guanyl-nucleotide exchange factor RasGEF, putative OS=Aspergillus fumigatus Z5 GN=Y699_06821 PE=4 SV=1	A0A0J5PNP9_ASPFM	119 kDa		0.64658	0.0756583	0.381538	0.144329	8.79	0.439003	8.35	0.431666	8.52	0.443247	8.35	0.446989	8.77	0.444349	8.53	0.43807
2781	Histidinol-phosphatase OS=Aspergillus fumigatus Z5 GN=Y699_03488 PE=4 SV=1	A0A0J5PNQ3_ASPFM	36 kDa		0.324915	-0.149986	0.89051	0.0209656	11.1	0.530649	11.46	0.443828	11.21	0.442511	11.16	0.427932	11.5	0.435632	11.53	0.442175
2341	Chromosome segregation protein (Pcs1) OS=Aspergillus fumigatus Z5 GN=Y699_03493 PE=4 SV=1	A0A0J5PNQ8_ASPFM	58 kDa		0.0917198	0.279177	0.469477	0.119751	10.07	0.418443	9.13	0.423056	9.88	0.444748	9.21	0.431784	9.61	0.424425	9.26	0.425146
367	NADH-cytochrome b5 reductase OS=Aspergillus fumigatus Z5 GN=Y699_06836 PE=4 SV=1	A0A0J5PNR4_ASPFM	36 kDa		0.52981	-0.100321	0.822117	-0.0358861	10.38	0.444596	10.3	0.448525	9.93	0.466154	10.2	0.438201	10.32	0.434951	10.23	0.464791
116	60S ribosomal protein L7 OS=Aspergillus fumigatus Z5 GN=Y699_03503 PE=3 SV=1	A0A0J5PNR7_ASPFM	29 kDa	TRUE	0.328122	-0.156461	0.584349	-0.0874873	9.75	0.452915	9.95	0.452959	9.55	0.461301	9.71	0.450939	9.82	0.468494	9.86	0.480957
1480	Rhamnogalacturonase B OS=Aspergillus fumigatus Z5 GN=Y699_03513 PE=4 SV=1	A0A0J5PNS9_ASPFM	57 kDa		0.586908	-0.0870834	0.609504	-0.0818549	9.99	0.719332	10.66	0.456794	10.38	0.449748	10.51	0.434201	10.41	0.439383	10.7	0.439649
963	Exo-beta-D-glucosaminidase OS=Aspergillus fumigatus Z5 GN=Y699_03761 PE=4 SV=1	A0A0J5PNT7_ASPFM	99 kDa		0.861387	-0.0278969	0.288535	-0.16958	9.55	0.492124	10	0.441449	9.8	0.434985	9.93	0.443972	9.73	0.441606	9.83	0.43411
2517	Oxidoreductase OS=Aspergillus fumigatus Z5 GN=Y699_03523 PE=3 SV=1	A0A0J5PNU0_ASPFM	30 kDa	TRUE	0.551193	0.0987388	0.769462	-0.048559	8.65	0.448962	8.6	0.454297	8.6	0.435192	8.78	0.436765	8.42	0.437339	8.71	0.434412
64	Polyadenylate-binding protein OS=Aspergillus fumigatus Z5 GN=Y699_06866 PE=3 SV=1	A0A0J5PNU3_ASPFM	81 kDa	TRUE	0.788031	0.043242	0.54982	0.0961423	9.93	0.511283	9.49	0.481869	9.57	0.519392	9.43	0.496503	9.84	0.529742	9.52	0.50544
3029	Pre-RNA splicing factor Slt11 OS=Aspergillus fumigatus Z5 GN=Y699_03528 PE=4 SV=1	A0A0J5PNU4_ASPFM	42 kDa		0.864159	0.027909	0.80057	0.0411942	9.11	0.441008	8.86	0.419173	8.92	0.443875	8.76	0.462691	9.06	0.449033	8.88	0.424567
2113	Uncharacterized protein OS=Aspergillus fumigatus Z5 GN=Y699_06881 PE=4 SV=1	A0A0J5PNV7_ASPFM	142 kDa		0.798105	-0.0424911	0.994924	0.00105666	8.11	0.483236	8.53	0.417093	8.34	0.419811	8.42	0.41907	8.35	0.416725	8.74	0.415822
1116	Melibiase subfamily, putative OS=Aspergillus fumigatus Z5 GN=Y699_05869 PE=4 SV=1	A0A0J5PNV8_ASPFM	80 kDa	TRUE	0.623797	-0.0778208	0.984232	-0.00313465	9.93	0.469769	10.25	0.430772	9.98	0.479879	10.14	0.433635	10.24	0.429498	10.31	0.442667
2579	Cut9 interacting protein Scn1 OS=Aspergillus fumigatus Z5 GN=Y699_06891 PE=4 SV=1	A0A0J5PNW7_ASPFM	45 kDa		0.762821	0.0487917	0.686377	0.0652594	9.54	0.435259	9.17	0.41768	9.17	0.420404	9.2	0.426507	9.29	0.427757	9.35	0.424001
2029	3-hydroxyacyl-CoA dehydrogenase, putative OS=Aspergillus fumigatus Z5 GN=Y699_07608 PE=4 SV=1	A0A0J5PNX3_ASPFM	33 kDa		0.70644	0.0609503	0.11676	0.253626	8.89	0.488781	9.1	0.433203	9.09	0.42017	9.23	0.426891	9.54	0.471198	9.55	0.45348
1543	Endo-chitosanase OS=Aspergillus fumigatus Z5 GN=Y699_05884 PE=3 SV=1	A0A0J5PNX4_ASPFM	25 kDa		0.0479129	0.302056	0.049161	-0.300567	12.05	0.473471	11.54	0.436412	11.81	0.466644	11.9	0.446071	11.2	0.585362	11.18	0.479804
2183	Glycosyl hydrolase OS=Aspergillus fumigatus Z5 GN=Y699_07613 PE=4 SV=1	A0A0J5PNX6_ASPFM	50 kDa		0.817113	0.037791	0.847679	-0.0313857	8.89	0.641828	9.3	0.426319	9.18	0.434303	9.38	0.431223	9.19	0.430948	9.39	0.423923
3012	Uncharacterized protein OS=Aspergillus fumigatus Z5 GN=Y699_06906 PE=4 SV=1	A0A0J5PNY2_ASPFM	79 kDa		0.461812	0.121877	0.487564	0.114951	8.78	0	8.23	0	8.57	0	8.21	0	8.53	0	8.47	0
428	Endo-1,4-beta-xylanase OS=Aspergillus fumigatus Z5 GN=Y699_07623 PE=3 SV=1	A0A0J5PNY6_ASPFM	39 kDa		0.503168	0.110231	0.842725	-0.0326657	7.23	0.510213	7.45	0.435334	7.54	0.433376	7.67	0.452005	7.18	0.478239	7.66	0.470556
2429	SIR2 family histone deacetylase OS=Aspergillus fumigatus Z5 GN=Y699_07628 PE=4 SV=1	A0A0J5PNZ1_ASPFM	37 kDa		0.953771	0.00734911	0.864112	0.0217363	5.17	0.452949	5.01	0.450753	5.32	0.460256	4.69	0.460268	5.38	0.457993	4.98	0.511142
3153	Importin 11 OS=Aspergillus fumigatus Z5 GN=Y699_06916 PE=4 SV=1	A0A0J5PNZ2_ASPFM	119 kDa	TRUE	0.214759	0.203176	0.143719	0.239487	8.51	0.450303	7.6	0.445763	8.47	0.469998	7.65	0.506183	8.62	0.697292	7.88	0.43063
1006	Uncharacterized protein OS=Aspergillus fumigatus Z5 GN=Y699_03578 PE=4 SV=1	A0A0J5PNZ3_ASPFM	49 kDa	TRUE	0.606374	-0.082806	0.896828	0.020832	10.34	0.501178	10.34	0.440345	9.98	0.468669	10.29	0.435967	10.36	0.449671	10.44	0.445103
3293	Uncharacterized protein OS=Aspergillus fumigatus Z5 GN=Y699_07638 PE=4 SV=1	A0A0J5PP00_ASPFM	27 kDa		0.776696	0.0471505	0.597647	0.0877223	8.67	0.443401	7.93	0.479232	8.12	0.421347	7.8	0.423531	8.14	0.420962	8.14	0.420231
2030	Epimerase/dehydratase family protein OS=Aspergillus fumigatus Z5 GN=Y699_06926 PE=4 SV=1	A0A0J5PP02_ASPFM	42 kDa	TRUE	0.266785	0.184511	0.436591	0.129249	8.37	0.426894	7.74	0.455403	8.12	0.428574	7.96	0.439865	8.13	0.477946	7.99	0.426423
172	60S ribosomal protein L12 OS=Aspergillus fumigatus Z5 GN=Y699_06936 PE=3 SV=1	A0A0J5PP11_ASPFM	18 kDa	TRUE	0.790304	0.042415	0.578765	0.0885153	9.51	0.463206	9.47	0.468977	9.48	0.450493	9.47	0.458654	9.67	0.473946	9.63	0.490816
3274	Lysophospholipase NTE1 OS=Aspergillus fumigatus Z5 GN=Y699_03598 PE=3 SV=1	A0A0J5PP12_ASPFM	168 kDa	TRUE	0.799555	-0.0422148	0.934282	-0.0137063	8.85	0.422193	8.14	0.45535	8.14	0.480903	7.83	0.458078	8.29	0.481789	8	0.450503
561	Aldehyde dehydrogenase OS=Aspergillus fumigatus Z5 GN=Y699_03613 PE=3 SV=1	A0A0J5PP26_ASPFM	52 kDa	TRUE	0.971203	0.00580137	0.653161	-0.0722118	9.5	0.529735	9.64	0.442463	9.49	0.44832	9.64	0.44317	9.55	0.485141	9.59	0.45418
2403	O-methyltransferase, putative OS=Aspergillus fumigatus Z5 GN=Y699_05934 PE=4 SV=1	A0A0J5PP28_ASPFM	44 kDa		0.936905	0.0122891	0.749257	0.0496665	6.6	0.489316	6.29	0.441129	6.25	0.45235	6.31	0.439641	6.36	0.446163	6.59	0.449999
964	Uncharacterized protein OS=Aspergillus fumigatus Z5 GN=Y699_06956 PE=4 SV=1	A0A0J5PP32_ASPFM	53 kDa	TRUE	0.825993	0.0298896	0.727776	0.0474057	6	0.521203	5.23	0.476432	5.49	0.465475	5.19	0.641376	5.53	0.542705	5.47	0.480501
2991	Integral membrane protein OS=Aspergillus fumigatus Z5 GN=Y699_06961 PE=4 SV=1	A0A0J5PP36_ASPFM	59 kDa		0.637236	0.076503	0.385235	0.140938	6.91	0.4439	6.71	0.469565	6.95	0.472687	6.82	0.463717	7	0.494269	7.22	0.468938
2031	Uncharacterized protein OS=Aspergillus fumigatus Z5 GN=Y699_03623 PE=4 SV=1	A0A0J5PP37_ASPFM	31 kDa		0.239802	-0.184131	0.516834	-0.101493	9.94	0.491783	10.35	0.474286	10.04	0.433133	9.97	0.43236	10.21	0.428678	10.24	0.43661
3127	Dimethylallyl tryptophan synthase OS=Aspergillus fumigatus Z5 GN=Y699_05944 PE=4 SV=1	A0A0J5PP39_ASPFM	49 kDa		0.87626	0.0258872	0.299841	-0.172384	7.64	0.572716	8.11	0.441944	8.16	0.502973	7.94	0.428783	7.96	0.428582	7.71	0.481996
1771	O-methyltransferase, putative OS=Aspergillus fumigatus Z5 GN=Y699_05949 PE=4 SV=1	A0A0J5PP44_ASPFM	46 kDa		0.595644	0.0831136	0.42819	-0.124119	9.88	0.472747	10.12	0.436234	10.16	0.431461	10.15	0.431759	10.03	0.426254	9.95	0.432899
2989	RNA binding protein OS=Aspergillus fumigatus Z5 GN=Y699_06976 PE=4 SV=1	A0A0J5PP52_ASPFM	47 kDa		0.993272	-0.00138719	0.706566	0.0619464	7.12	0.477946	7.16	0.436309	7.24	0.432366	6.97	0.423695	7.44	0.432585	7.24	0.450133
835	Uncharacterized protein OS=Aspergillus fumigatus Z5 GN=Y699_07703 PE=4 SV=1	A0A0J5PP54_ASPFM	32 kDa		0.839532	0.0327107	0.7606	0.0492424	7.08	0.507407	6.75	0.467304	6.91	0.444549	6.64	0.467639	6.98	0.482665	6.87	0.467304
2820	Pyridoxal kinase, putative OS=Aspergillus fumigatus Z5 GN=Y699_06981 PE=4 SV=1	A0A0J5PP57_ASPFM	42 kDa	TRUE	0.775108	0.0463075	0.455593	0.121003	6.79	0.699183	6.79	0.461675	6.75	0.431659	6.99	0.432607	7.06	0.43732	7.21	0.437961
35	Pyruvate dehydrogenase E1 component subunit alpha OS=Aspergillus fumigatus Z5 GN=Y699_06610 PE=4 SV=1	A0A0J5PP80_ASPFM	45 kDa	TRUE	0.608702	-0.0851447	0.872987	-0.0265844	7.77	0.55729	8.05	0.452165	7.7	0.491036	7.92	0.444404	8.03	0.452977	8.02	0.459437
2032	Arabinogalactan endo-beta-1,4-galactanase OS=Aspergillus fumigatus Z5 GN=Y699_06615 PE=3 SV=1	A0A0J5PP84_ASPFM	39 kDa		0.88506	0.0231063	0.289758	-0.169242	9.59	0.548296	10.18	0.442801	10.04	0.43499	10.2	0.441654	9.89	0.463517	10.04	0.429538
792	Aspartyl-tRNA synthetase, cytoplasmic OS=Aspergillus fumigatus Z5 GN=Y699_07011 PE=3 SV=1	A0A0J5PP87_ASPFM	108 kDa		0.876734	-0.0249794	0.942459	-0.0116196	9.12	0.74277	9.27	0.500636	9.2	0.489688	9.12	0.466369	9.34	0.50281	9.24	0.531791
793	Protein phophatase 2C family protein OS=Aspergillus fumigatus Z5 GN=Y699_06620 PE=4 SV=1	A0A0J5PP88_ASPFM	66 kDa		0.681928	-0.0667862	0.793548	-0.0426304	9.06	0.516163	9	0.443338	8.82	0.484247	8.82	0.449311	8.96	0.442875	8.97	0.455962
1117	Aconitate hydratase, mitochondrial OS=Aspergillus fumigatus Z5 GN=Y699_06625 PE=3 SV=1	A0A0J5PP93_ASPFM	85 kDa	TRUE	0.672782	-0.0677675	0.487069	0.111445	9.68	0.497712	9.8	0.429708	9.61	0.439153	9.67	0.444172	10.17	0.475104	9.82	0.459745
1622	Uncharacterized protein OS=Aspergillus fumigatus Z5 GN=Y699_07026 PE=4 SV=1	A0A0J5PP99_ASPFM	98 kDa	TRUE	0.66164	0.0727708	0.856643	0.0300361	8.37	0.420201	7.85	0.427753	8.13	0.42889	7.7	0.423388	8	0.4209	7.93	0.421775
1161	Uncharacterized protein OS=Aspergillus fumigatus Z5 GN=Y699_07763 PE=4 SV=1	A0A0J5PPA0_ASPFM	359 kDa	TRUE	0.787504	-0.044226	0.410702	0.134866	8.88	0.455721	8.62	0.419721	8.55	0.424773	8.45	0.452802	8.96	0.496012	8.79	0.429281
481	Metacaspase-1A OS=Aspergillus fumigatus Z5 GN=Y699_06635 PE=4 SV=1	A0A0J5PPA3_ASPFM	50 kDa		0.937952	-0.0128206	0.564794	-0.0948137	8.89	0.453168	8.67	0.440384	8.5	0.445881	8.62	0.433073	8.57	0.45482	8.53	0.452872
917	Cell wall protein PhiA OS=Aspergillus fumigatus Z5 GN=Y699_07778 PE=4 SV=1	A0A0J5PPB2_ASPFM	19 kDa		0.532642	0.101804	0.231768	-0.1952	9.2	0.456196	9.04	0.453376	9.05	0.460597	9.15	0.463485	8.75	0.502742	8.81	0.475137
3304	Acid phosphatase OS=Aspergillus fumigatus Z5 GN=Y699_03693 PE=4 SV=1	A0A0J5PPB9_ASPFM	30 kDa		0.775256	0.046473	0.234833	-0.193403	9.66	0.443786	10.48	0.424981	10.3	0.422269	10.59	0.42979	10.04	0.455051	10.37	0.424981
2811	Extracellular soluble lytic transglycosylase OS=Aspergillus fumigatus Z5 GN=Y699_07793 PE=4 SV=1	A0A0J5PPC5_ASPFM	26 kDa		0.817581	-0.0368901	0.0057678	-0.44168	11.41	0.426809	11.18	0.441538	10.95	0.422249	11.05	0.425412	10.37	0.483135	10.7	0.510355
3164	Glycerol-3-phosphate dehydrogenase [NAD(+)] OS=Aspergillus fumigatus Z5 GN=Y699_07051 PE=3 SV=1	A0A0J5PPC6_ASPFM	43 kDa	TRUE	0.973487	-0.00536481	0.884623	-0.0234189	9.75	0.430028	9.69	0.417075	9.47	0.426275	9.73	0.423563	9.75	0.421336	9.64	0.423874
3199	Alpha-L-rhamnosidase C OS=Aspergillus fumigatus Z5 GN=Y699_07798 PE=4 SV=1	A0A0J5PPD0_ASPFM	85 kDa		0.992671	0.00150763	0.960902	0.0080443	8.71	0.624312	9.02	0.423391	8.86	0.452145	9.04	0.418581	8.98	0.416163	9.16	0.425888
581	Antigenic cell wall galactomannoprotein OS=Aspergillus fumigatus Z5 GN=Y699_03713 PE=4 SV=1	A0A0J5PPD5_ASPFM	19 kDa		0.129754	0.232234	0.141072	-0.225711	11.25	0.460949	11.32	0.452587	11.59	0.488331	11.51	0.453998	11.02	0.49296	11.11	0.513488
2456	cAMP-dependent protein kinase, putative OS=Aspergillus fumigatus Z5 GN=Y699_06665 PE=4 SV=1	A0A0J5PPD8_ASPFM	102 kDa		0.536054	0.10217	0.211791	0.206141	10.52	0.427419	10.16	0.424492	10.61	0.472477	9.94	0.482867	10.81	0.473424	10.31	0.431301
609	Pathogenesis associated protein Cap20 OS=Aspergillus fumigatus Z5 GN=Y699_06670 PE=4 SV=1	A0A0J5PPE4_ASPFM	38 kDa	TRUE	0.638225	-0.0755812	0.256743	0.18223	10.19	0.491957	10.6	0.446126	10.37	0.465229	10.5	0.443372	10.73	0.482202	11.06	0.635663
1063	Riboflavin synthase, alpha subunit OS=Aspergillus fumigatus Z5 GN=Y699_06680 PE=4 SV=1	A0A0J5PPF6_ASPFM	25 kDa	TRUE	0.48687	-0.108094	0.835229	-0.03233	10.83	0.588327	11.56	0.438975	11.27	0.446444	11.39	0.449188	11.47	0.449385	11.61	0.435185
215	Proteasome regulatory particle subunit Rpt5 OS=Aspergillus fumigatus Z5 GN=Y699_06685 PE=3 SV=1	A0A0J5PPG1_ASPFM	149 kDa	TRUE	0.560922	0.0956192	0.981997	0.00371064	9.19	0.673548	8.84	0.499245	9.13	0.616038	8.71	0.499902	8.96	0.476809	8.85	0.479884
610	Uncharacterized protein OS=Aspergillus fumigatus Z5 GN=Y699_03748 PE=4 SV=1	A0A0J5PPG2_ASPFM	358 kDa	TRUE	0.550262	-0.0991383	0.342943	-0.15738	8.62	0.476158	9.16	0.483047	8.94	0.421689	8.83	0.425031	8.6	0.422647	9.14	0.448004
1734	Conserved serine-rich protein OS=Aspergillus fumigatus Z5 GN=Y699_07091 PE=4 SV=1	A0A0J5PPH1_ASPFM	113 kDa		0.496544	0.112979	0.553851	0.0983539	8.73	0.476002	8	0.438363	8.35	0.451172	7.96	0.623318	8.25	0.486258	8.25	0.450461
1654	General amidase OS=Aspergillus fumigatus Z5 GN=Y699_03763 PE=4 SV=1	A0A0J5PPH3_ASPFM	58 kDa		0.470464	0.116348	0.790991	0.0427195	9.36	0.572036	9.17	0.444968	9.38	0.460386	9.19	0.434258	9.35	0.425737	9.24	0.432234
1007	Chromatin remodeling complex subunit (Arp9), putative OS=Aspergillus fumigatus Z5 GN=Y699_07853 PE=3 SV=1	A0A0J5PPH9_ASPFM	73 kDa	TRUE	0.779886	-0.044318	0.621848	-0.0782002	9.93	0.447099	9.83	0.448151	9.68	0.425646	9.69	0.431655	9.76	0.436422	9.74	0.449372
22	Catalase OS=Aspergillus fumigatus Z5 GN=Y699_07858 PE=3 SV=1	A0A0J5PPI2_ASPFM	80 kDa	TRUE	0.490169	0.11226	0.495483	0.110871	9.74	0.516603	9.76	0.45048	9.72	0.463859	10.03	0.465312	9.89	0.455774	10.09	0.484389
3002	Polyketide synthase OS=Aspergillus fumigatus Z5 GN=Y699_03778 PE=4 SV=1	A0A0J5PPI3_ASPFM	194 kDa	TRUE	0.893025	0.0203419	0.590022	0.0816193	5.94	0.461819	5.95	0.48319	6.05	0.463872	5.93	0.472085	6.27	0.576293	6.24	0.500593
3050	Endonuclease/exonuclease/phosphatase family protein OS=Aspergillus fumigatus Z5 GN=Y699_07106 PE=4 SV=1	A0A0J5PPI5_ASPFM	48 kDa	TRUE	0.982063	0.00353729	0.324311	-0.155095	10.05	0.455681	10.27	0.428286	10.13	0.419457	10.24	0.436021	10.11	0.435619	10.06	0.427603
515	MFS maltose transporter OS=Aspergillus fumigatus Z5 GN=Y699_03783 PE=3 SV=1	A0A0J5PPI6_ASPFM	60 kDa		0.484878	-0.115419	0.430971	-0.130104	8.11	0.542521	8.61	0.453469	8.27	0.432278	8.37	0.445024	8.43	0.46318	8.39	0.431122
1893	Aromatic-L-amino-acid decarboxylase OS=Aspergillus fumigatus Z5 GN=Y699_07863 PE=3 SV=1	A0A0J5PPI7_ASPFM	57 kDa		0.653064	-0.0742921	0.359711	-0.151365	8.29	0.426299	8.59	0.446262	8.48	0.456483	8.25	0.43081	8.36	0.431622	8.36	0.450588
316	DnaJ and TPR domain-containing protein OS=Aspergillus fumigatus Z5 GN=Y699_06710 PE=4 SV=1	A0A0J5PPI8_ASPFM	76 kDa		0.659262	-0.0716645	0.965	-0.00712953	10.1	0.475974	9.8	0.45142	9.82	0.455535	9.39	0.532594	9.97	0.460931	9.66	0.523127
836	Extracellular phytase OS=Aspergillus fumigatus Z5 GN=Y699_07610 PE=4 SV=1	A0A0J5PPK0_ASPFM	57 kDa	TRUE	0.436115	0.128802	0.816082	-0.0384722	8.49	0.502895	8.47	0.454843	8.52	0.427672	8.7	0.444896	8.4	0.440957	8.53	0.429265
1655	Zinc-containing alcohol dehydrogenase, putative OS=Aspergillus fumigatus Z5 GN=Y699_07893 PE=3 SV=1	A0A0J5PPL4_ASPFM	38 kDa		0.745595	-0.0513995	0.771653	-0.0459647	10.13	0.442669	10.34	0.420304	10.11	0.421366	10.26	0.438636	10.26	0.42851	10.35	0.444024
2	Glucanase OS=Aspergillus fumigatus Z5 GN=Y699_07898 PE=3 SV=1	A0A0J5PPL9_ASPFM	48 kDa		0.370862	0.14752	0.322994	-0.162974	9.2	0.504512	9.32	0.457857	9.37	0.482661	9.56	0.475006	8.89	0.503167	9.29	0.476163
1	Asp-hemolysin OS=Aspergillus fumigatus Z5 GN=Y699_07635 PE=4 SV=1	A0A0J5PPM0_ASPFM	15 kDa		0.150379	0.231028	0.980423	-0.00394279	9.76	0.558111	9.72	0.479317	9.95	0.531964	10.05	0.553257	9.68	0.468644	9.88	0.522372
1008	Protein phosphatase 2a regulatory sububit OS=Aspergillus fumigatus Z5 GN=Y699_06740 PE=4 SV=1	A0A0J5PPM3_ASPFM	69 kDa		0.707155	0.0623768	0.945605	-0.0113281	10.67	0.522326	10.54	0.440639	10.93	0.487614	10.14	0.483372	10.85	0.536403	10.25	0.491594
2342	Uncharacterized protein OS=Aspergillus fumigatus Z5 GN=Y699_07903 PE=4 SV=1	A0A0J5PPM4_ASPFM	45 kDa	TRUE	0.875518	-0.025023	0.350936	-0.149001	9.61	0.457465	9.91	0.449603	9.82	0.421032	9.75	0.427332	9.64	0.434026	9.8	0.424927
2600	Peptidyl-prolyl cis-trans isomerase OS=Aspergillus fumigatus Z5 GN=Y699_06755 PE=4 SV=1	A0A0J5PPN9_ASPFM	14 kDa		0.317054	0.154405	0.314857	0.155079	11.08	0.435973	10.75	0.429747	10.98	0.427154	10.85	0.422727	11.14	0.435879	10.91	0.435813
402	ADP,ATP carrier protein OS=Aspergillus fumigatus Z5 GN=Y699_06760 PE=3 SV=1	A0A0J5PPP6_ASPFM	34 kDa	TRUE	0.377887	-0.142203	0.760724	0.0490986	10.92	0.486467	11.25	0.471084	11.07	0.46308	10.86	0.474299	11.62	0.52972	11.03	0.504712
663	Uncharacterized protein OS=Aspergillus fumigatus Z5 GN=Y699_07156 PE=4 SV=1	A0A0J5PPP7_ASPFM	34 kDa		0.400622	-0.137408	0.0411848	-0.333818	9.77	0.49744	10.06	0.46225	9.97	0.48955	9.44	0.449985	9.68	0.455245	9.4	0.497296
81	40S ribosomal protein S19 OS=Aspergillus fumigatus Z5 GN=Y699_06765 PE=4 SV=1	A0A0J5PPQ1_ASPFM	16 kDa		0.509749	-0.104663	0.684295	0.0646488	6.69	0.460718	6.62	0.463256	6.35	0.4716	6.23	0.491284	6.8	0.477604	6.78	0.476725
1009	Phosphatidylglycerol specific phospholipase, putative OS=Aspergillus fumigatus Z5 GN=Y699_07928 PE=4 SV=1	A0A0J5PPQ5_ASPFM	54 kDa		0.20719	0.202589	0.634056	-0.0764785	10	0.475367	10.07	0.433515	10.24	0.440943	10.35	0.437232	9.88	0.439201	10.14	0.442043
1217	HET domain-containing protein OS=Aspergillus fumigatus Z5 GN=Y699_07680 PE=4 SV=1	A0A0J5PPQ7_ASPFM	95 kDa	TRUE	0.577079	0.0892221	0.676864	0.0666598	9.45	0.421632	9.34	0.460029	9.46	0.469087	9.37	0.449081	9.55	0.456782	9.44	0.459322
295	Coatomer subunit gamma OS=Aspergillus fumigatus Z5 GN=Y699_03050 PE=3 SV=1	A0A0J5PPR6_ASPFM	101 kDa	TRUE	0.86725	-0.0262094	0.668151	-0.0672068	10.35	0.480368	10.26	0.442161	10.19	0.509898	10.1	0.445097	10.31	0.450837	10.09	0.451012
2275	COPII-coated vesicle membrane protein Erv46 OS=Aspergillus fumigatus Z5 GN=Y699_06785 PE=4 SV=1	A0A0J5PPS1_ASPFM	48 kDa		0.518486	-0.10713	0.0884269	0.282685	8.35	0.723344	7.87	0.422109	7.8	0.421723	7.49	0.43502	8.16	0.556651	8.67	1.1932
918	ATP-dependent DNA helicase II subunit 2 OS=Aspergillus fumigatus Z5 GN=Y699_03055 PE=3 SV=1	A0A0J5PPS2_ASPFM	81 kDa		0.252809	0.185092	0.526022	0.102623	9.31	0.644354	8.92	0.535006	9.23	0.583882	9.08	0.456818	9.19	0.443678	9.11	0.474962
2457	TBC domain-containing putative OS=Aspergillus fumigatus Z5 GN=Y699_03075 PE=4 SV=1	A0A0J5PPU2_ASPFM	84 kDa		0.208782	0.20844	0.581231	0.0914723	9.63	0.475473	8.74	0.454838	9.35	0.558688	8.72	0.481058	9.13	0.42778	8.84	0.426751
2869	Cytosine deaminase OS=Aspergillus fumigatus Z5 GN=Y699_06790 PE=4 SV=1	A0A0J5PPU9_ASPFM	16 kDa		0.311446	-0.158081	0.830265	-0.033461	10.97	0.441353	10.51	0.427448	10.23	0.450703	10.19	0.447818	10.45	0.426372	10.52	0.439305
2411	SAM domain-containing protein OS=Aspergillus fumigatus Z5 GN=Y699_06795 PE=4 SV=1	A0A0J5PPV1_ASPFM	66 kDa	TRUE	0.333852	0.15736	0.582725	0.0894556	10.06	0.442552	9.52	0.421525	9.92	0.422962	9.49	0.437389	9.89	0.431684	9.56	0.419302
2184	Protein DOM34 homolog OS=Aspergillus fumigatus Z5 GN=Y699_03085 PE=3 SV=1	A0A0J5PPV4_ASPFM	45 kDa		0.599036	-0.0871477	0.978458	0.00447354	8.24	0.509303	8.29	0.450228	8.12	0.431119	8.01	0.459335	8.4	0.454848	8.24	0.429194
837	Small monomeric GTPase SarA OS=Aspergillus fumigatus Z5 GN=Y699_06800 PE=3 SV=1	A0A0J5PPV5_ASPFM	21 kDa		0.960604	-0.00810147	0.713544	-0.0602021	9.42	0.445829	9.42	0.425137	9.5	0.446285	9.14	0.45723	9.57	0.445039	9.13	0.524125
919	Cytochrome c subunit Vb, putative OS=Aspergillus fumigatus Z5 GN=Y699_03090 PE=4 SV=1	A0A0J5PPW1_ASPFM	19 kDa		0.571128	0.087991	0.856289	0.0281323	11.45	0.470197	10.8	0.435632	10.79	0.443643	10.92	0.443222	10.97	0.436082	10.81	0.442679
236	D-xylose reductase (Xyl1) OS=Aspergillus fumigatus Z5 GN=Y699_06810 PE=4 SV=1	A0A0J5PPW2_ASPFM	36 kDa	TRUE	0.53138	-0.103039	0.827648	0.0358335	9.53	0.660117	10.06	0.472441	10.11	0.488216	9.48	0.484791	10.33	0.486301	9.94	0.496196
1556	Uncharacterized protein OS=Aspergillus fumigatus Z5 GN=Y699_06815 PE=4 SV=1	A0A0J5PPW5_ASPFM	82 kDa	TRUE	0.922292	0.0158415	0.66193	-0.0710044	9.27	0.441748	9.15	0.456976	9.08	0.426461	9.11	0.42206	9.04	0.460484	9.12	0.438811
139	Alkaline phosphatase OS=Aspergillus fumigatus Z5 GN=Y699_03100 PE=3 SV=1	A0A0J5PPX0_ASPFM	66 kDa	TRUE	0.701487	0.0624975	0.503898	-0.108989	9.24	0.499689	9.39	0.49724	9.28	0.445845	9.51	0.485014	9.19	0.475714	9.33	0.466031
493	Ribosomal protein L15 OS=Aspergillus fumigatus Z5 GN=Y699_06825 PE=3 SV=1	A0A0J5PPX1_ASPFM	24 kDa		0.309486	-0.161785	0.714571	0.058205	11.2	0.511521	11.61	0.443773	11.16	0.465471	11.43	0.447076	11.6	0.445173	11.82	0.462742
3285	Uncharacterized protein OS=Aspergillus fumigatus Z5 GN=Y699_07765 PE=4 SV=1	A0A0J5PPX2_ASPFM	24 kDa		0.862303	-0.0283057	0.817049	0.0377387	9.3	0.485559	9.15	0.428251	9.19	0.418774	8.88	0.414693	9.38	0.422001	9.11	0.416529
3178	Uncharacterized protein OS=Aspergillus fumigatus Z5 GN=Y699_03105 PE=4 SV=1	A0A0J5PPX5_ASPFM	20 kDa		0.271099	0.182848	0.829921	0.035689	8.02	0.427898	7.49	0.442703	7.88	0.426155	7.7	0.428698	7.77	0.431074	7.52	0.449342
794	HMG box protein OS=Aspergillus fumigatus Z5 GN=Y699_06835 PE=4 SV=1	A0A0J5PPX8_ASPFM	34 kDa		0.698243	0.0624518	0.726811	0.0562654	10.09	0.46287	9.62	0.448064	9.83	0.470667	9.46	0.481702	9.83	0.453704	9.68	0.434723
2033	Phosphatidylethanolamine-binding protein OS=Aspergillus fumigatus Z5 GN=Y699_07785 PE=4 SV=1	A0A0J5PPY8_ASPFM	20 kDa		0.473564	-0.115819	0.253713	-0.184435	10.42	0.514024	10.11	0.438846	9.78	0.433997	9.89	0.438264	10.06	0.435741	9.62	0.531796
731	Nucleoporin Nsp1, putative OS=Aspergillus fumigatus Z5 GN=Y699_03120 PE=4 SV=1	A0A0J5PPY9_ASPFM	69 kDa	TRUE	0.215129	0.150822	0.739098	0.0405224	10.19	0.46254	9.14	0.472407	10.62	0.531812	9.26	0.511219	9.95	0.449074	9.42	0.450513
965	Putative SH3 and Ded_cyto domain-containing protein OS=Aspergillus fumigatus Z5 GN=Y699_06855 PE=4 SV=1	A0A0J5PPZ1_ASPFM	231 kDa	TRUE	0.691147	-0.0660671	0.626156	-0.0810017	7.31	0.479245	7.88	0.436645	7.72	0.428391	7.61	0.463673	7.7	0.433508	7.8	0.449621
838	Alkaline serine protease OS=Aspergillus fumigatus Z5 GN=Y699_03125 PE=3 SV=1	A0A0J5PPZ3_ASPFM	15 kDa		0.753475	-0.0497822	0.96638	-0.00667974	10.98	0.448964	10.95	0.45245	10.7	0.459732	10.9	0.449685	10.88	0.457001	11.06	0.440634
2185	Cell wall protein OS=Aspergillus fumigatus Z5 GN=Y699_07973 PE=4 SV=1	A0A0J5PPZ5_ASPFM	19 kDa	TRUE	0.0296028	0.354993	0.856679	0.0294819	10.08	0.482932	9.49	0.435324	10.24	0.477362	9.72	0.42893	9.76	0.435208	9.51	0.451729
732	Plasma membrane phosphate transporter Pho87 OS=Aspergillus fumigatus Z5 GN=Y699_06860 PE=4 SV=1	A0A0J5PPZ6_ASPFM	162 kDa		0.710636	-0.058242	0.94285	0.0112493	10.16	0.452114	10.23	0.427716	10.05	0.43074	10.1	0.443044	10.27	0.436129	10.29	0.438347
2298	Ankyrin repeat protein OS=Aspergillus fumigatus Z5 GN=Y699_07805 PE=4 SV=1	A0A0J5PQ06_ASPFM	67 kDa		0.906011	0.0192721	0.882167	-0.0241895	9.14	0.47354	9.11	0.424575	9.02	0.426266	9.11	0.447781	9.03	0.423781	9.19	0.537334
3030	FAD dependent oxidoreductase OS=Aspergillus fumigatus Z5 GN=Y699_06875 PE=4 SV=1	A0A0J5PQ08_ASPFM	43 kDa		0.428289	-0.129498	0.943971	-0.0114836	8.76	0.58484	9.33	0.424851	8.92	0.510617	9.16	0.420448	9.27	0.42241	9.39	0.441608
2911	Signal recognition particle subunit SRP68 OS=Aspergillus fumigatus Z5 GN=Y699_06885 PE=3 SV=1	A0A0J5PQ17_ASPFM	68 kDa	TRUE	0.770455	0.04812	0.654704	0.0737363	8.71	0.630628	8.62	0.43262	8.83	0.444165	8.44	0.45145	8.85	0.436482	8.74	0.467276
704	Inosine-5'-monophosphate dehydrogenase OS=Aspergillus fumigatus Z5 GN=Y699_03145 PE=3 SV=1	A0A0J5PQ18_ASPFM	58 kDa	TRUE	0.825448	-0.0347792	0.867469	-0.0263093	10.44	0.611849	10.36	0.47294	10.33	0.524746	10.14	0.515841	10.5	0.483498	10.21	0.51922
2767	GNAT family N-acetyltransferase OS=Aspergillus fumigatus Z5 GN=Y699_07998 PE=4 SV=1	A0A0J5PQ22_ASPFM	17 kDa		0.801374	0.0415761	0.656377	-0.0735314	8.51	0.422161	8.54	0.425843	8.45	0.420938	8.6	0.420885	8.42	0.426911	8.5	0.421595
57	Peptidyl-prolyl cis-trans isomerase OS=Aspergillus fumigatus Z5 GN=Y699_03155 PE=3 SV=1	A0A0J5PQ31_ASPFM	19 kDa		0.567401	-0.0924924	0.943851	-0.0113851	9.54	0.474427	9.4	0.442519	9.1	0.478051	9.26	0.452385	9.46	0.459441	9.36	0.450106
2186	C2H2 finger domain-containing protein, putative OS=Aspergillus fumigatus Z5 GN=Y699_06905 PE=4 SV=1	A0A0J5PQ33_ASPFM	47 kDa		0.518845	0.105168	0.380209	0.143004	9.37	0.45878	9.12	0.433727	9.12	0.420944	9.35	0.426531	9.36	0.446876	9.45	0.432479
1557	Isochorismatase family hydrolase, putative OS=Aspergillus fumigatus Z5 GN=Y699_03160 PE=4 SV=1	A0A0J5PQ35_ASPFM	25 kDa		0.871762	-0.0261188	0.741609	-0.0533389	9.48	0.558377	9.34	0.449203	9.16	0.429533	9.28	0.442964	9.28	0.435431	9.31	0.427745
3046	2-dehydropantoate 2-reductase OS=Aspergillus fumigatus Z5 GN=Y699_08013 PE=3 SV=1	A0A0J5PQ38_ASPFM	37 kDa		0.983794	-0.00333889	0.955905	-0.00908647	8.72	0.429173	8.81	0.422603	8.62	0.426843	8.83	0.425926	8.85	0.440866	8.82	0.455317
3169	Glucan 1,3-beta-glucosidase A OS=Aspergillus fumigatus Z5 GN=Y699_06915 PE=3 SV=1	A0A0J5PQ40_ASPFM	46 kDa		0.0813895	0.285662	0.357423	0.150863	8.77	0.445531	8.64	0.442981	8.95	0.41672	9.17	0.446071	8.97	0.419022	8.99	0.428061
354	Dihydroxy acid dehydratase, putative OS=Aspergillus fumigatus Z5 GN=Y699_06920 PE=3 SV=1	A0A0J5PQ44_ASPFM	65 kDa	TRUE	0.748031	-0.0512596	0.0780692	0.28093	9.55	0.535022	10.03	0.450952	9.84	0.462724	9.99	0.455301	10.64	0.52339	10.32	0.485743
1236	Peptide hydrolase OS=Aspergillus fumigatus Z5 GN=Y699_08023 PE=3 SV=1	A0A0J5PQ46_ASPFM	54 kDa		0.787172	0.0438432	0.353857	0.150533	10.57	0.513364	10.79	0.434191	10.57	0.474268	11.01	0.451023	10.98	0.450686	11.16	0.467537
2988	FAD dependent oxidoreductase superfamily OS=Aspergillus fumigatus Z5 GN=Y699_07850 PE=4 SV=1	A0A0J5PQ47_ASPFM	47 kDa		0.800688	0.0402846	0.564185	0.0920804	6.4	0.463122	6.55	0.431897	6.52	0.434598	6.72	0.433463	6.77	0.436586	6.91	0.463181
705	Topoisomerase I OS=Aspergillus fumigatus Z5 GN=Y699_06925 PE=4 SV=1	A0A0J5PQ48_ASPFM	99 kDa	TRUE	0.912455	0.017667	0.991843	-0.00164247	9.74	0.45908	9.45	0.450818	9.52	0.448748	9.29	0.471884	9.57	0.440072	9.41	0.428353
643	Protein transport protein Sec23 OS=Aspergillus fumigatus Z5 GN=Y699_06935 PE=4 SV=1	A0A0J5PQ55_ASPFM	85 kDa		0.141147	-0.232483	0.6105	-0.0804231	9.66	0.559516	10.32	0.473732	9.89	0.431339	9.91	0.449229	10.16	0.448112	10.27	0.493817
1833	Uncharacterized protein OS=Aspergillus fumigatus Z5 GN=Y699_00012 PE=4 SV=1	A0A0J5PQ57_ASPFM	66 kDa		0.274936	0.175294	0.403011	0.134249	9.45	0.471421	9.56	0.431532	9.88	0.446474	9.67	0.434581	9.74	0.427352	9.91	0.425952
795	Uncharacterized protein OS=Aspergillus fumigatus Z5 GN=Y699_07865 PE=4 SV=1	A0A0J5PQ61_ASPFM	11 kDa		0.963239	0.00765269	0.334852	-0.160139	9.01	0.483102	8.5	0.441497	8.27	0.439526	8.54	0.438569	8.17	0.446219	8.33	0.476127
3143	Allergen Asp F4 OS=Aspergillus fumigatus Z5 GN=Y699_03165 PE=4 SV=1	A0A0J5PQ68_ASPFM	34 kDa		0.592347	0.0868899	0.737882	0.0543002	9.99	0.424185	9.65	0.426708	9.77	0.432912	9.68	0.42365	10.02	0.43981	9.53	0.417656
644	Glycosyl hydrolase, putative OS=Aspergillus fumigatus Z5 GN=Y699_06955 PE=3 SV=1	A0A0J5PQ71_ASPFM	75 kDa	TRUE	0.527597	-0.100194	0.387476	0.136967	9.63	0.554579	10.01	0.447099	9.75	0.446279	9.86	0.431923	10.21	0.467737	10.27	0.495775
167	Beta-xylosidase OS=Aspergillus fumigatus Z5 GN=Y699_07880 PE=4 SV=1	A0A0J5PQ76_ASPFM	83 kDa		0.724031	0.0578455	0.856173	-0.0296925	8.7	0.474204	8.84	0.441867	8.82	0.443751	8.9	0.433799	8.79	0.438067	8.89	0.442446
327	F-actin capping protein beta subunit OS=Aspergillus fumigatus Z5 GN=Y699_06965 PE=4 SV=1	A0A0J5PQ79_ASPFM	30 kDa		0.979627	-0.00419348	0.895271	-0.0216119	8.88	0.438685	8.77	0.458919	8.72	0.434608	8.66	0.445552	8.92	0.45563	8.62	0.45849
1558	Beta-galactosidase OS=Aspergillus fumigatus Z5 GN=Y699_00042 PE=4 SV=1	A0A0J5PQ83_ASPFM	63 kDa		0.81716	-0.0383167	0.901884	-0.0204323	7.12	0.68574	7.65	0.45172	7.43	0.439751	7.55	0.424307	7.5	0.426184	7.75	0.441592
582	GNAT family acetyltransferase OS=Aspergillus fumigatus Z5 GN=Y699_00047 PE=4 SV=1	A0A0J5PQ88_ASPFM	29 kDa		0.0380799	-0.333235	0.188785	-0.211021	9.7	0.450821	9.9	0.476689	9.42	0.4366	9.17	0.472643	9.69	0.440918	9.47	0.431588
1772	Uncharacterized protein OS=Aspergillus fumigatus Z5 GN=Y699_03205 PE=4 SV=1	A0A0J5PQA4_ASPFM	28 kDa	TRUE	0.481817	0.114204	0.812242	0.0385709	7.36	0.463229	6.82	0.496625	7.22	0.508308	6.83	0.433053	7.09	0.429601	6.89	0.47599
2818	mRNA cleavage and polyadenylation specificity factor complex subunit OS=Aspergillus fumigatus Z5 GN=Y699_06990 PE=4 SV=1	A0A0J5PQA5_ASPFM	29 kDa		0.700497	0.0629624	0.600374	0.0857186	9.18	0.654483	8.71	0.426362	8.87	0.521859	8.64	0.435323	8.94	0.446307	8.86	0.511315
2187	NADH-dependent flavin oxidoreductase OS=Aspergillus fumigatus Z5 GN=Y699_03215 PE=4 SV=1	A0A0J5PQB3_ASPFM	46 kDa	TRUE	0.638826	0.0754379	0.951196	0.00983635	9.26	0.480101	9.41	0.43025	9.42	0.424347	9.49	0.438076	9.45	0.427086	9.5	0.427585
203	GMC oxidoreductase, putative OS=Aspergillus fumigatus Z5 GN=Y699_07925 PE=3 SV=1	A0A0J5PQC3_ASPFM	64 kDa		0.499431	-0.106719	0.111798	-0.251284	10.3	0.555618	10.33	0.46776	10.03	0.45865	10.12	0.447725	9.96	0.446671	10.02	0.456056
296	Alpha-L-fucosidase OS=Aspergillus fumigatus Z5 GN=Y699_00087 PE=4 SV=1	A0A0J5PQC4_ASPFM	87 kDa		0.963094	-0.00750779	0.765675	-0.048353	9.43	0.563269	9.9	0.441914	9.7	0.435356	9.91	0.440083	9.73	0.435375	9.98	0.446823
2751	Uncharacterized protein OS=Aspergillus fumigatus Z5 GN=Y699_03240 PE=4 SV=1	A0A0J5PQD7_ASPFM	20 kDa		0.562214	-0.0945786	0.756356	0.0505959	8.94	0.466108	8.93	0.429206	8.71	0.422751	8.72	0.425215	9.13	0.438081	8.94	0.421726
826	RuvB-like helicase OS=Aspergillus fumigatus Z5 GN=Y699_07025 PE=3 SV=1	A0A0J5PQE0_ASPFM	51 kDa		0.951894	0.00968829	0.34893	0.150363	10.43	0.818395	10.16	0.419904	10.21	0.421828	10.04	0.420112	10.27	0.436219	10.57	0.575782
2844	MFS transporter, putative OS=Aspergillus fumigatus Z5 GN=Y699_07945 PE=4 SV=1	A0A0J5PQE4_ASPFM	57 kDa	TRUE	0.315728	-0.166589	0.520355	-0.106699	7.39	0.489047	8.31	0.427363	8	0.420674	7.84	0.444207	8.17	0.420016	8.09	0.420341
2430	Vacuolar sorting-associated protein (Vps27), putative OS=Aspergillus fumigatus Z5 GN=Y699_03250 PE=4 SV=1	A0A0J5PQE7_ASPFM	79 kDa		0.354152	0.151896	0.831968	0.0347837	9.33	0.431685	9.04	0.484568	9.42	0.570449	9.01	0.433095	9.3	0.418047	9.02	0.451531
1176	NADH-dependent flavin oxidoreductase, putative OS=Aspergillus fumigatus Z5 GN=Y699_00117 PE=4 SV=1	A0A0J5PQE9_ASPFM	47 kDa	TRUE	0.879917	0.023695	0.409918	-0.129253	10.64	0.542487	10.87	0.458185	10.84	0.470994	10.8	0.43964	10.62	0.454536	10.82	0.454095
1010	Class II aldolase/adducin domain-containing protein OS=Aspergillus fumigatus Z5 GN=Y699_07950 PE=4 SV=1	A0A0J5PQF2_ASPFM	32 kDa		0.875352	-0.0241261	0.386473	0.133128	10.37	0.545601	10.71	0.450679	10.64	0.469774	10.6	0.433392	11	0.482438	10.87	0.50844
2343	60S ribosome biogenesis protein Brx1 OS=Aspergillus fumigatus Z5 GN=Y699_07045 PE=4 SV=1	A0A0J5PQG1_ASPFM	38 kDa		0.731057	-0.0565726	0.910724	0.0184456	8.76	0.5488	8.64	0.429853	8.43	0.441077	8.52	0.439995	8.77	0.446594	8.63	0.424933
1402	Phospho-2-dehydro-3-deoxyheptonate aldolase OS=Aspergillus fumigatus Z5 GN=Y699_07055 PE=3 SV=1	A0A0J5PQH0_ASPFM	37 kDa	TRUE	0.831239	-0.0336774	0.721364	0.0563286	9.98	0.444128	9.92	0.438994	9.77	0.454867	9.84	0.451542	10.09	0.48149	9.99	0.441681
2344	Deoxyhypusine synthase, putative OS=Aspergillus fumigatus Z5 GN=Y699_00142 PE=4 SV=1	A0A0J5PQH1_ASPFM	41 kDa		0.718738	0.0593487	0.845128	0.0321934	7.25	0.527211	7.18	0.480006	7.37	0.502099	7.13	0.44622	7.43	0.498382	7.19	0.485238
1481	Acylphosphatase OS=Aspergillus fumigatus Z5 GN=Y699_03280 PE=3 SV=1	A0A0J5PQH4_ASPFM	15 kDa		0.642955	0.075902	0.84418	0.0321783	9.83	0.456715	9.53	0.436253	9.51	0.436143	9.66	0.436163	9.44	0.435021	9.8	0.440721
2816	Heat shock transcription factor Hsf1, putative OS=Aspergillus fumigatus Z5 GN=Y699_00157 PE=3 SV=1	A0A0J5PQI2_ASPFM	87 kDa	TRUE	0.855239	0.0299226	0.849058	-0.0312113	9.16	0.429952	8.79	0.420377	8.9	0.434146	8.62	0.440315	8.82	0.424181	8.75	0.428519
796	A-pheromone processing metallopeptidase Ste23 OS=Aspergillus fumigatus Z5 GN=Y699_00167 PE=3 SV=1	A0A0J5PQI9_ASPFM	136 kDa	TRUE	0.656513	-0.0703362	0.972699	-0.00540988	9.78	0.58877	9.87	0.460732	9.69	0.438648	9.7	0.472033	9.92	0.473392	9.87	0.46786
2692	Thiamin pyrophosphokinase OS=Aspergillus fumigatus Z5 GN=Y699_07080 PE=4 SV=1	A0A0J5PQJ3_ASPFM	38 kDa		0.969847	0.00620534	0.92648	0.0151436	8.63	0.520409	8.78	0.443253	8.66	0.427273	8.78	0.441872	8.81	0.454282	8.88	0.442844
2284	F-box domain-containing protein OS=Aspergillus fumigatus Z5 GN=Y699_00177 PE=4 SV=1	A0A0J5PQJ5_ASPFM	61 kDa		0.521165	-0.10138	0.352441	-0.146914	9.5	0.56476	10.02	0.451603	9.87	0.415429	9.7	0.444568	9.87	0.421183	9.8	0.420693
162	1,3-beta-glucanosyltransferase OS=Aspergillus fumigatus Z5 GN=Y699_03310 PE=3 SV=1	A0A0J5PQJ6_ASPFM	60 kDa	TRUE	0.538112	0.101551	0.285901	-0.176055	9.8	0.482286	9.62	0.471355	9.5	0.479116	9.85	0.515611	9.18	0.504189	9.54	0.541167
3223	Short chain oxidoreductase/dehydrogenase, putative OS=Aspergillus fumigatus Z5 GN=Y699_07085 PE=3 SV=1	A0A0J5PQJ7_ASPFM	31 kDa	TRUE	0.495146	-0.111738	0.157468	-0.231563	8.98	0.427663	9.52	0.421098	9.14	0.417568	9.32	0.416715	9.03	0.416157	9.29	0.419795
1237	GMP synthase OS=Aspergillus fumigatus Z5 GN=Y699_07975 PE=3 SV=1	A0A0J5PQJ9_ASPFM	59 kDa		0.119885	0.25499	0.619569	0.0814035	9.58	0.438471	9.52	0.447884	10.14	0.552052	9.59	0.439232	9.9	0.471407	9.57	0.430191
2768	RNA binding protein (Arp) OS=Aspergillus fumigatus Z5 GN=Y699_00182 PE=4 SV=1	A0A0J5PQK0_ASPFM	66 kDa		0.881071	0.0244575	0.657877	0.0723806	10.37	0.447458	10.09	0.427256	10.23	0.426758	9.9	0.479016	10.52	0.4366	9.94	0.462122
381	Sugar hydrolase OS=Aspergillus fumigatus Z5 GN=Y699_03315 PE=3 SV=1	A0A0J5PQK2_ASPFM	86 kDa		0.237324	-0.184026	0.859768	0.0274998	10.3	0.626668	11.14	0.44417	10.72	0.455786	10.89	0.439945	11.19	0.44914	11.21	0.469054
1656	Alpha-L-rhamnosidase A, putative OS=Aspergillus fumigatus Z5 GN=Y699_07095 PE=4 SV=1	A0A0J5PQK7_ASPFM	71 kDa		0.492189	0.107279	0.845223	-0.0304923	11.3	0.546352	11.59	0.451072	11.57	0.443728	11.76	0.452508	11.53	0.445703	11.66	0.451944
1323	NADH-ubiquinone oxidoreductase subunit OS=Aspergillus fumigatus Z5 GN=Y699_03320 PE=4 SV=1	A0A0J5PQK8_ASPFM	77 kDa		0.263493	-0.180841	0.459704	-0.119511	9.09	0.463011	9.4	0.465812	9.09	0.431249	8.98	0.431318	9.2	0.427855	9.26	0.437317
382	Uncharacterized protein OS=Aspergillus fumigatus Z5 GN=Y699_07990 PE=4 SV=1	A0A0J5PQK9_ASPFM	20 kDa	TRUE	0.0417729	-0.323655	0.510855	-0.104469	9.87	0.515799	10.6	0.482316	9.97	0.464535	10.1	0.436721	10.36	0.526782	10.53	0.474214
2835	F1F0 ATP synthase subunit F (Atp17) OS=Aspergillus fumigatus Z5 GN=Y699_03325 PE=4 SV=1	A0A0J5PQL3_ASPFM	11 kDa		0.900922	-0.0207029	0.517487	0.107627	12.25	0.46441	12.25	0.473462	12.5	0.44785	11.75	0.478112	12.89	0.566397	11.97	0.436117
797	Alpha-1,3-glucan synthase, putative OS=Aspergillus fumigatus Z5 GN=Y699_07995 PE=4 SV=1	A0A0J5PQL4_ASPFM	273 kDa	TRUE	0.967123	0.00664752	0.654123	-0.0722534	9.22	0.477734	9.35	0.474076	9.25	0.428179	9.31	0.449511	9.27	0.441577	9.29	0.434762
516	Vacuolar dynamin-like GTPase VpsA OS=Aspergillus fumigatus Z5 GN=Y699_00202 PE=3 SV=1	A0A0J5PQM1_ASPFM	78 kDa	TRUE	0.853109	-0.0300164	0.74331	-0.0530775	9.51	0.460369	9.44	0.466318	9.46	0.453928	9.16	0.469258	9.52	0.480456	9.26	0.490832
1177	RNA binding protein Jsn1 OS=Aspergillus fumigatus Z5 GN=Y699_03335 PE=4 SV=1	A0A0J5PQM4_ASPFM	127 kDa		0.694958	-0.064527	0.982322	-0.00364707	7.12	0.441038	7.25	0.436854	7.04	0.438566	7.04	0.448847	7.29	0.473094	7.24	0.462275
1011	Splicing factor 3a subunit 3 OS=Aspergillus fumigatus Z5 GN=Y699_00207 PE=4 SV=1	A0A0J5PQM7_ASPFM	59 kDa	TRUE	0.313032	0.166017	0.825635	0.0362535	9.14	0.451712	8.72	0.439171	9.12	0.471785	8.73	0.443698	8.96	0.431436	8.74	0.44701
764	Cytoplasmic asparaginyl-tRNA synthetase OS=Aspergillus fumigatus Z5 GN=Y699_03340 PE=3 SV=1	A0A0J5PQM9_ASPFM	65 kDa		0.807057	-0.0385575	0.669849	0.0672712	9.88	0.615074	9.82	0.492111	9.74	0.463919	9.66	0.535314	9.99	0.508894	9.92	0.466233
920	Thiamine biosynthesis protein (Nmt1) OS=Aspergillus fumigatus Z5 GN=Y699_00212 PE=4 SV=1	A0A0J5PQN2_ASPFM	38 kDa		0.0881812	-0.270103	0.0150598	0.384562	10.14	0.442193	10.35	0.440111	9.8	0.465977	10.03	0.44096	11	0.517918	10.84	0.477455
1118	Amine oxidase OS=Aspergillus fumigatus Z5 GN=Y699_08020 PE=3 SV=1	A0A0J5PQN3_ASPFM	75 kDa	TRUE	0.968312	0.00617978	0.691953	0.061612	10.48	0.493819	10.42	0.46749	10.34	0.476131	10.39	0.461028	10.57	0.453994	10.53	0.446028
2936	Uncharacterized protein OS=Aspergillus fumigatus Z5 GN=Y699_03345 PE=4 SV=1	A0A0J5PQN5_ASPFM	59 kDa		0.809212	-0.0400551	0.596746	-0.087764	7.86	0.426457	8.31	0.426878	8.11	0.428356	8.19	0.428204	8.16	0.426887	8.21	0.426701
1403	DNA helicase OS=Aspergillus fumigatus Z5 GN=Y699_00217 PE=3 SV=1	A0A0J5PQN8_ASPFM	80 kDa		0.5495	0.0994033	0.50793	0.109939	8.55	0.493077	8.13	0.451479	8.45	0.462082	8.07	0.498575	8.54	0.471921	8.24	0.442862
3131	3-oxoacyl-[acyl-carrier-protein] synthase OS=Aspergillus fumigatus Z5 GN=Y699_03350 PE=3 SV=1	A0A0J5PQP0_ASPFM	45 kDa		0.380396	0.143453	0.367365	0.147374	8.96	0.436912	8.63	0.416281	8.84	0.419655	8.8	0.422903	8.9	0.418213	8.97	0.415834
664	Putative histone acetylase complex subunit Paf400 OS=Aspergillus fumigatus Z5 GN=Y699_00222 PE=4 SV=1	A0A0J5PQP3_ASPFM	445 kDa	TRUE	0.583534	0.0883298	0.728174	0.0559842	9.31	0.558853	9.14	0.454146	9.25	0.494483	9.18	0.508844	9.3	0.526298	9.26	0.565326
1989	Calcium/mangenease P-type ATPase, putative OS=Aspergillus fumigatus Z5 GN=Y699_03360 PE=3 SV=1	A0A0J5PQQ2_ASPFM	114 kDa		0.567276	0.0944082	0.536769	0.101913	8.98	0.417089	8.45	0.420445	8.69	0.441116	8.42	0.427701	8.81	0.424498	8.55	0.438245
1852	Gamma-tubulin complex component GCP5, putative OS=Aspergillus fumigatus Z5 GN=Y699_00237 PE=3 SV=1	A0A0J5PQR0_ASPFM	102 kDa		0.0752073	0.295757	0.53133	0.104064	8.53	0.562573	7.45	0.432274	8.04	0.434869	7.91	0.429624	7.74	0.429902	7.8	0.432274
1404	PHD finger and JmjC domain-containing protein, putative OS=Aspergillus fumigatus Z5 GN=Y699_03370 PE=4 SV=1	A0A0J5PQR3_ASPFM	157 kDa		0.996551	-0.000695521	0.888301	-0.0225963	9.34	0.531736	9.4	0.431739	9.31	0.45436	9.34	0.433199	9.38	0.422096	9.43	0.434119
2250	Uncharacterized protein OS=Aspergillus fumigatus Z5 GN=Y699_00034 PE=4 SV=1	A0A0J5PQR5_ASPFM	40 kDa		0.569691	0.0901932	0.501983	0.106489	10.41	0.496811	10.26	0.582978	10.51	0.606328	10.15	0.423401	10.46	0.51804	10.48	0.42174
43	Nicotinamide nucleotide transhydrogenase, putative OS=Aspergillus fumigatus Z5 GN=Y699_00242 PE=4 SV=1	A0A0J5PQR6_ASPFM	114 kDa		0.979687	0.00422517	0.523211	-0.105941	7.49	0.565233	7.6	0.460893	7.51	0.457786	7.52	0.455477	7.45	0.451585	7.41	0.454184
389	Peroxisomal dehydratase OS=Aspergillus fumigatus Z5 GN=Y699_00039 PE=4 SV=1	A0A0J5PQS0_ASPFM	34 kDa		0.732706	-0.0550678	0.588924	0.0870877	9.25	0.507664	9.76	0.437378	9.5	0.451937	9.72	0.435032	10.06	0.457695	9.79	0.457933
2773	MFS sugar transporter OS=Aspergillus fumigatus Z5 GN=Y699_00247 PE=3 SV=1	A0A0J5PQS1_ASPFM	56 kDa	TRUE	0.45039	-0.124599	0.431384	-0.129863	8.38	0.556049	8.91	0.661282	8.53	0.47179	8.68	0.44501	8.6	0.462666	8.81	0.427527
466	Putative chromatin remodeling and histone acetyltransferase complexes subunit (Arp4) OS=Aspergillus fumigatus Z5 GN=Y699_03385 PE=3 SV=1	A0A0J5PQS6_ASPFM	51 kDa		0.929739	-0.0140284	0.757986	-0.0490172	10.23	0.649386	10.48	0.460379	10.25	0.456651	10.5	0.458693	10.42	0.443808	10.47	0.444477
2580	Phosducin family protein OS=Aspergillus fumigatus Z5 GN=Y699_03049 PE=4 SV=1	A0A0J5PQS9_ASPFM	28 kDa		0.350615	-0.152295	0.74364	-0.0533481	10.15	0.443324	10.48	0.430993	10.34	0.431632	9.96	0.434933	10.67	0.450601	10.12	0.442224
2034	SNARE complex subunit (Vam7), putative OS=Aspergillus fumigatus Z5 GN=Y699_03054 PE=4 SV=1	A0A0J5PQT3_ASPFM	42 kDa		0.443269	0.126823	0.538002	0.101859	9.52	0.502629	8.98	0.480605	9.43	0.614094	8.82	0.498473	9.35	0.486242	9.09	0.552343
2251	Aromatic amino acid aminotransferase, putative OS=Aspergillus fumigatus Z5 GN=Y699_00262 PE=4 SV=1	A0A0J5PQT9_ASPFM	67 kDa		0.651419	-0.0725386	0.772948	-0.0463067	9.51	0.520756	9.56	0.478848	9.32	0.503797	9.42	0.469751	9.53	0.444532	9.51	0.547811
3179	60S ribosomal protein L24b OS=Aspergillus fumigatus Z5 GN=Y699_03064 PE=4 SV=1	A0A0J5PQU3_ASPFM	22 kDa		0.986406	0.00283242	0.42605	0.132273	8.03	0.423818	7.83	0.420305	7.82	0.457876	7.77	0.463155	8.16	0.431331	8.07	0.441695
1064	DnaJ domain-containing protein OS=Aspergillus fumigatus Z5 GN=Y699_00267 PE=4 SV=1	A0A0J5PQU5_ASPFM	88 kDa	TRUE	0.615506	0.0797495	0.898698	-0.0202145	10.06	0.472513	9.64	0.441206	9.71	0.430245	9.66	0.432176	9.67	0.43389	9.65	0.435328
966	Replication factor A 1, rfa1 OS=Aspergillus fumigatus Z5 GN=Y699_03405 PE=4 SV=1	A0A0J5PQU8_ASPFM	68 kDa	TRUE	0.646098	-0.0734519	0.628299	-0.077416	9.56	0.498239	9.6	0.481472	9.41	0.47547	9.41	0.436832	9.51	0.483697	9.52	0.449971
2973	Small nucleolar ribonucleoprotein complex subunit (Pwp2), putative OS=Aspergillus fumigatus Z5 GN=Y699_00272 PE=4 SV=1	A0A0J5PQV0_ASPFM	102 kDa		0.222745	0.196357	0.244533	0.18748	7.42	0.458104	6.41	0.42655	7.15	0.447113	6.71	0.436976	7.17	0.431504	6.89	0.437879
1960	AAA family ATPase, putative OS=Aspergillus fumigatus Z5 GN=Y699_03410 PE=3 SV=1	A0A0J5PQV3_ASPFM	85 kDa		0.240613	0.190724	0.558374	0.0951197	9.55	0.456702	9.1	0.471217	9.51	0.538733	9.17	0.435864	9.3	0.445703	9.34	0.422174
1961	GTP cyclohydrolase I OS=Aspergillus fumigatus Z5 GN=Y699_00277 PE=3 SV=1	A0A0J5PQV6_ASPFM	37 kDa		0.215106	-0.203003	0.936565	0.0130209	8.47	0.450674	8.89	0.44202	8.54	0.443698	8.44	0.443898	9.01	0.467262	8.83	0.424923
765	Riboflavin-specific deaminase OS=Aspergillus fumigatus Z5 GN=Y699_03415 PE=4 SV=1	A0A0J5PQV7_ASPFM	124 kDa		0.349821	-0.146195	0.408368	-0.129243	10.44	0.451919	10.46	0.468545	10.13	0.442081	10.2	0.438492	10.34	0.442057	10.26	0.43373
1178	Uncharacterized protein OS=Aspergillus fumigatus Z5 GN=Y699_03079 PE=4 SV=1	A0A0J5PQW0_ASPFM	108 kDa		0.737764	-0.0536968	0.843265	-0.0316974	9.62	0.504774	9.51	0.443975	9.37	0.443145	9.34	0.429515	9.47	0.550786	9.52	0.464676
2035	Uncharacterized protein OS=Aspergillus fumigatus Z5 GN=Y699_03420 PE=4 SV=1	A0A0J5PQW3_ASPFM	20 kDa		0.758171	0.050644	0.836158	0.0340111	8.85	0.444749	8.75	0.477169	8.67	0.474867	8.86	0.428432	8.81	0.444916	8.9	0.481757
2036	Aldehyde reductase OS=Aspergillus fumigatus Z5 GN=Y699_03084 PE=4 SV=1	A0A0J5PQW4_ASPFM	33 kDa	TRUE	0.50945	-0.104896	0.209614	0.199318	9.73	0.437943	10.02	0.434072	9.76	0.433271	9.87	0.432391	10.48	0.47797	10.2	0.452001
883	Uncharacterized protein OS=Aspergillus fumigatus Z5 GN=Y699_00114 PE=4 SV=1	A0A0J5PQX8_ASPFM	22 kDa		0.362795	0.150662	0.77984	0.0462765	10.77	0.462089	10.92	0.442416	10.91	0.436271	11.3	0.490951	10.72	0.463122	11.34	0.520414
1324	HDA1 complex subunit OS=Aspergillus fumigatus Z5 GN=Y699_00297 PE=4 SV=1	A0A0J5PQX9_ASPFM	130 kDa	TRUE	0.213854	0.20656	0.657353	0.0737099	9.5	0.550351	8.76	0.452991	9.51	0.547386	8.61	0.480223	9.19	0.438003	8.8	0.478655
2188	Uncharacterized protein OS=Aspergillus fumigatus Z5 GN=Y699_03435 PE=4 SV=1	A0A0J5PQY0_ASPFM	23 kDa		0.398762	0.138412	0.418131	0.132781	9.39	0.429375	9.03	0.452826	9.31	0.439624	9.11	0.466527	9.54	0.628596	9.06	0.449105
2629	Flocculation suppression protein OS=Aspergillus fumigatus Z5 GN=Y699_03440 PE=3 SV=1	A0A0J5PQY4_ASPFM	64 kDa		0.187076	0.219218	0.200703	0.212602	9.75	0.545207	8.89	0.416401	9.56	0.45061	8.95	0.454748	9.66	0.604159	9.05	0.434986
665	Nucleoside diphosphate kinase OS=Aspergillus fumigatus Z5 GN=Y699_00307 PE=3 SV=1	A0A0J5PQZ1_ASPFM	17 kDa		0.410043	-0.124868	0.775215	-0.0432722	11.54	0.501542	11.65	0.448971	11.44	0.463156	11.37	0.463708	11.62	0.442385	11.62	0.47365
67	Thioredoxin reductase OS=Aspergillus fumigatus Z5 GN=Y699_00312 PE=4 SV=1	A0A0J5PQZ5_ASPFM	43 kDa	TRUE	0.366851	0.146014	0.35478	-0.149783	9.99	0.506274	9.78	0.463974	9.81	0.472938	10.01	0.465056	9.5	0.500735	9.7	0.543043
2870	ATPase inhibitor, putative OS=Aspergillus fumigatus Z5 GN=Y699_03119 PE=4 SV=1	A0A0J5PQZ6_ASPFM	11 kDa		0.866563	0.0278825	0.169048	0.228192	11.45	0.544508	10.47	0.425156	10.83	0.443666	10.09	0.62289	11.22	0.551839	10.58	0.565446
1179	DEAD helicases superfamily protein (Aquarius) OS=Aspergillus fumigatus Z5 GN=Y699_03455 PE=4 SV=1	A0A0J5PQZ8_ASPFM	163 kDa		0.638961	0.0757645	0.905002	-0.0192729	9.96	0.501739	10.13	0.427301	10.4	0.495142	9.92	0.512134	10.26	0.448136	10.04	0.426097
3086	Uncharacterized protein OS=Aspergillus fumigatus Z5 GN=Y699_03124 PE=4 SV=1	A0A0J5PR01_ASPFM	64 kDa	TRUE	0.74355	0.0543026	0.674146	0.0697759	8.36	0.420372	8.2	0.425043	8.18	0.42179	8.3	0.430309	8.28	0.420959	8.47	0.417752
2258	Translocase complex component (Tim50), putative OS=Aspergillus fumigatus Z5 GN=Y699_03129 PE=4 SV=1	A0A0J5PR02_ASPFM	59 kDa		0.237189	0.196093	0.44313	0.127224	10.25	0.491675	10	0.482647	10.68	0.450491	9.84	0.419477	10.5	0.487134	10.11	0.422683
1657	Alanine racemase family protein OS=Aspergillus fumigatus Z5 GN=Y699_03460 PE=3 SV=1	A0A0J5PR04_ASPFM	31 kDa		0.911547	0.017541	0.787368	-0.0425854	10.11	0.46939	9.99	0.440072	9.92	0.453788	9.96	0.442453	9.96	0.449996	9.98	0.434306
3159	MFS transporter OS=Aspergillus fumigatus Z5 GN=Y699_03465 PE=4 SV=1	A0A0J5PR09_ASPFM	53 kDa		0.809483	-0.0388314	0.33323	-0.155853	8.76	0.932049	9.43	0.447309	9.28	0.428982	9.28	0.444788	9.21	0.444954	9.24	0.421712
2259	Myo-inositol-1(Or 4)-monophosphatase OS=Aspergillus fumigatus Z5 GN=Y699_03470 PE=4 SV=1	A0A0J5PR12_ASPFM	39 kDa	TRUE	0.411768	-0.135647	0.907573	0.0191768	8.11	0.679925	8.74	0.440356	8.29	0.477746	8.57	0.433341	8.8	0.449273	8.78	0.449938
1894	Chitinase OS=Aspergillus fumigatus Z5 GN=Y699_00332 PE=3 SV=1	A0A0J5PR13_ASPFM	80 kDa		0.85239	-0.0298535	0.872887	-0.0256669	10.65	0.516251	11.12	0.43392	10.89	0.436579	11.1	0.433567	10.95	0.435558	11.26	0.44006
733	Cleavage and polyadenylation specific factor 5 OS=Aspergillus fumigatus Z5 GN=Y699_00169 PE=4 SV=1	A0A0J5PR20_ASPFM	32 kDa		0.64866	-0.0713429	0.717327	-0.0566722	10.37	0.509952	10.39	0.450114	10.19	0.438265	10.23	0.439234	10.32	0.457037	10.36	0.439162
1559	Golgi to endosome transport protein (Ent3), putative OS=Aspergillus fumigatus Z5 GN=Y699_03149 PE=4 SV=1	A0A0J5PR21_ASPFM	59 kDa		0.621772	0.0795058	0.996946	0.000616989	7.46	0.469937	6.88	0.450318	7.25	0.444377	6.72	0.528157	7.12	0.435409	6.76	0.462883
1658	NADH-ubiquinone oxidoreductase OS=Aspergillus fumigatus Z5 GN=Y699_00174 PE=4 SV=1	A0A0J5PR24_ASPFM	24 kDa		0.374059	0.141556	0.113756	0.251762	10.51	0.488121	10.06	0.452242	10.2	0.568121	10.27	0.600912	10.68	0.699769	10.3	0.582664
2777	Alkaline phosphatase family protein OS=Aspergillus fumigatus Z5 GN=Y699_00342 PE=4 SV=1	A0A0J5PR25_ASPFM	74 kDa		0.653436	0.0704095	0.914115	-0.0169115	9.79	0.458833	10.02	0.461489	10.1	0.752706	10	0.431263	10.07	0.432039	10.02	0.418966
766	Alpha-galactosidase OS=Aspergillus fumigatus Z5 GN=Y699_00179 PE=3 SV=1	A0A0J5PR28_ASPFM	181 kDa		0.885317	0.0226766	0.530814	-0.0985434	10.02	0.494411	10.22	0.461595	10.13	0.433395	10.21	0.459713	10.12	0.442571	10.12	0.452228
2345	Transcription/RNA-processing factor Ssu72 OS=Aspergillus fumigatus Z5 GN=Y699_03159 PE=4 SV=1	A0A0J5PR30_ASPFM	32 kDa		0.834883	-0.0333275	0.451064	-0.12049	9.58	0.460096	9.58	0.424739	9.44	0.423016	9.45	0.425068	9.49	0.421084	9.38	0.499102
839	Cysteine synthase OS=Aspergillus fumigatus Z5 GN=Y699_00184 PE=4 SV=1	A0A0J5PR33_ASPFM	40 kDa		0.775691	-0.0447595	0.610329	-0.0800361	10.25	0.465489	10.21	0.448414	10.03	0.470926	10.1	0.432911	10.16	0.43914	10.1	0.44215
1405	Carboxylic ester hydrolase OS=Aspergillus fumigatus Z5 GN=Y699_03490 PE=3 SV=1	A0A0J5PR34_ASPFM	64 kDa		0.743513	0.0525522	0.589146	-0.0867451	10.34	0.485133	10.23	0.429467	10.1	0.435847	10.34	0.433488	10.06	0.441787	10.22	0.432881
2037	Actin interacting protein 2 OS=Aspergillus fumigatus Z5 GN=Y699_00189 PE=4 SV=1	A0A0J5PR37_ASPFM	60 kDa		0.915876	-0.0170472	0.764218	0.0483873	9.62	0.483514	9.56	0.445994	9.38	0.441321	9.55	0.447509	9.8	0.459259	9.54	0.486651
611	Uncharacterized protein OS=Aspergillus fumigatus Z5 GN=Y699_00352 PE=4 SV=1	A0A0J5PR38_ASPFM	56 kDa		0.940321	0.0121844	0.669316	-0.0695045	9.52	0.565863	9.8	0.445727	9.65	0.432734	9.82	0.437676	9.57	0.437067	9.87	0.434913
734	Antigen OS=Aspergillus fumigatus Z5 GN=Y699_00199 PE=4 SV=1	A0A0J5PR44_ASPFM	20 kDa		0.147804	0.239241	0.908937	0.0189098	8.87	0.478981	8.78	0.464715	9.02	0.475096	9.22	0.504396	8.71	0.473192	9.06	0.608738
248	Eukaryotic translation initiation factor 3 subunit C OS=Aspergillus fumigatus Z5 GN=NIP1 PE=3 SV=1	A0A0J5PR49_ASPFM	98 kDa		0.895854	-0.0212384	0.929369	0.0143771	9.47	0.487529	9.57	0.449731	9.62	0.457064	9.31	0.475264	9.8	0.463305	9.45	0.449579
3097	Uncharacterized protein OS=Aspergillus fumigatus Z5 GN=Y699_03510 PE=4 SV=1	A0A0J5PR53_ASPFM	39 kDa		0.96433	-0.00671652	0.627225	0.073059	6.07	0.451081	5.94	0.454796	5.97	0.459267	5.81	0.450044	6.31	0.513539	6.11	0.448066
1180	Glycine dehydrogenase OS=Aspergillus fumigatus Z5 GN=Y699_03515 PE=3 SV=1	A0A0J5PR58_ASPFM	115 kDa		0.752454	0.0514893	0.972871	0.00555087	8.98	0.46889	9.08	0.442665	9.01	0.428976	9.17	0.432652	9.08	0.438133	9.19	0.456666
2442	DNA directed RNA polymerase III subunit Rpc82, putative OS=Aspergillus fumigatus Z5 GN=Y699_00377 PE=4 SV=1	A0A0J5PR61_ASPFM	73 kDa	TRUE	0.504655	0.108624	0.637752	0.0766403	9.24	0.465484	8.79	0.43302	8.93	0.423302	8.88	0.421867	8.99	0.419853	8.95	0.42482
840	Homocysteine synthase CysD OS=Aspergillus fumigatus Z5 GN=Y699_00382 PE=3 SV=1	A0A0J5PR65_ASPFM	47 kDa	TRUE	0.00501295	-0.446006	0.0643904	-0.293806	10.07	0.569391	10.85	0.516489	9.95	0.484595	10.21	0.433817	10.48	0.461626	10.34	0.450129
1012	Acid phosphatase OS=Aspergillus fumigatus Z5 GN=Y699_03525 PE=4 SV=1	A0A0J5PR66_ASPFM	46 kDa		0.468328	0.117672	0.575302	-0.0909296	9.26	0.451962	9.32	0.448737	9.37	0.442836	9.47	0.443411	9.15	0.447849	9.31	0.476559
282	Peptidyl-prolyl cis-trans isomerase OS=Aspergillus fumigatus Z5 GN=Y699_03169 PE=4 SV=1	A0A0J5PR72_ASPFM	15 kDa		0.334705	0.158687	0.988116	0.00245046	9.04	0.470082	8.66	0.45581	8.76	0.444236	8.94	0.465037	8.69	0.456298	8.77	0.445139
237	Cytochrome c oxidase subunit Va OS=Aspergillus fumigatus Z5 GN=Y699_00239 PE=4 SV=1	A0A0J5PR78_ASPFM	18 kDa		0.0720318	0.296633	0.7267	0.0576457	9.53	0.465042	8.85	0.445234	9.55	0.528254	9	0.453366	9.14	0.443492	8.95	0.449482
2847	Uncharacterized protein OS=Aspergillus fumigatus Z5 GN=Y699_00397 PE=4 SV=1	A0A0J5PR80_ASPFM	43 kDa		0.319304	-0.157581	0.13855	-0.234372	11.91	0.450009	12.71	0.445885	12.32	0.447593	12.44	0.448209	12.21	0.434406	12.54	0.436092
2466	Nucleolar RNAse III OS=Aspergillus fumigatus Z5 GN=Y699_00402 PE=4 SV=1	A0A0J5PR85_ASPFM	41 kDa	TRUE	0.787804	0.043978	0.497841	0.110804	7.4	0.441559	6.91	0.470119	7.14	0.456925	6.82	0.426503	7.31	0.431211	7.14	0.441735
306	Seryl-tRNA synthetase OS=Aspergillus fumigatus Z5 GN=Y699_00407 PE=4 SV=1	A0A0J5PR90_ASPFM	54 kDa	TRUE	0.759597	-0.0496159	0.944547	-0.0112725	9.2	0.462022	9.1	0.456751	8.95	0.502933	8.95	0.496045	9.15	0.445977	9.08	0.449693
1773	SNARE domain-containing protein OS=Aspergillus fumigatus Z5 GN=Y699_00254 PE=4 SV=1	A0A0J5PR91_ASPFM	28 kDa	TRUE	0.00327286	0.488499	0.227746	0.200361	9.46	0.439052	8.35	0.525489	9.73	0.515825	8.82	0.462676	8.83	0.436077	9.07	0.4293
2624	Quinone oxidoreductase OS=Aspergillus fumigatus Z5 GN=Y699_03550 PE=4 SV=1	A0A0J5PR93_ASPFM	34 kDa	TRUE	0.670688	-0.070659	0.0438202	0.334773	8.17	0.452419	8.25	0.456592	8.17	0.427085	8.07	0.478826	9.15	0.560133	8.57	0.45078
467	Class V myosin (Myo4), putative OS=Aspergillus fumigatus Z5 GN=Y699_00412 PE=4 SV=1	A0A0J5PR96_ASPFM	180 kDa		0.341798	0.155816	0.50507	0.109236	9.38	0.44737	8.87	0.487438	9.26	0.475484	8.87	0.496726	9.22	0.436746	9.01	0.437008
2968	Uncharacterized protein OS=Aspergillus fumigatus Z5 GN=Y699_00259 PE=4 SV=1	A0A0J5PR97_ASPFM	54 kDa		0.454194	0.123907	0.5534	0.0981132	10.35	0.43304	9.75	0.49512	10.16	0.614894	9.64	0.530259	10.29	0.490456	9.63	0.434982
2346	Putative flavohemoglobin OS=Aspergillus fumigatus Z5 GN=Y699_03555 PE=4 SV=1	A0A0J5PR99_ASPFM	46 kDa		0.907135	0.0190955	0.0311383	0.352651	10.47	0.462293	9.93	0.423863	9.95	0.427147	9.95	0.420901	10.85	0.55258	10.19	0.421099
1065	4-hydroxyphenylpyruvate dioxygenase OS=Aspergillus fumigatus Z5 GN=Y699_03204 PE=3 SV=1	A0A0J5PRA4_ASPFM	46 kDa		0.421024	0.13035	0.414294	-0.132289	9.57	0.572517	9.63	0.433936	9.6	0.431892	9.87	0.468277	9.59	0.437355	9.37	0.457646
841	Exo-beta-1,3-glucanase OS=Aspergillus fumigatus Z5 GN=Y699_03560 PE=4 SV=1	A0A0J5PRA5_ASPFM	85 kDa		0.31784	-0.160916	0.263586	-0.180044	8.96	0.511496	9.52	0.45405	9.16	0.436916	9.2	0.436119	9.27	0.445277	9.26	0.43798
921	Uncharacterized protein OS=Aspergillus fumigatus Z5 GN=Y699_00274 PE=4 SV=1	A0A0J5PRA9_ASPFM	40 kDa		0.92895	0.0144936	0.488236	0.112595	8.84	0.47385	8.95	0.460172	8.96	0.443634	8.88	0.428587	9.28	0.436613	9.06	0.440362
429	Argininosuccinate synthase OS=Aspergillus fumigatus Z5 GN=Y699_03214 PE=3 SV=1	A0A0J5PRB3_ASPFM	46 kDa		0.660026	-0.0680496	0.95126	-0.00945365	10.53	0.578907	11.09	0.451846	10.86	0.457918	10.98	0.451172	11.11	0.456864	11.11	0.464695
2126	1,3-beta-glucan biosynthesis protein OS=Aspergillus fumigatus Z5 GN=Y699_00432 PE=4 SV=1	A0A0J5PRC1_ASPFM	57 kDa	TRUE	0.419002	-0.133727	0.933411	-0.0138223	9.41	0.677207	9.5	0.575704	9.4	0.431882	8.97	0.47591	9.77	0.503175	9.17	0.433551
403	Extracellular guanyl-specific ribonuclease RntA OS=Aspergillus fumigatus Z5 GN=Y699_03575 PE=4 SV=1	A0A0J5PRC2_ASPFM	14 kDa		0.142985	0.243418	0.261307	-0.186714	9.72	0.446492	9.11	0.434907	9.23	0.441925	9.62	0.458211	8.56	0.491566	9.08	0.468311
2133	C2H2 finger domain-containing protein, putative OS=Aspergillus fumigatus Z5 GN=Y699_03224 PE=4 SV=1	A0A0J5PRC5_ASPFM	46 kDa	TRUE	0.736173	0.0549686	0.973523	0.00541566	7.44	0.457405	6.99	0.438206	7.06	0.441911	7.05	0.453427	7.25	0.440528	6.87	0.444191
2465	Calcium channel subunit Mid1 OS=Aspergillus fumigatus Z5 GN=Y699_00437 PE=4 SV=1	A0A0J5PRC6_ASPFM	69 kDa		0.86161	0.0285985	0.948737	0.010549	7.97	0.44164	7.35	0.440165	7.21	0.566471	7.47	0.426162	7.21	0.425773	7.6	0.427108
1659	NADH pyrophosphatase OS=Aspergillus fumigatus Z5 GN=Y699_00294 PE=4 SV=1	A0A0J5PRC9_ASPFM	46 kDa	TRUE	0.0561112	-0.297386	0.715133	-0.0567902	10.35	0.573815	11.2	0.4494	10.85	0.436347	10.54	0.448075	11.2	0.437479	11.06	0.435348
336	D-3-phosphoglycerate dehydrogenase OS=Aspergillus fumigatus Z5 GN=Y699_03229 PE=3 SV=1	A0A0J5PRD0_ASPFM	64 kDa	TRUE	0.938049	0.012562	0.715407	-0.0589251	9.52	0.66059	9.86	0.447378	9.77	0.437032	9.83	0.456539	9.66	0.514407	9.94	0.477015
1301	Poly(P)/ATP NAD kinase OS=Aspergillus fumigatus Z5 GN=Y699_00442 PE=3 SV=1	A0A0J5PRD1_ASPFM	47 kDa		0.61483	0.0830831	0.805462	0.0406586	8.72	0.457506	8.49	0.491044	8.59	0.436509	8.55	0.448094	8.51	0.442339	8.71	0.427871
2347	Exopolyphosphatase OS=Aspergillus fumigatus Z5 GN=Y699_00299 PE=4 SV=1	A0A0J5PRD4_ASPFM	53 kDa		0.934957	0.0135364	0.979736	-0.00421237	8.42	0.564287	8.45	0.459974	8.33	0.438372	8.47	0.438441	8.35	0.452663	8.6	0.444735
1406	SH3 domain-containing protein OS=Aspergillus fumigatus Z5 GN=Y699_03244 PE=4 SV=1	A0A0J5PRE1_ASPFM	67 kDa		0.209491	0.208298	0.844896	0.0324713	9.54	0.464512	9	0.430753	9.75	0.453827	8.86	0.518333	9.46	0.44891	8.82	0.511461
1841	Ubiquitin C-terminal hydrolase, putative OS=Aspergillus fumigatus Z5 GN=Y699_03249 PE=4 SV=1	A0A0J5PRE5_ASPFM	124 kDa	TRUE	0.252301	0.187693	0.466581	0.119362	10.18	0.445738	9.61	0.4265	10.1	0.465862	9.61	0.44383	10.09	0.447043	9.65	0.475045
517	Glutamyl-tRNA synthetase OS=Aspergillus fumigatus Z5 GN=Y699_00314 PE=3 SV=1	A0A0J5PRE6_ASPFM	81 kDa	TRUE	0.731501	-0.0562043	0.973881	0.00536174	9.93	0.549079	9.81	0.453592	9.83	0.42768	9.45	0.489028	10.09	0.47357	9.58	0.51482
2581	Acetyltransferase, GNAT family OS=Aspergillus fumigatus Z5 GN=Y699_03600 PE=4 SV=1	A0A0J5PRE8_ASPFM	23 kDa		0.85575	-0.0295887	0.578321	0.0904203	8.96	0.495817	9.18	0.44269	9.18	0.42973	8.97	0.47116	9.52	0.462844	9.19	0.438833
1482	Cdc48-dependent protein degradation adaptor protein (Shp1), putative OS=Aspergillus fumigatus Z5 GN=Y699_00319 PE=4 SV=1	A0A0J5PRE9_ASPFM	42 kDa	TRUE	0.693409	0.063255	0.983915	-0.00323443	10.18	0.43925	9.68	0.429769	9.8	0.441635	9.61	0.460718	9.88	0.442796	9.56	0.439669
2348	L-PSP endoribonuclease family protein Brt1 OS=Aspergillus fumigatus Z5 GN=Y699_00334 PE=4 SV=1	A0A0J5PRG0_ASPFM	14 kDa		0.381104	-0.137129	0.890218	-0.0216014	10.58	0.472065	10.72	0.474198	10.36	0.490203	10.53	0.504365	10.75	0.493633	10.68	0.692859
1119	KH domain-containing RNA binding protein OS=Aspergillus fumigatus Z5 GN=Y699_03269 PE=4 SV=1	A0A0J5PRG1_ASPFM	48 kDa		0.469683	-0.113387	0.969622	-0.00596907	9.7	0.666758	10.14	0.442902	9.91	0.443273	9.9	0.455242	10.21	0.447204	10.11	0.506745
1238	Proline iminopeptidase OS=Aspergillus fumigatus Z5 GN=Y699_03274 PE=4 SV=1	A0A0J5PRG6_ASPFM	51 kDa		0.409655	-0.129497	0.48278	-0.110199	10.08	0.486712	10.39	0.443485	10.13	0.433452	10.11	0.467651	10.21	0.443727	10.3	0.452114
2815	Carbon-nitrogen family hydrolase, putative OS=Aspergillus fumigatus Z5 GN=Y699_03620 PE=4 SV=1	A0A0J5PRG7_ASPFM	34 kDa		0.750964	-0.0499351	0.458879	-0.116528	9.78	0.422818	10.1	0.416893	9.96	0.421445	9.93	0.432715	10.05	0.421372	9.88	0.423991
2349	UV excision repair protein (RadW) OS=Aspergillus fumigatus Z5 GN=Y699_00457 PE=4 SV=1	A0A0J5PRH2_ASPFM	39 kDa		0.771522	-0.04481	0.91429	-0.0166075	13.33	0.46181	13.08	0.447729	12.94	0.451904	12.95	0.448066	12.97	0.443841	13.2	0.449224
417	O-methylsterigmatocystin oxidoreductase, putative OS=Aspergillus fumigatus Z5 GN=Y699_03625 PE=3 SV=1	A0A0J5PRH4_ASPFM	64 kDa		0.659279	-0.0711643	0.729868	-0.0557174	9.58	0.540907	9.75	0.450609	9.69	0.459195	9.43	0.472486	9.6	0.447116	9.78	0.445462
283	Vacuolar aspartyl aminopeptidase Lap4 OS=Aspergillus fumigatus Z5 GN=Y699_00354 PE=3 SV=1	A0A0J5PRI0_ASPFM	56 kDa	TRUE	0.906607	0.0191808	0.696736	-0.0637154	9.63	0.470588	9.84	0.443994	9.68	0.449648	9.89	0.443772	9.59	0.447557	9.94	0.470202
967	Cell wall galactomannoprotein Mp2/allergen F17-like protein OS=Aspergillus fumigatus Z5 GN=Y699_03294 PE=4 SV=1	A0A0J5PRI4_ASPFM	32 kDa	TRUE	0.020215	0.361537	0.015261	-0.378066	11.56	0.459728	10.93	0.431441	11.29	0.433977	11.37	0.438395	10.4	0.522739	10.52	0.48946
2625	50S ribosomal protein L27 OS=Aspergillus fumigatus Z5 GN=Y699_00359 PE=4 SV=1	A0A0J5PRI5_ASPFM	31 kDa		0.810131	-0.038643	0.917055	0.0167461	10.58	0.428471	10.25	0.424293	10.25	0.437561	9.99	0.446137	10.52	0.423668	10.08	0.438298
1325	Terpene cyclase/mutase family member OS=Aspergillus fumigatus Z5 GN=Y699_00364 PE=3 SV=1	A0A0J5PRJ0_ASPFM	85 kDa		0.673474	-0.0660091	0.818405	-0.0359552	10.15	0.498225	10.47	0.579215	10.28	0.432193	10.32	0.475759	10.41	0.438863	10.49	0.423759
3305	Protein YOP1 OS=Aspergillus fumigatus Z5 GN=Y699_00482 PE=3 SV=1	A0A0J5PRJ8_ASPFM	19 kDa		0.463141	0.117659	0.931164	-0.0138533	9.44	0.425029	9.46	0.423314	9.68	0.445284	9.45	0.415276	9.58	0.425246	9.41	0.417944
23	Molecular chaperone OS=Aspergillus fumigatus Z5 GN=Y699_00374 PE=3 SV=1	A0A0J5PRK0_ASPFM	81 kDa	TRUE	0.880379	0.0250118	0.932955	-0.0139813	8.68	0.555931	8.44	0.456699	8.59	0.462022	8.22	0.483401	8.7	0.534465	8.19	0.496291
3107	Uncharacterized protein OS=Aspergillus fumigatus Z5 GN=Y699_03319 PE=4 SV=1	A0A0J5PRK5_ASPFM	29 kDa		0.0472145	0.327665	0.396986	0.139879	9.34	0.417398	8.58	0.423356	9.35	0.458243	8.82	0.417031	8.99	0.413868	8.87	0.41742
2461	DNA replication protein (Yhm2) OS=Aspergillus fumigatus Z5 GN=Y699_00379 PE=3 SV=1	A0A0J5PRK6_ASPFM	32 kDa	TRUE	0.940306	-0.0123766	0.930672	-0.0143767	9.56	0.488488	9.29	0.423652	9.35	0.451582	9.03	0.425409	9.58	0.422313	8.98	0.417082
1560	Phospho-2-dehydro-3-deoxyheptonate aldolase OS=Aspergillus fumigatus Z5 GN=Y699_03655 PE=3 SV=1	A0A0J5PRK7_ASPFM	42 kDa	TRUE	0.221725	-0.195697	0.195828	-0.207107	9.93	0.440436	9.96	0.474031	9.58	0.451033	9.56	0.453812	9.82	0.442459	9.5	0.476553
2350	MAP kinase kinase kinase SteC OS=Aspergillus fumigatus Z5 GN=Y699_00492 PE=4 SV=1	A0A0J5PRK9_ASPFM	105 kDa		0.412385	0.13375	0.766807	0.0483855	9.31	0.51568	9.04	0.440298	9.37	0.424827	9	0.460285	9.26	0.444237	9.1	0.451838
612	NADH-ubiquinone oxidoreductase subunit OS=Aspergillus fumigatus Z5 GN=Y699_03324 PE=4 SV=1	A0A0J5PRL0_ASPFM	24 kDa		0.581508	0.0895997	0.56593	0.0932966	9.66	0.444677	9.43	0.437644	9.36	0.487555	9.65	0.444726	9.6	0.443048	9.66	0.444839
2734	Uncharacterized protein OS=Aspergillus fumigatus Z5 GN=Y699_03329 PE=4 SV=1	A0A0J5PRL5_ASPFM	50 kDa		0.142335	0.24228	0.169712	0.226764	8.53	0.465057	7.72	0.445457	8.65	0.465284	7.75	0.488188	8.51	0.479031	8.16	0.48784
2147	Ribosome biogenesis GTPase Lsg1 OS=Aspergillus fumigatus Z5 GN=Y699_00502 PE=4 SV=1	A0A0J5PRL9_ASPFM	76 kDa		0.884899	0.0239927	0.234564	-0.19702	11.46	0.489009	10.9	0.484481	10.9	0.486745	10.77	0.674962	11	1.41025	10.07	0.52581
1120	Glutathione synthetase OS=Aspergillus fumigatus Z5 GN=Y699_00512 PE=3 SV=1	A0A0J5PRM6_ASPFM	57 kDa	TRUE	0.498478	-0.108311	0.745141	-0.0520016	10.29	0.764305	10.74	0.439037	10.35	0.462074	10.63	0.431741	10.61	0.440093	10.76	0.442076
767	Agmatinase, putative OS=Aspergillus fumigatus Z5 GN=Y699_03349 PE=3 SV=1	A0A0J5PRM8_ASPFM	45 kDa	TRUE	0.931078	0.0140488	0.889865	0.0224855	8.93	0.487748	9.05	0.443659	8.96	0.446225	9.05	0.436291	9.17	0.454486	9.09	0.443187
2444	Cytosine deaminase-uracil phosphoribosyltransferase fusion protein OS=Aspergillus fumigatus Z5 GN=Y699_00404 PE=4 SV=1	A0A0J5PRM9_ASPFM	14 kDa		0.298335	-0.166375	0.662563	-0.0697844	9.93	0.435312	10.44	0.426695	10.27	0.420172	9.94	0.434043	10.52	0.425325	10.18	0.423303
842	IdgA domain-containing protein OS=Aspergillus fumigatus Z5 GN=Y699_03354 PE=3 SV=1	A0A0J5PRN1_ASPFM	84 kDa		0.836087	-0.0329608	0.70031	-0.0613048	9.72	0.459927	9.87	0.442552	9.68	0.436117	9.8	0.434062	9.81	0.452964	9.82	0.433499
1849	Serine/threonine-protein phosphatase OS=Aspergillus fumigatus Z5 GN=Y699_00522 PE=3 SV=1	A0A0J5PRN3_ASPFM	55 kDa	TRUE	0.724048	0.0577151	0.992488	0.00153923	7.38	0.443378	6.99	0.463535	7.16	0.478337	6.95	0.449373	7.16	0.433364	6.95	0.444929
2635	Double-strand-break repair protein rad21 OS=Aspergillus fumigatus Z5 GN=Y699_03359 PE=4 SV=1	A0A0J5PRN5_ASPFM	67 kDa		0.342156	-0.152228	0.48699	-0.111361	10.56	0.428754	10.25	0.425932	9.92	0.437698	9.95	0.423795	9.97	0.427486	10.22	0.424485
2150	Protein kinase (Gcn2) OS=Aspergillus fumigatus Z5 GN=Y699_00527 PE=4 SV=1	A0A0J5PRN6_ASPFM	180 kDa	TRUE	0.0890066	0.275269	0.484797	0.113091	9.82	0.417678	9.13	0.456324	9.42	0.429163	9.59	0.422333	9.5	0.441787	9.28	0.419966
216	Hexokinase OS=Aspergillus fumigatus Z5 GN=Y699_03364 PE=3 SV=1	A0A0J5PRN9_ASPFM	55 kDa		0.187302	-0.208083	0.671856	-0.0668097	10.03	0.489229	10.38	0.455714	9.93	0.453832	10.06	0.446215	10.29	0.438185	10.31	0.468873
613	60S ribosomal protein L23 OS=Aspergillus fumigatus Z5 GN=Y699_00419 PE=3 SV=1	A0A0J5PRP3_ASPFM	17 kDa		0.20632	-0.196089	0.945032	-0.0106917	10.47	0.445635	10.74	0.435758	10.38	0.449622	10.4	0.451009	10.73	0.434237	10.76	0.445072
2351	Uncharacterized protein OS=Aspergillus fumigatus Z5 GN=Y699_00537 PE=4 SV=1	A0A0J5PRP4_ASPFM	65 kDa		0.184915	0.216568	0.784337	0.04471	9.47	0.436506	9.28	0.43451	9.51	0.432847	9.62	0.472388	9.26	0.447176	9.57	0.434588
2102	Chorismate mutase/prephenate dehydratase OS=Aspergillus fumigatus Z5 GN=Y699_00424 PE=4 SV=1	A0A0J5PRP9_ASPFM	35 kDa		0.412637	-0.131116	0.633693	-0.0762305	9.74	0.439304	9.71	0.451246	9.38	0.472537	9.48	0.442894	9.64	0.440204	9.6	0.444589
1962	mRNA splicing factor (Prp1/Zer1), putative OS=Aspergillus fumigatus Z5 GN=Y699_03379 PE=4 SV=1	A0A0J5PRQ1_ASPFM	105 kDa		0.707491	0.061394	0.787862	0.0440339	7.91	0.486956	7.48	0.436195	7.86	0.437283	7.21	0.432582	7.92	0.450007	7.32	0.424948
12	Protein disulfide-isomerase OS=Aspergillus fumigatus Z5 GN=Y699_03389 PE=3 SV=1	A0A0J5PRR1_ASPFM	56 kDa	TRUE	0.930455	0.0136428	0.421328	-0.125711	10.87	0.498049	10.41	0.467242	10.33	0.45437	10.36	0.468089	10.37	0.449423	10.17	0.515165
3081	Ubiquitin conjugating enzyme (UbcA), putative OS=Aspergillus fumigatus Z5 GN=Y699_00557 PE=3 SV=1	A0A0J5PRR3_ASPFM	20 kDa	TRUE	0.235339	0.194341	0.747661	-0.0527061	9.48	0.446814	8.69	0.436414	8.99	0.500812	8.87	0.425787	8.63	0.438535	8.72	0.468607
1121	NASP-like protein sim3 OS=Aspergillus fumigatus Z5 GN=Y699_03394 PE=4 SV=1	A0A0J5PRR6_ASPFM	50 kDa	TRUE	0.0923284	0.27777	0.546858	0.0994173	8.72	0.447932	7.85	0.443111	8.77	0.483586	7.98	0.519979	8.49	0.583662	7.87	0.441353
1483	Uncharacterized protein OS=Aspergillus fumigatus Z5 GN=Y699_00444 PE=4 SV=1	A0A0J5PRS0_ASPFM	70 kDa		0.691203	0.0660533	0.724815	-0.0585394	7.78	0.74183	7.86	0.612349	7.99	0.561467	7.81	0.459288	7.88	0.454506	7.73	0.539313
2260	Autophagy ubiquitin-activating enzyme ApgG OS=Aspergillus fumigatus Z5 GN=Y699_03399 PE=4 SV=1	A0A0J5PRS1_ASPFM	77 kDa		0.798586	-0.0417074	0.104848	-0.265118	9.72	0.443575	10	0.466111	9.86	0.425213	9.79	0.438662	9.37	1.27769	9.8	0.46947
46	Beta-glucosidase OS=Aspergillus fumigatus Z5 GN=Y699_00572 PE=3 SV=1	A0A0J5PRS7_ASPFM	92 kDa	TRUE	0.094386	-0.263761	0.744028	-0.051456	9.97	0.561646	10.63	0.466037	10.09	0.465885	10.24	0.447222	10.53	0.45134	10.6	0.483978
2929	RNA polymerase II mediator complex component SRB4, putative OS=Aspergillus fumigatus Z5 GN=Y699_03705 PE=4 SV=1	A0A0J5PRS8_ASPFM	72 kDa		0.935266	-0.013508	0.863027	-0.0286894	8.12	0.432883	7.84	0.42993	7.79	0.443152	7.69	0.464882	7.86	0.4291	7.79	0.433439
2189	Rab GTPase SrgA OS=Aspergillus fumigatus Z5 GN=Y699_03409 PE=4 SV=1	A0A0J5PRS9_ASPFM	23 kDa	TRUE	0.0793433	-0.274397	0.231716	-0.186992	10.7	0.47326	11.4	0.451183	11.09	0.429334	10.73	0.44225	11.22	0.428115	11.07	0.429665
1484	Electron transfer flavoprotein, beta subunit OS=Aspergillus fumigatus Z5 GN=Y699_00582 PE=4 SV=1	A0A0J5PRT4_ASPFM	28 kDa		0.601075	0.0850386	0.342292	0.154413	10.22	0.478431	9.84	0.477017	9.99	0.436663	9.87	0.481373	10.4	0.5979	9.84	0.453617
535	Phenylacetyl-CoA ligase OS=Aspergillus fumigatus Z5 GN=Y699_00592 PE=4 SV=1	A0A0J5PRU2_ASPFM	63 kDa	TRUE	0.662494	-0.0688693	0.1378	0.23398	9.91	0.53538	10.32	0.459763	10.15	0.444946	10.2	0.440381	10.85	0.479606	10.53	0.452134
1407	Eukaryotic translation initiation factor 6 OS=Aspergillus fumigatus Z5 GN=TIF6 PE=3 SV=1	A0A0J5PRV4_ASPFM	27 kDa		0.521889	-0.102845	0.879958	-0.0242384	9.11	0.525695	9.45	0.496157	9.23	0.441333	9.21	0.446043	9.52	0.500789	9.36	0.446105
307	Aryl-alcohol dehydrogenase OS=Aspergillus fumigatus Z5 GN=Y699_03740 PE=3 SV=1	A0A0J5PRV6_ASPFM	68 kDa		0.437401	-0.125275	0.753505	-0.050633	9.26	0.487344	9.64	0.447695	9.28	0.445749	9.45	0.432588	9.56	0.439051	9.61	0.432552
518	Sulfur metabolism regulator SkpA OS=Aspergillus fumigatus Z5 GN=Y699_00459 PE=4 SV=1	A0A0J5PRV8_ASPFM	18 kDa		0.528452	0.103505	0.33245	-0.159194	9.62	0.490229	8.93	0.446074	9.12	0.466248	8.88	0.440621	8.89	0.459056	8.54	0.495753
2352	NAD binding Rossmann fold oxidoreductase OS=Aspergillus fumigatus Z5 GN=Y699_03745 PE=4 SV=1	A0A0J5PRW0_ASPFM	53 kDa	TRUE	0.935722	0.0128175	0.865708	-0.0268736	10.06	0.463016	10.23	0.432895	10.08	0.422547	10.26	0.440931	10.19	0.423413	10.27	0.425892
922	3-hydroxybutyryl-CoA dehydrogenase, putative OS=Aspergillus fumigatus Z5 GN=Y699_03449 PE=4 SV=1	A0A0J5PRW4_ASPFM	34 kDa		0.794868	-0.0406155	0.56461	0.0899555	10.95	0.52201	11.18	0.440002	10.95	0.479013	11.16	0.437962	11.33	0.444966	11.36	0.439308
3151	5-proFAR isomerase His6 OS=Aspergillus fumigatus Z5 GN=Y699_00469 PE=3 SV=1	A0A0J5PRW7_ASPFM	31 kDa		0.81738	0.0364876	0.506271	-0.105032	9.91	0.509333	9.92	0.42866	9.87	0.453396	9.91	0.47171	9.86	0.441944	9.76	0.459454
1660	PaaI_thioesterase family protein OS=Aspergillus fumigatus Z5 GN=Y699_03454 PE=4 SV=1	A0A0J5PRW8_ASPFM	14 kDa		0.465881	-0.115666	0.742816	-0.0520381	10.68	0.454097	11.25	0.43014	10.83	0.437286	11.15	0.425965	11.19	0.425414	11.21	0.425473
1408	AP-2 adaptor complex subunit alpha OS=Aspergillus fumigatus Z5 GN=Y699_03459 PE=4 SV=1	A0A0J5PRX3_ASPFM	106 kDa	TRUE	0.441388	-0.11834	0.853047	-0.0284644	10.66	0.533821	11.15	0.440462	10.87	0.470028	10.95	0.441883	11.18	0.449994	11.1	0.428536
1970	MFS transporter, putative OS=Aspergillus fumigatus Z5 GN=Y699_00479 PE=4 SV=1	A0A0J5PRX7_ASPFM	55 kDa		0.992153	-0.00158065	0.703706	-0.0611381	6.3	0.656247	6.85	0.489005	6.74	0.426097	6.77	0.434135	6.64	0.447935	6.83	0.428495
3015	Queuine tRNA-ribosyltransferase OS=Aspergillus fumigatus Z5 GN=Y699_03464 PE=3 SV=1	A0A0J5PRX8_ASPFM	44 kDa		0.838928	-0.0338024	0.637301	-0.078401	7.72	0.428236	7.84	0.426115	7.69	0.440148	7.69	0.428415	7.72	0.427994	7.73	0.427521
1996	BAR domain-containing protein OS=Aspergillus fumigatus Z5 GN=Y699_00484 PE=4 SV=1	A0A0J5PRX9_ASPFM	49 kDa		0.799869	0.0421032	0.795981	-0.0429393	8.33	0.4236	7.57	0.422943	7.6	0.430948	7.55	0.421923	7.56	0.428526	7.52	0.427585
2856	Uncharacterized protein OS=Aspergillus fumigatus Z5 GN=Y699_00632 PE=4 SV=1	A0A0J5PRY2_ASPFM	39 kDa		0.860167	-0.0287377	0.4518	-0.122738	8.93	0.421031	9.04	0.431255	9	0.42726	8.81	0.425764	8.98	0.424889	8.78	0.422025
96	Peptide hydrolase OS=Aspergillus fumigatus Z5 GN=Y699_03469 PE=3 SV=1	A0A0J5PRY3_ASPFM	43 kDa		0.849009	0.0310884	0.895738	-0.0214023	6.57	0.506032	7.03	0.448387	6.98	0.485624	7.06	0.452383	6.98	0.440029	7.07	0.432791
468	Adenosine kinase OS=Aspergillus fumigatus Z5 GN=Y699_00489 PE=4 SV=1	A0A0J5PRY4_ASPFM	37 kDa		0.265563	-0.178784	0.736349	-0.0540436	9.62	0.542996	10.22	0.438393	9.72	0.466007	10	0.437244	10.14	0.458547	10.17	0.458205
173	SsDNA binding protein OS=Aspergillus fumigatus Z5 GN=Y699_00637 PE=4 SV=1	A0A0J5PRY6_ASPFM	16 kDa	TRUE	0.974822	0.005022	0.578057	-0.0885038	9.88	0.505767	9.79	0.457052	9.67	0.45081	9.76	0.489922	9.73	0.476364	9.67	0.481268
1485	C2H2 finger and ankyrin domain-containing protein OS=Aspergillus fumigatus Z5 GN=Y699_00642 PE=4 SV=1	A0A0J5PRZ1_ASPFM	72 kDa	TRUE	0.637289	0.0778701	0.573418	0.0929722	9.58	0.453855	9.19	0.463406	9.54	0.460628	8.96	0.441316	9.57	0.464897	9.23	0.437884
1561	Uncharacterized protein OS=Aspergillus fumigatus Z5 GN=Y699_03780 PE=4 SV=1	A0A0J5PRZ5_ASPFM	19 kDa	TRUE	0.611712	0.0827651	0.525399	0.103499	8.77	0.440243	8.75	0.456398	8.86	0.426256	8.8	0.464992	9.04	0.432871	8.9	0.439013
2422	HLH DNA binding protein (Penr2), putative OS=Aspergillus fumigatus Z5 GN=Y699_00647 PE=4 SV=1	A0A0J5PRZ6_ASPFM	35 kDa		0.798443	0.0385427	0.938004	-0.0117446	6.87	0.46979	6.26	0.477142	6.65	0.476861	5.88	0.476158	6.43	0.444924	6.11	0.469558
2889	MFS multidrug transporter, putative OS=Aspergillus fumigatus Z5 GN=Y699_00509 PE=4 SV=1	A0A0J5PS02_ASPFM	67 kDa		0.658082	0.0719044	0.791729	0.0428932	9.37	0.52962	8.94	0.418024	9.07	0.4519	8.91	0.431532	9.07	0.419752	9.05	0.461241
1239	Arginine biosynthesis bifunctional protein ArgJ, mitochondrial OS=Aspergillus fumigatus Z5 GN=Y699_00657 PE=3 SV=1	A0A0J5PS07_ASPFM	48 kDa		0.830062	-0.0345254	0.912329	-0.017706	9.74	0.501689	9.66	0.432877	9.43	0.435889	9.63	0.446388	9.73	0.441024	9.61	0.479005
768	Metallo-beta-lactamase domain-containing protein, putative OS=Aspergillus fumigatus Z5 GN=Y699_07607 PE=4 SV=1	A0A0J5PS15_ASPFM	34 kDa		0.840007	-0.0326133	0.255492	0.18358	9.27	0.648702	9.73	0.432864	9.62	0.444024	9.65	0.443052	10.26	0.516831	9.82	0.463837
1661	D-serine dehydratase OS=Aspergillus fumigatus Z5 GN=Y699_03519 PE=4 SV=1	A0A0J5PS33_ASPFM	43 kDa		0.189014	-0.205037	0.8951	-0.0205702	10.13	0.520589	10.68	0.428712	10.44	0.436231	10.18	0.429196	10.71	0.430402	10.63	0.44906
1181	Uncharacterized protein OS=Aspergillus fumigatus Z5 GN=Y699_00549 PE=4 SV=1	A0A0J5PS34_ASPFM	23 kDa	TRUE	0.910304	0.0181847	0.991344	0.00175083	10.23	0.466451	9.92	0.434508	10.05	0.440328	9.69	0.55977	10.13	0.437464	9.79	0.484459
3180	High osmolarity signaling protein sho1 OS=Aspergillus fumigatus Z5 GN=Y699_00687 PE=4 SV=1	A0A0J5PS38_ASPFM	31 kDa		0.840798	0.0325138	0.511873	-0.106174	10.79	0.424837	10.18	0.42189	9.98	0.440564	10.29	0.426058	9.97	0.42303	10.14	0.425505
798	Sterol 24-C-methyltransferase OS=Aspergillus fumigatus Z5 GN=Y699_03529 PE=3 SV=1	A0A0J5PS41_ASPFM	43 kDa		0.166182	-0.21684	0.884364	-0.0227592	9.82	0.510639	10.24	0.457849	9.9	0.490807	9.81	0.466875	10.28	0.490012	10.17	0.481356
799	AMP-binding enzyme, putative OS=Aspergillus fumigatus Z5 GN=Y699_00692 PE=4 SV=1	A0A0J5PS43_ASPFM	67 kDa	TRUE	0.609069	-0.0789545	0.441098	0.118864	10.36	0.542217	10.78	0.428656	10.59	0.441194	10.63	0.429429	11.06	0.456806	10.9	0.453146
2582	RNA binding domain-containing protein OS=Aspergillus fumigatus Z5 GN=Y699_00697 PE=4 SV=1	A0A0J5PS47_ASPFM	36 kDa		0.724818	0.0585341	0.989391	-0.00221079	8.39	0.487704	7.85	0.452502	7.93	0.438424	7.85	0.435507	8	0.423944	7.79	0.441095
3286	CCR4-NOT core complex subunit Caf1 OS=Aspergillus fumigatus Z5 GN=Y699_00589 PE=4 SV=1	A0A0J5PS68_ASPFM	54 kDa	TRUE	0.862261	0.027353	0.632953	0.0752678	10.21	0.512665	10.19	0.459381	10.31	0.424329	10.02	0.419396	10.38	0.423481	10.31	0.421341
10	Cell wall serine-threonine-rich galactomannoprotein Mp1 OS=Aspergillus fumigatus Z5 GN=Y699_03574 PE=4 SV=1	A0A0J5PS85_ASPFM	27 kDa	TRUE	0.254446	0.181471	0.169139	-0.219102	10.51	0.508543	9.89	0.441162	10.02	0.448858	10.1	0.448286	9.57	0.502239	9.67	0.519801
884	3-methylcrotonyl-CoA carboxylase subunit alpha (MccA), putative OS=Aspergillus fumigatus Z5 GN=Y699_00732 PE=4 SV=1	A0A0J5PS86_ASPFM	78 kDa	TRUE	0.549738	0.0993163	0.11538	0.261337	8.57	0.526842	8.37	0.458886	8.55	0.436928	8.53	0.438909	9.19	0.597126	8.57	0.431177
2190	Uncharacterized protein OS=Aspergillus fumigatus Z5 GN=Y699_00619 PE=4 SV=1	A0A0J5PS92_ASPFM	35 kDa		0.629541	0.0767192	0.019471	0.371277	9.68	0.461556	9.77	0.434523	9.88	0.426125	9.85	0.426892	10.54	0.544525	10.2	0.446573
3194	Serine protein kinase Sky1 OS=Aspergillus fumigatus Z5 GN=Y699_03584 PE=4 SV=1	A0A0J5PS94_ASPFM	65 kDa		0.440524	-0.122957	0.252306	-0.182464	9.53	0.427689	9.73	0.44677	9.49	0.424034	9.42	0.455822	9.54	0.516384	9.43	0.465682
2191	Ferrochelatase OS=Aspergillus fumigatus Z5 GN=Y699_00624 PE=3 SV=1	A0A0J5PS96_ASPFM	48 kDa		0.802576	-0.0399803	0.636798	-0.0754955	9.88	0.500442	10.06	0.437248	9.82	0.436491	10.01	0.432166	9.94	0.43191	10.02	0.4576
1983	Phosphatase family protein OS=Aspergillus fumigatus Z5 GN=Y699_00634 PE=4 SV=1	A0A0J5PSA4_ASPFM	118 kDa	TRUE	0.920687	-0.0164342	0.903302	0.0200454	8.71	0.551504	8.45	0.435285	8.39	0.455704	8.32	0.441205	8.62	0.438236	8.42	0.437488
108	Viral A-type inclusion protein repeat protein OS=Aspergillus fumigatus Z5 GN=Y699_03599 PE=4 SV=1	A0A0J5PSB0_ASPFM	136 kDa	TRUE	0.471852	0.119512	0.639795	0.0777333	9.61	0.518131	8.79	0.461303	9.27	0.495771	8.57	0.503013	9.14	0.469327	8.85	0.478636
843	Glycosyl hydrolase family 71 protein OS=Aspergillus fumigatus Z5 GN=Y699_07702 PE=4 SV=1	A0A0J5PSB4_ASPFM	174 kDa		0.526614	-0.105256	0.088712	0.282886	7.84	0.507204	7.62	0.460111	7.37	0.436519	7.44	0.463062	8.34	0.571782	8	0.511037
2518	Putative transcription factor kapC OS=Aspergillus fumigatus Z5 GN=Y699_03604 PE=4 SV=1	A0A0J5PSB5_ASPFM	31 kDa		0.340242	0.15479	0.506754	0.107745	10.4	0.447726	9.79	0.434526	10.22	0.442574	9.71	0.500924	10.12	0.440091	9.93	0.428348
706	Pyridoxine biosynthesis protein OS=Aspergillus fumigatus Z5 GN=Y699_00654 PE=3 SV=1	A0A0J5PSB9_ASPFM	33 kDa	TRUE	0.572488	-0.0908076	0.355255	0.148636	9.9	0.469462	9.88	0.444445	9.73	0.437386	9.65	0.459551	10.34	0.479297	9.91	0.456103
1182	Uncharacterized protein OS=Aspergillus fumigatus Z5 GN=Y699_00767 PE=4 SV=1	A0A0J5PSC3_ASPFM	103 kDa		0.566875	-0.0910842	0.721539	-0.0566726	9.9	0.549039	10.41	0.429595	10.07	0.443623	10.31	0.432837	10.35	0.439717	10.36	0.436692
3236	Uncharacterized protein OS=Aspergillus fumigatus Z5 GN=Y699_00664 PE=4 SV=1	A0A0J5PSC7_ASPFM	48 kDa		0.206308	0.138048	0.698679	0.0422851	10.65	0.421975	9.5	0.473704	11.31	0.44655	9.65	0.48836	10.49	0.443107	10.02	0.440262
2120	NUDIX family hydrolase OS=Aspergillus fumigatus Z5 GN=Y699_00669 PE=4 SV=1	A0A0J5PSD2_ASPFM	31 kDa		0.936074	0.0127883	0.466544	-0.116099	10.05	0.433069	10.09	0.422027	9.94	0.427186	10.1	0.441306	9.91	0.43082	10	0.436387
769	HAD superfamily hydrolase OS=Aspergillus fumigatus Z5 GN=Y699_00674 PE=4 SV=1	A0A0J5PSD7_ASPFM	27 kDa		0.923467	0.0155386	0.285436	0.172701	9.7	0.544272	9.92	0.432027	10.03	0.457433	9.76	0.457908	10.45	0.498999	9.99	0.49077
1562	Neutral protease 2 OS=Aspergillus fumigatus Z5 GN=Y699_03629 PE=3 SV=1	A0A0J5PSD8_ASPFM	37 kDa		0.453405	0.11821	0.502485	-0.105735	12.36	0.439102	12.11	0.434188	12.05	0.435491	12.33	0.439953	11.93	0.441504	12.08	0.437992
2301	Clock controled protein (Ccg-8), putative OS=Aspergillus fumigatus Z5 GN=Y699_00782 PE=4 SV=1	A0A0J5PSD9_ASPFM	56 kDa		0.907319	0.018965	0.889025	0.022723	9.48	0.449683	8.89	0.41834	8.9	0.415198	8.81	0.418609	8.97	0.42081	8.97	0.43013
2519	WD repeat protein OS=Aspergillus fumigatus Z5 GN=Y699_00679 PE=4 SV=1	A0A0J5PSE0_ASPFM	37 kDa		0.998531	-0.000291499	0.894814	-0.0209359	10.25	0.424903	10.37	0.436634	10.18	0.433107	10.4	0.423531	10.44	0.430721	10.32	0.436729
1240	37S ribosomal protein S35, mitochondrial OS=Aspergillus fumigatus Z5 GN=Y699_00684 PE=4 SV=1	A0A0J5PSE3_ASPFM	43 kDa		0.745605	-0.0514389	0.503149	0.106098	10.17	0.488025	10.23	0.433657	9.99	0.458437	10.19	0.434853	10.42	0.451848	10.42	0.451668
2353	Ankyrin repeat protein (Yar1) OS=Aspergillus fumigatus Z5 GN=Y699_00797 PE=4 SV=1	A0A0J5PSF5_ASPFM	23 kDa		0.343931	0.156909	0.968297	0.00658948	10.3	0.44689	9.49	0.423694	9.96	0.438243	9.4	0.431642	9.86	0.425232	9.24	0.443653
165	Septin OS=Aspergillus fumigatus Z5 GN=Y699_00699 PE=3 SV=1	A0A0J5PSF6_ASPFM	43 kDa	TRUE	0.920014	-0.0162484	0.590955	-0.0869554	9.28	0.462161	9.29	0.489524	9.16	0.459972	9.2	0.469143	9.16	0.443092	9.22	0.446744
800	Cysteinyl-tRNA synthetase OS=Aspergillus fumigatus Z5 GN=Y699_00802 PE=3 SV=1	A0A0J5PSG1_ASPFM	91 kDa	TRUE	0.41295	0.131944	0.83935	0.0326704	9.96	0.504992	9.61	0.435493	9.93	0.449926	9.55	0.482394	9.8	0.428155	9.64	0.452054
196	Uncharacterized protein OS=Aspergillus fumigatus Z5 GN=Y699_03654 PE=4 SV=1	A0A0J5PSG4_ASPFM	77 kDa	TRUE	0.108024	-0.260386	0.0338385	-0.343772	8.6	0.509508	9.48	0.487547	8.96	0.437704	8.97	0.441099	9.03	0.457417	8.88	0.447946
1895	AP-1 adaptor complex subunit mu OS=Aspergillus fumigatus Z5 GN=Y699_00807 PE=4 SV=1	A0A0J5PSG5_ASPFM	51 kDa		0.765426	0.0494096	0.890205	0.0228565	8.47	0.434393	8.3	0.466269	8.3	0.432373	8.34	0.430483	8.33	0.441848	8.45	0.43827
179	Myosin type II heavy chain, putative OS=Aspergillus fumigatus Z5 GN=Y699_00714 PE=4 SV=1	A0A0J5PSG6_ASPFM	303 kDa	TRUE	0.387134	0.143493	0.632185	0.0794139	9.09	0.454322	8.49	0.495819	8.95	0.485661	8.4	0.473375	8.83	0.474132	8.57	0.458035
430	ThiJ/PfpI family protein OS=Aspergillus fumigatus Z5 GN=Y699_03659 PE=4 SV=1	A0A0J5PSG8_ASPFM	28 kDa	TRUE	0.525438	-0.10259	0.137157	-0.240175	9.13	0.586281	9.67	0.476569	9.41	0.443643	9.41	0.444125	9.23	0.475497	9.41	0.477815
3020	Separin, putative OS=Aspergillus fumigatus Z5 GN=Y699_00812 PE=4 SV=1	A0A0J5PSH0_ASPFM	235 kDa		0.165742	0.225918	0.747711	0.052438	9.22	0.438682	8.93	0.421862	9.39	0.496988	9.06	0.416112	9.17	0.506692	9.01	0.425289
2782	Cation efflux family protein OS=Aspergillus fumigatus Z5 GN=Y699_00822 PE=4 SV=1	A0A0J5PSH7_ASPFM	53 kDa		0.42295	0.13324	0.161951	0.232515	9.02	0.441661	8.27	0.427974	8.79	0.433569	8.19	0.47016	9.02	0.458946	8.53	0.434669
343	Isovaleryl-CoA dehydrogenase IvdA OS=Aspergillus fumigatus Z5 GN=Y699_00734 PE=3 SV=1	A0A0J5PSH8_ASPFM	46 kDa		0.821774	-0.0354654	0.0548722	0.301977	9.58	0.590037	10.09	0.444047	9.94	0.449297	10.06	0.435061	10.65	0.502414	10.48	0.471308
844	Dolichyl-diphosphooligosaccharide--protein glycosyltransferase subunit WBP1 OS=Aspergillus fumigatus Z5 GN=Y699_00739 PE=3 SV=1	A0A0J5PSI0_ASPFM	47 kDa		0.625028	-0.0779549	0.70367	-0.0606519	9.75	0.46571	9.97	0.464376	9.68	0.442031	9.86	0.433136	9.94	0.449949	9.88	0.424718
2038	Uncharacterized protein OS=Aspergillus fumigatus Z5 GN=Y699_00832 PE=4 SV=1	A0A0J5PSI5_ASPFM	31 kDa		0.796205	-0.0414173	0.755634	-0.0498944	9.3	0.43362	9.43	0.427677	9.34	0.425661	9.24	0.451206	9.43	0.425921	9.35	0.437816
1621	Polysaccharide deacetylase family protein OS=Aspergillus fumigatus Z5 GN=Y699_00754 PE=4 SV=1	A0A0J5PSJ0_ASPFM	35 kDa	TRUE	0.290769	-0.173476	0.542244	0.0999648	8.86	0.49883	8.71	0.441398	8.35	0.487301	8.38	0.438846	8.92	0.487227	8.85	0.682282
845	Acyl-CoA dehydrogenase OS=Aspergillus fumigatus Z5 GN=Y699_00837 PE=4 SV=1	A0A0J5PSJ1_ASPFM	71 kDa		0.800706	0.040207	0.833086	-0.0335634	9.51	0.478665	9.59	0.45177	9.58	0.427848	9.57	0.421851	9.65	0.439535	9.52	0.42377
308	Phosphoglucomutase, putative OS=Aspergillus fumigatus Z5 GN=Y699_07782 PE=3 SV=1	A0A0J5PSJ2_ASPFM	60 kDa		0.515851	-0.104926	0.916984	0.0168233	9.2	0.61067	9.66	0.465082	9.34	0.454601	9.51	0.441744	9.65	0.47447	9.77	0.467204
1066	Endo-chitosanase OS=Aspergillus fumigatus Z5 GN=Y699_03669 PE=3 SV=1	A0A0J5PSJ4_ASPFM	25 kDa	TRUE	0.556891	0.0957251	0.303142	-0.167796	12.41	0.448509	12.22	0.454348	12.07	0.525535	12.45	0.444216	11.78	0.458745	12.19	0.465361
1662	ABC bile acid transporter OS=Aspergillus fumigatus Z5 GN=Y699_00759 PE=4 SV=1	A0A0J5PSJ5_ASPFM	185 kDa		0.554182	0.0936487	0.960377	-0.00786541	9.99	0.459015	9.82	0.463768	9.99	0.630474	9.78	0.484741	9.91	0.476093	9.81	0.460862
16	Superoxide dismutase [Cu-Zn] OS=Aspergillus fumigatus Z5 GN=Y699_00764 PE=3 SV=1	A0A0J5PSK0_ASPFM	16 kDa		0.390615	0.139668	0.827327	0.0354869	9.92	0.49201	9.47	0.463965	9.55	0.466866	9.7	0.492422	9.45	0.465456	9.71	0.511526
1067	NAD-dependent 15-hydroxyprostaglandin dehydrogenase OS=Aspergillus fumigatus Z5 GN=Y699_00769 PE=4 SV=1	A0A0J5PSK5_ASPFM	35 kDa		0.90234	0.0198055	0.898346	-0.0206166	9.82	0.527005	9.62	0.43413	9.46	0.456584	9.68	0.479338	9.61	0.446123	9.65	0.438084
2871	Endoglucanase/cellulase, putative OS=Aspergillus fumigatus Z5 GN=Y699_03689 PE=4 SV=1	A0A0J5PSK8_ASPFM	39 kDa		0.0370677	0.344358	0.159678	-0.232287	11.33	0.468644	10.77	0.442441	11.01	0.439386	11.43	0.464811	10.17	0.489532	10.7	0.447547
2520	Phospholipase/Carboxylesterase superfamily OS=Aspergillus fumigatus Z5 GN=Y699_00774 PE=4 SV=1	A0A0J5PSK9_ASPFM	28 kDa		0.980875	-0.0038581	0.849217	-0.03059	9.82	0.440444	9.42	0.423045	9.29	0.487851	9.39	0.423134	9.43	0.423374	9.4	0.439012
431	ATP-dependent 6-phosphofructokinase OS=Aspergillus fumigatus Z5 GN=Y699_03704 PE=3 SV=1	A0A0J5PSM2_ASPFM	87 kDa	TRUE	0.802224	-0.041002	0.608716	-0.083783	8.61	0.533208	8.85	0.450256	8.68	0.434365	8.72	0.440175	8.8	0.44974	8.7	0.449738
3191	Ribosomal protein OS=Aspergillus fumigatus Z5 GN=Y699_00789 PE=4 SV=1	A0A0J5PSM4_ASPFM	26 kDa		0.955004	0.00875362	0.639573	0.072623	10.26	0.435276	10.43	0.421043	10.38	0.423839	10.38	0.436171	10.59	0.421733	10.56	0.419694
1122	Uncharacterized protein OS=Aspergillus fumigatus Z5 GN=Y699_00794 PE=4 SV=1	A0A0J5PSM9_ASPFM	29 kDa		0.643261	0.0750677	0.998164	-0.000372861	9.19	0.52921	9.22	0.463672	9.21	0.447828	9.32	0.437659	9.23	0.464092	9.31	0.455266
968	Conidial hydrophobin Hyp1/RodA OS=Aspergillus fumigatus Z5 GN=Y699_00799 PE=4 SV=1	A0A0J5PSN3_ASPFM	16 kDa		0.0171701	0.380115	0.144636	0.232695	10.5	0.435476	9.94	0.446736	10.42	0.442816	10.53	0.468634	10.27	0.433819	10.49	0.447389
1326	Pectin lyase OS=Aspergillus fumigatus Z5 GN=Y699_00872 PE=3 SV=1	A0A0J5PSN6_ASPFM	40 kDa		0.773001	-0.046528	0.251859	-0.184832	10.68	0.559741	11.35	0.458391	11	0.428319	11.34	0.468789	10.96	0.445184	11.22	0.438826
1986	UBA/TS-N domain-containing protein OS=Aspergillus fumigatus Z5 GN=Y699_00804 PE=4 SV=1	A0A0J5PSN8_ASPFM	109 kDa		0.697572	0.0638443	0.746862	0.0530194	9.31	0.426515	8.91	0.420711	9.12	0.424368	8.78	0.420186	9.21	0.418757	8.88	0.438508
536	NRPS-like enzyme OS=Aspergillus fumigatus Z5 GN=Y699_07822 PE=4 SV=1	A0A0J5PSP0_ASPFM	117 kDa		0.884911	-0.0230097	0.427276	-0.126194	9.53	0.494884	9.84	0.447813	9.7	0.447939	9.74	0.451681	9.68	0.452093	9.7	0.434966
3202	Succinate dehydrogenase cytochrome b560 subunit OS=Aspergillus fumigatus Z5 GN=Y699_00809 PE=4 SV=1	A0A0J5PSP3_ASPFM	20 kDa		0.0606262	-0.29641	0.38876	-0.136091	9.48	0.441614	10.7	0.420339	10.07	0.421687	10.28	0.421072	10.58	0.4235	10.44	0.420992
3072	Nucleoside-diphosphate-sugar epimerase OS=Aspergillus fumigatus Z5 GN=Y699_03734 PE=4 SV=1	A0A0J5PSP5_ASPFM	28 kDa		0.509538	0.109272	0.975857	0.00501396	7.7	0.45518	7.39	0.427057	7.59	0.424611	7.5	0.424223	7.38	0.469067	7.55	0.434796
2775	Uncharacterized protein OS=Aspergillus fumigatus Z5 GN=Y699_00814 PE=4 SV=1	A0A0J5PSP8_ASPFM	44 kDa		0.879538	-0.0236275	0.675311	-0.0652914	10.15	0.436467	10.36	0.435133	10.29	0.430837	10.21	0.42752	10.3	0.423629	10.31	0.431376
1183	Alpha-1,2-mannosidase family protein OS=Aspergillus fumigatus Z5 GN=Y699_00882 PE=4 SV=1	A0A0J5PSP9_ASPFM	83 kDa		0.410675	0.135595	0.803133	-0.0410928	8.94	0.575895	8.88	0.446589	8.96	0.439019	9.1	0.478373	8.72	0.471618	9.01	0.488402
519	Cytochrome c oxidase subunit V OS=Aspergillus fumigatus Z5 GN=Y699_00887 PE=4 SV=1	A0A0J5PSQ5_ASPFM	22 kDa		0.59298	-0.0841625	0.756205	0.0488623	10.09	0.567132	10.51	0.432109	10.26	0.460718	10.38	0.43723	10.56	0.447847	10.66	0.476272
3195	Exportin-T OS=Aspergillus fumigatus Z5 GN=Y699_00824 PE=4 SV=1	A0A0J5PSQ7_ASPFM	128 kDa		0.306479	0.159293	0.664117	0.0676466	6.77	0.439501	6.33	0.474755	7.11	0.450669	6.33	0.458947	6.83	0.473874	6.48	0.448165
482	Cytochrome b-c1 complex subunit Rieske, mitochondrial OS=Aspergillus fumigatus Z5 GN=Y699_00892 PE=4 SV=1	A0A0J5PSR3_ASPFM	26 kDa		0.551643	0.0970714	0.631161	0.078271	9.67	0.488515	9.29	0.446933	9.22	0.456165	9.53	0.441949	9.47	0.439587	9.47	0.462609
846	Pyridoxamine phosphate oxidase OS=Aspergillus fumigatus Z5 GN=Y699_00897 PE=4 SV=1	A0A0J5PSR8_ASPFM	41 kDa		0.97328	-0.0053386	0.932903	-0.0134152	9.85	0.469168	9.66	0.440543	9.67	0.452317	9.49	0.442057	9.76	0.430933	9.6	0.444881
2103	Topisomerase II associated protein (Pat1) OS=Aspergillus fumigatus Z5 GN=Y699_00907 PE=4 SV=1	A0A0J5PST0_ASPFM	91 kDa		0.595676	0.0878669	0.36023	0.151508	8.63	0.470013	8.46	0.448754	8.98	0.450985	8.17	0.483467	9.16	0.557978	8.47	0.42028
2486	F-box domain-containing protein OS=Aspergillus fumigatus Z5 GN=Y699_03779 PE=4 SV=1	A0A0J5PST1_ASPFM	53 kDa		0.540824	-0.0981972	0.554906	-0.0947853	10.09	0.607062	10.42	0.55464	10.41	0.424738	9.94	0.502757	10.36	0.463525	10.25	0.430771
707	Hybrid NRPS/PKS enzyme, putative OS=Aspergillus fumigatus Z5 GN=Y699_00849 PE=4 SV=1	A0A0J5PST2_ASPFM	137 kDa		0.794225	-0.0422303	0.813673	0.0381392	9.01	0.56346	9.18	0.441683	9.03	0.456323	9.07	0.45438	9.26	0.451497	9.29	0.454738
1013	Alpha,alpha-trehalose glucohydrolase TreA/Ath1 OS=Aspergillus fumigatus Z5 GN=Y699_07857 PE=4 SV=1	A0A0J5PST4_ASPFM	117 kDa		0.447935	0.12199	0.582756	-0.0883336	9.64	0.479478	9.61	0.431768	9.63	0.430272	9.79	0.444021	9.5	0.440086	9.56	0.44563
1993	RNA helicase-like splicing factor (HRH1) OS=Aspergillus fumigatus Z5 GN=Y699_00912 PE=4 SV=1	A0A0J5PST7_ASPFM	226 kDa	TRUE	0.636813	0.0783162	0.530071	0.10412	8.58	0.431862	8.01	0.435721	8.13	0.424924	8.07	0.425465	8.31	0.454717	8.19	0.434025
1241	DNA helicase OS=Aspergillus fumigatus Z5 GN=Y699_00917 PE=3 SV=1	A0A0J5PSU3_ASPFM	107 kDa	TRUE	0.421585	0.13346	0.748467	0.0532494	8.15	0.513458	7.6	0.447898	8.01	0.50717	7.6	0.480631	7.93	0.470276	7.64	0.49022
2039	Oxidoreductase OS=Aspergillus fumigatus Z5 GN=Y699_00864 PE=4 SV=1	A0A0J5PSU5_ASPFM	46 kDa		0.617255	-0.0787857	0.859247	0.0279449	10.2	0.448648	10.41	0.448275	10.17	0.453408	10.28	0.43273	10.61	0.460654	10.35	0.432646
277	Glucan endo-1,3-beta-glucosidase eglC OS=Aspergillus fumigatus Z5 GN=Y699_07606 PE=4 SV=1	A0A0J5PSU6_ASPFM	45 kDa		0.548484	0.096144	0.337395	-0.153765	9.82	0.468661	9.76	0.46223	9.79	0.44975	9.84	0.435377	9.5	0.516507	9.65	0.496552
1774	Uncharacterized protein OS=Aspergillus fumigatus Z5 GN=Y699_00869 PE=4 SV=1	A0A0J5PSU9_ASPFM	15 kDa		0.947827	-0.0108588	0.733119	-0.0565777	8.55	0.425392	8.38	0.443251	8.37	0.430747	8.19	0.476682	8.51	0.446523	8.11	0.465942
83	Endo-1,4-beta-xylanase OS=Aspergillus fumigatus Z5 GN=Y699_07611 PE=3 SV=1	A0A0J5PSV1_ASPFM	24 kDa		0.89568	0.0210519	0.533695	-0.0999267	9.61	0.55736	9.97	0.471397	9.84	0.459053	9.99	0.457922	9.77	0.456736	9.94	0.457318
1486	SH3 domain-containing protein OS=Aspergillus fumigatus Z5 GN=Y699_00889 PE=4 SV=1	A0A0J5PSW7_ASPFM	56 kDa		0.606189	0.0830704	0.62572	-0.0786057	10.36	0.484437	9.68	0.442065	9.68	0.460353	9.77	0.438944	9.51	0.4311	9.7	0.443267
1487	Thiamin pyrophosphokinase-like protein OS=Aspergillus fumigatus Z5 GN=Y699_00937 PE=4 SV=1	A0A0J5PSW8_ASPFM	37 kDa		0.907115	0.0192998	0.965974	0.00705468	8.13	0.519451	8.47	0.437271	8.45	0.473126	8.42	0.453309	8.42	0.43538	8.62	0.431435
5	Uncharacterized protein OS=Aspergillus fumigatus Z5 GN=Y699_07636 PE=4 SV=1	A0A0J5PSX3_ASPFM	53 kDa		0.246318	0.188577	0.962527	0.00764307	9.05	0.687995	9.51	0.448655	9.62	0.442204	9.85	0.460327	9.48	0.447007	9.69	0.459163
2040	Oxidoreductase OS=Aspergillus fumigatus Z5 GN=Y699_00942 PE=3 SV=1	A0A0J5PSX4_ASPFM	40 kDa		0.646012	0.0763764	0.861678	0.0289713	7.71	0.476885	7.77	0.424531	7.95	0.427055	7.75	0.451723	7.92	0.427115	7.85	0.424555
1327	Uncharacterized protein OS=Aspergillus fumigatus Z5 GN=Y699_00914 PE=4 SV=1	A0A0J5PSY8_ASPFM	85 kDa		0.783565	-0.045481	0.243462	0.193153	8.51	0.487396	7.7	0.516235	7.79	0.45777	7.35	0.484413	8.39	0.540825	7.82	0.431586
3085	Alcohol dehydrogenase, putative OS=Aspergillus fumigatus Z5 GN=Y699_07932 PE=3 SV=1	A0A0J5PT12_ASPFM	49 kDa		0.416395	-0.127806	0.595771	-0.0833954	10.03	0.649893	10.28	0.457984	9.99	0.439089	10.04	0.42347	10.17	0.438458	10.2	0.420953
1014	Molybdopterin binding domain-containing protein OS=Aspergillus fumigatus Z5 GN=Y699_00947 PE=4 SV=1	A0A0J5PT14_ASPFM	32 kDa		0.855514	-0.030283	0.9024	0.020391	7.55	0.550919	7.89	0.457586	7.89	0.491901	7.64	0.549559	8.03	0.459194	7.9	0.438111
55	Thioredoxin OS=Aspergillus fumigatus Z5 GN=Y699_00957 PE=3 SV=1	A0A0J5PT20_ASPFM	12 kDa	TRUE	0.946824	0.010649	0.662063	0.069752	10.12	0.544219	9.58	0.492182	9.59	0.455557	9.48	0.502941	9.69	0.444996	9.76	0.52391
2354	Proteinase, putative OS=Aspergillus fumigatus Z5 GN=Y699_07947 PE=4 SV=1	A0A0J5PT26_ASPFM	78 kDa		0.269641	0.174847	0.817993	-0.0364577	10.31	0.476906	10.09	0.443239	10.21	0.440945	10.33	0.431583	10.05	0.443866	10.14	0.424107
2937	Ribosomal protein S19, putative OS=Aspergillus fumigatus Z5 GN=Y699_00972 PE=3 SV=1	A0A0J5PT30_ASPFM	11 kDa		0.900464	0.020049	0.993967	-0.00121182	9.47	0.427456	9.44	0.419173	9.44	0.420811	9.36	0.42181	9.46	0.422954	9.5	0.42137
2639	Alkaline ceramidase YPC1 OS=Aspergillus fumigatus Z5 GN=Y699_07957 PE=4 SV=1	A0A0J5PT35_ASPFM	56 kDa		0.991548	-0.00171384	0.595662	-0.0858471	9.38	0.481598	9.44	0.436655	9.41	0.440089	9.3	0.57736	9.51	0.537981	9.17	0.423702
1409	Pre-mRNA splicing factor RNA helicase (Prp43) OS=Aspergillus fumigatus Z5 GN=Y699_00987 PE=4 SV=1	A0A0J5PT40_ASPFM	87 kDa		0.732872	-0.056663	0.819673	0.0378453	7.17	0.586284	7.56	0.446659	7.41	0.437282	7.35	0.46603	7.72	0.439406	7.6	0.436784
2355	Oxidoreductase OS=Aspergillus fumigatus Z5 GN=Y699_00949 PE=3 SV=1	A0A0J5PT44_ASPFM	29 kDa		0.652739	0.0706687	0.714688	0.0574057	11.06	0.469592	10.68	0.458222	10.86	0.435235	10.57	0.445307	10.94	0.45395	10.68	0.441705
2849	Leucine carboxyl methyltransferase 2 OS=Aspergillus fumigatus Z5 GN=Y699_00992 PE=4 SV=1	A0A0J5PT45_ASPFM	114 kDa		0.240688	-0.193236	0.935891	-0.0132523	7.22	0.482291	7.68	0.439372	7.46	0.439067	6.85	0.433588	7.75	0.441711	7.53	0.43321
1328	D-amino acid oxidase OS=Aspergillus fumigatus Z5 GN=Y699_00954 PE=4 SV=1	A0A0J5PT46_ASPFM	40 kDa	TRUE	0.346802	-0.147958	0.895681	-0.0206131	10.41	0.460929	10.88	0.432166	10.47	0.444301	10.7	0.429714	10.9	0.431017	10.85	0.431912
708	26S proteasome regulatory subunit Mts4 OS=Aspergillus fumigatus Z5 GN=Y699_00997 PE=4 SV=1	A0A0J5PT48_ASPFM	101 kDa		0.611989	-0.0811213	0.87804	0.024528	9.5	0.512248	9.72	0.456969	9.61	0.456522	9.45	0.447837	9.92	0.46899	9.65	0.476638
1896	TOR signaling pathway regulator (TapA), putative OS=Aspergillus fumigatus Z5 GN=Y699_01002 PE=4 SV=1	A0A0J5PT50_ASPFM	41 kDa		0.256675	0.186651	0.309995	0.167042	9.99	0.481408	9.42	0.458681	9.98	0.564676	9.36	0.482082	9.91	0.440491	9.64	0.454273
3309	Ribosomal protein L11 OS=Aspergillus fumigatus Z5 GN=Y699_01007 PE=3 SV=1	A0A0J5PT54_ASPFM	16 kDa		0.798126	-0.0415	0.751102	0.0514335	9.24	0.556532	9.06	0.421769	8.91	0.432289	8.95	0.425774	9.23	0.422249	9.12	0.434246
1015	Rho-gdp dissociation inhibitor OS=Aspergillus fumigatus Z5 GN=Y699_00964 PE=4 SV=1	A0A0J5PT55_ASPFM	22 kDa		0.448797	-0.120695	0.714312	-0.0583183	10.42	0.456841	10.7	0.44269	10.32	0.462404	10.55	0.435802	10.56	0.449477	10.71	0.468422
735	Quinone oxidoreductase OS=Aspergillus fumigatus Z5 GN=Y699_00969 PE=4 SV=1	A0A0J5PT59_ASPFM	36 kDa		0.697575	-0.0617766	0.649923	0.072116	9.5	0.835342	10.09	0.45489	9.83	0.47282	10.03	0.447957	10.29	0.494472	10.17	0.449498
923	Small nuclear ribonucleoprotein OS=Aspergillus fumigatus Z5 GN=Y699_01017 PE=4 SV=1	A0A0J5PT61_ASPFM	28 kDa	TRUE	0.518944	0.104372	0.861757	0.028177	9.53	0.511469	9.13	0.444419	9.17	0.445772	9.28	0.428229	9.26	0.441497	9.2	0.47047
494	37S ribosomal protein S5 OS=Aspergillus fumigatus Z5 GN=Y699_00979 PE=3 SV=1	A0A0J5PT67_ASPFM	47 kDa		0.560869	-0.0936942	0.679606	0.0664901	9.51	0.44976	9.44	0.441108	9.16	0.472149	9.3	0.448582	9.61	0.452435	9.53	0.453606
1410	Glycerophosphocholine phosphodiesterase Gde1 OS=Aspergillus fumigatus Z5 GN=Y699_00984 PE=4 SV=1	A0A0J5PT72_ASPFM	132 kDa	TRUE	0.144017	0.234544	0.527493	0.101437	10.36	0.449574	10.03	0.486244	10.55	0.491365	10.09	0.461812	10.3	0.440364	10.22	0.433432
583	Secretory pathway protein Ssp120 OS=Aspergillus fumigatus Z5 GN=Y699_00989 PE=4 SV=1	A0A0J5PT75_ASPFM	23 kDa		0.503263	0.108672	0.614707	0.0817032	9.77	0.459972	9.03	0.433965	9.08	0.474499	9.2	0.434385	9.21	0.435557	9.22	0.441684
2662	Ribosomal protein L23, putative OS=Aspergillus fumigatus Z5 GN=Y699_00999 PE=4 SV=1	A0A0J5PT86_ASPFM	24 kDa	TRUE	0.321688	-0.155406	0.785889	0.0425659	9.89	0.441871	10.15	0.423757	9.89	0.424114	9.83	0.434836	10.31	0.424278	10.16	0.4216
483	Dynein heavy chain OS=Aspergillus fumigatus Z5 GN=Y699_01004 PE=4 SV=1	A0A0J5PT90_ASPFM	492 kDa	TRUE	0.610911	0.0839366	0.864584	0.028137	7.8	0.441894	7.57	0.440481	7.96	0.486957	7.39	0.456414	7.93	0.445261	7.45	0.443896
3073	Endo-1,3(4)-beta-glucanase OS=Aspergillus fumigatus Z5 GN=Y699_07776 PE=4 SV=1	A0A0J5PT92_ASPFM	31 kDa	TRUE	0.476201	0.114967	0.357916	-0.148397	9.7	0.635351	10.01	0.421745	10.05	0.424604	10.14	0.438273	9.68	0.447583	9.97	0.422034
93	Extracellular conserved serine-rich protein OS=Aspergillus fumigatus Z5 GN=Y699_07997 PE=4 SV=1	A0A0J5PT94_ASPFM	22 kDa		0.407153	0.13779	0.605909	-0.0857709	9.21	0.515022	8.47	0.448732	8.44	0.458488	8.8	0.459619	8.21	0.479162	8.52	0.44655
3213	Catechol dioxygenase OS=Aspergillus fumigatus Z5 GN=Y699_07781 PE=4 SV=1	A0A0J5PTA0_ASPFM	35 kDa		0.842615	0.0317729	0.836755	0.0329653	10.32	0.55198	10	0.424473	10.11	0.426707	9.85	0.425094	10.26	0.433925	9.92	0.428713
2041	Aminomethyl transferase OS=Aspergillus fumigatus Z5 GN=Y699_01067 PE=4 SV=1	A0A0J5PTA2_ASPFM	49 kDa		0.963886	0.0072954	0.926043	-0.0149526	9.3	0.42974	9.26	0.433008	9.24	0.447748	9.16	0.435041	9.28	0.447595	9.28	0.429566
3083	Ubiquitin carboxyl-terminal hydrolase OS=Aspergillus fumigatus Z5 GN=Y699_01019 PE=3 SV=1	A0A0J5PTA3_ASPFM	26 kDa		0.621956	0.0793359	0.843282	0.0318036	9.78	0.432026	9.31	0.424281	9.45	0.43555	9.28	0.421391	9.39	0.418804	9.43	0.442306
1663	Short chain dehydrogenase/reductase family OS=Aspergillus fumigatus Z5 GN=Y699_01072 PE=4 SV=1	A0A0J5PTA5_ASPFM	32 kDa		0.736293	-0.0539725	0.00650354	0.435788	10.12	0.566229	10.34	0.442461	10.21	0.428924	10.28	0.431491	11.26	0.65927	10.78	0.564514
355	Transcription elongation complex subunit (Cdc68) OS=Aspergillus fumigatus Z5 GN=Y699_01082 PE=4 SV=1	A0A0J5PTB5_ASPFM	116 kDa		0.747104	-0.0528045	0.959289	-0.00835541	8.77	0.555036	8.88	0.482936	8.84	0.459103	8.6	0.492043	8.99	0.453355	8.81	0.45984
2356	Transcription initiation factor subunit (TAF30), putative OS=Aspergillus fumigatus Z5 GN=Y699_01044 PE=4 SV=1	A0A0J5PTC4_ASPFM	32 kDa		0.502864	-0.105489	0.562301	-0.0912051	10.53	0.457402	10.4	0.464977	10.12	0.490487	10.21	0.47932	10.41	0.471934	10.18	0.468702
2957	Oxidoreductase, putative OS=Aspergillus fumigatus Z5 GN=Y699_01049 PE=3 SV=1	A0A0J5PTC9_ASPFM	42 kDa		0.148223	0.232496	0.401104	0.135015	10.36	0.487093	9.61	0.4224	10.09	0.432425	9.73	0.425197	10.01	0.419468	9.77	0.414992
801	26S proteasome regulatory particle subunit Rpn8 OS=Aspergillus fumigatus Z5 GN=Y699_01102 PE=4 SV=1	A0A0J5PTD3_ASPFM	39 kDa		0.479882	0.111895	0.957462	-0.00844801	10.43	0.47027	10.12	0.445033	10.35	0.609117	10.07	0.524027	10.27	0.484583	10.05	0.526136
584	M protein repeat protein OS=Aspergillus fumigatus Z5 GN=Y699_01107 PE=4 SV=1	A0A0J5PTD6_ASPFM	98 kDa		0.193145	0.216256	0.537156	0.102553	9.82	0.519208	8.82	0.4442	9.59	0.531275	8.71	0.509097	9.35	0.451371	8.87	0.479865
4	Molecular chaperone Hsp70 OS=Aspergillus fumigatus Z5 GN=Y699_01112 PE=3 SV=1	A0A0J5PTE1_ASPFM	70 kDa	TRUE	0.664534	-0.0710666	0.767652	-0.0484005	9.14	0.644591	8.99	0.476244	8.69	0.493105	8.89	0.463887	9	0.526271	8.88	0.511523
2146	Uncharacterized protein OS=Aspergillus fumigatus Z5 GN=Y699_01117 PE=4 SV=1	A0A0J5PTE5_ASPFM	25 kDa		0.693542	0.0654369	0.596031	0.0880164	8.79	0.425281	8.38	0.428116	8.63	0.441382	8.25	0.495371	8.81	0.480203	8.36	0.444485
2693	Nucleoside-diphosphate-sugar epimerase family protein OS=Aspergillus fumigatus Z5 GN=Y699_07826 PE=4 SV=1	A0A0J5PTF7_ASPFM	33 kDa		0.748135	-0.0523816	0.557894	-0.0955736	8.83	0.503134	9.13	0.432397	8.9	0.419957	9.02	0.422618	8.98	0.426788	9.04	0.423045
1123	Ketoreductase OS=Aspergillus fumigatus Z5 GN=Y699_01089 PE=4 SV=1	A0A0J5PTG4_ASPFM	33 kDa		0.698526	-0.0623051	0.737828	-0.0538326	9.56	0.460554	9.82	0.428851	9.59	0.434109	9.7	0.431305	9.68	0.427281	9.85	0.437088
2838	Uncharacterized protein OS=Aspergillus fumigatus Z5 GN=Y699_01142 PE=4 SV=1	A0A0J5PTG7_ASPFM	29 kDa		0.410393	0.135891	0.976323	0.00489959	8.5	0.441075	8.49	0.44307	8.58	0.456119	8.72	0.418548	8.5	0.419224	8.62	0.424824
1068	tRNA splicing protein (Spl1) OS=Aspergillus fumigatus Z5 GN=Y699_01147 PE=3 SV=1	A0A0J5PTH1_ASPFM	57 kDa		0.579717	0.0860374	0.926468	-0.0143376	10.54	0.461822	10.38	0.423785	10.42	0.434111	10.44	0.457385	10.45	0.469101	10.37	0.438959
3064	Uncharacterized protein OS=Aspergillus fumigatus Z5 GN=Y699_01152 PE=4 SV=1	A0A0J5PTH6_ASPFM	48 kDa		0.783023	-0.0437492	0.430253	-0.125298	9.66	0.428845	9.83	0.432447	9.66	0.438825	9.7	0.433282	9.69	0.455931	9.67	0.429543
344	Dimeric dihydrodiol dehydrogenase OS=Aspergillus fumigatus Z5 GN=Y699_01104 PE=4 SV=1	A0A0J5PTH8_ASPFM	43 kDa		0.787088	-0.042731	0.760918	-0.0481249	9.7	0.598598	9.89	0.457861	9.74	0.435011	9.76	0.450083	9.87	0.484771	9.84	0.452172
1847	Metacaspase-1B OS=Aspergillus fumigatus Z5 GN=Y699_01157 PE=4 SV=1	A0A0J5PTI0_ASPFM	45 kDa		0.980469	-0.00378803	0.510945	-0.101728	6.58	0.437279	6.46	0.512933	6.33	0.441037	6.35	0.469076	6.39	0.454884	6.02	0.540749
2898	Autophagy-related protein OS=Aspergillus fumigatus Z5 GN=Y699_01109 PE=3 SV=1	A0A0J5PTI3_ASPFM	14 kDa		0.015709	-0.368562	0.339665	-0.145657	12.61	0.444286	13.09	0.442772	12.62	0.442215	12.37	0.463579	13.02	0.452105	12.77	0.440255
1897	Short-chain dehydrogenase OS=Aspergillus fumigatus Z5 GN=Y699_07851 PE=4 SV=1	A0A0J5PTI8_ASPFM	27 kDa		0.396353	0.130529	0.675859	0.064345	11.55	0.584749	11.62	0.46398	11.76	0.5181	11.72	0.473492	11.68	0.448031	11.84	0.441522
1977	Cytochrome P450 OS=Aspergillus fumigatus Z5 GN=Y699_01119 PE=4 SV=1	A0A0J5PTJ1_ASPFM	63 kDa		0.744967	0.05123	0.61547	0.0791683	6.45	0.459665	6.31	0.447657	6.5	0.435404	6.34	0.483308	6.65	0.506112	6.54	0.47495
520	Uncharacterized protein OS=Aspergillus fumigatus Z5 GN=Y699_01124 PE=4 SV=1	A0A0J5PTJ5_ASPFM	47 kDa	TRUE	0.897768	0.0202682	0.887349	-0.0223447	11.05	0.456261	10.67	0.445013	10.8	0.445664	10.44	0.480135	10.77	0.443752	10.59	0.460941
666	Phosphatidylserine decarboxylase proenzyme 2 OS=Aspergillus fumigatus Z5 GN=PSD2 PE=3 SV=1	A0A0J5PTJ6_ASPFM	120 kDa		0.937782	-0.012362	0.933686	-0.0131736	9.74	0.542954	9.8	0.458694	9.7	0.464443	9.72	0.460934	9.86	0.467889	9.78	0.483413
2192	6-phosphofructo-2-kinase 1 OS=Aspergillus fumigatus Z5 GN=Y699_01129 PE=4 SV=1	A0A0J5PTJ9_ASPFM	78 kDa		0.237973	0.196025	0.848993	0.0316309	8.45	0.428256	8.09	0.434876	8.58	0.465351	8.17	0.515483	8.37	0.440717	8.09	0.474817
3301	NADH-ubiquinone oxidoreductase B18 subunit OS=Aspergillus fumigatus Z5 GN=Y699_01177 PE=4 SV=1	A0A0J5PTK0_ASPFM	11 kDa	TRUE	0.972477	-0.00573393	0.828335	-0.0360362	9.47	0.56358	8.94	0.475151	9.08	0.528279	8.59	0.459662	9.28	0.455594	8.44	0.637667
2645	YjgH family protein OS=Aspergillus fumigatus Z5 GN=Y699_07861 PE=4 SV=1	A0A0J5PTK1_ASPFM	16 kDa		0.439937	-0.117545	0.563897	0.0877934	11.18	0.437811	11.54	0.427994	11.3	0.426626	11.33	0.425699	11.69	0.451941	11.69	0.436115
1563	Gamma-cysteine synthetase regulatory subunit, putative OS=Aspergillus fumigatus Z5 GN=Y699_01144 PE=4 SV=1	A0A0J5PTL2_ASPFM	60 kDa	TRUE	0.358886	-0.141899	0.532495	-0.096508	10.68	0.435478	10.79	0.449735	10.52	0.430583	10.5	0.442244	10.77	0.435862	10.59	0.436902
667	Allergen, putative OS=Aspergillus fumigatus Z5 GN=Y699_00116 PE=4 SV=1	A0A0J5PTL5_ASPFM	18 kDa	TRUE	0.316933	-0.163127	0.696665	-0.063507	8.99	0.485298	9.28	0.485837	8.84	0.472195	9.03	0.449326	9.19	0.4558	9.2	0.467979
949	MYB DNA-binding domain-containing protein OS=Aspergillus fumigatus Z5 GN=Y699_00141 PE=4 SV=1	A0A0J5PTN4_ASPFM	224 kDa		0.0855627	0.285443	0.338621	0.158871	8.71	0.421195	8.03	0.429023	8.75	0.42705	8.26	0.423444	8.51	0.428984	8.35	0.429732
2417	Uncharacterized protein OS=Aspergillus fumigatus Z5 GN=Y699_01222 PE=4 SV=1	A0A0J5PTN6_ASPFM	38 kDa		0.45946	0.122398	0.581512	0.091201	8.81	0.552956	8.18	0.477502	8.79	0.525454	7.89	0.519813	8.65	0.512111	8.24	0.460336
1564	WD domain-containing protein OS=Aspergillus fumigatus Z5 GN=Y699_00146 PE=4 SV=1	A0A0J5PTN9_ASPFM	89 kDa	TRUE	0.90233	-0.0200955	0.86742	0.0273265	9.42	0.523144	9.04	0.440243	9.11	0.443796	8.76	0.538651	9.24	0.431863	9	0.492897
1775	Acyl-CoA dehydrogenase, putative OS=Aspergillus fumigatus Z5 GN=Y699_07896 PE=3 SV=1	A0A0J5PTP0_ASPFM	48 kDa		0.869569	0.02587	0.554905	-0.0930203	10.23	0.563184	10.57	0.43332	10.47	0.424985	10.58	0.446648	10.41	0.451523	10.54	0.427026
3038	Ribose-phosphate pyrophosphokinase OS=Aspergillus fumigatus Z5 GN=Y699_01227 PE=4 SV=1	A0A0J5PTP1_ASPFM	47 kDa		0.77049	0.0477528	0.533669	0.101833	8.79	0.467947	8.66	0.438258	8.7	0.420556	8.67	0.421176	8.96	0.465904	8.79	0.416959
2104	Uncharacterized protein OS=Aspergillus fumigatus Z5 GN=Y699_00151 PE=4 SV=1	A0A0J5PTP3_ASPFM	94 kDa		0.588792	0.0893034	0.859113	0.0293195	8.4	0.452464	8.3	0.432352	8.39	0.433002	8.39	0.441583	8.42	0.475462	8.4	0.425146
1853	Ribosomal protein S15 OS=Aspergillus fumigatus Z5 GN=Y699_01232 PE=3 SV=1	A0A0J5PTP6_ASPFM	34 kDa	TRUE	0.393267	-0.135401	0.967509	0.00645559	10	0.493558	9.79	0.419627	9.53	0.432549	9.51	0.581848	9.87	0.460692	9.78	0.43099
3307	PH domain-containing protein OS=Aspergillus fumigatus Z5 GN=Y699_01184 PE=4 SV=1	A0A0J5PTQ4_ASPFM	119 kDa		0.954797	0.00933081	0.788901	0.044057	8.67	0.514786	8.58	0.424375	8.48	0.459926	8.58	0.426476	8.69	0.420302	8.7	0.49532
2760	MFS hexose transporter OS=Aspergillus fumigatus Z5 GN=Y699_07916 PE=4 SV=1	A0A0J5PTR2_ASPFM	61 kDa	TRUE	0.170108	-0.218393	0.862605	-0.0275459	11.47	0.545069	12.34	0.464234	12.14	0.448892	11.72	0.452984	12.51	0.592665	12.1	0.457837
802	Proteasome subunit alpha type OS=Aspergillus fumigatus Z5 GN=Y699_00181 PE=3 SV=1	A0A0J5PTR8_ASPFM	30 kDa	TRUE	0.282671	-0.169647	0.980782	-0.00380208	10.13	0.511324	10.74	0.453231	10.39	0.456399	10.45	0.436887	10.65	0.448111	10.85	0.452897
1124	T-complex protein 1 subunit gamma OS=Aspergillus fumigatus Z5 GN=Y699_01257 PE=3 SV=1	A0A0J5PTR9_ASPFM	59 kDa		0.416981	0.131751	0.994119	0.00119645	10.06	0.451183	9.78	0.43732	10.1	0.441708	9.72	0.432517	10.03	0.437882	9.64	0.467942
2694	Peroxidase, putative OS=Aspergillus fumigatus Z5 GN=Y699_00196 PE=4 SV=1	A0A0J5PTT0_ASPFM	28 kDa		0.927939	0.0147566	0.778069	0.0459712	8.8	0.70862	9.11	0.440231	9.05	0.432399	9.09	0.427455	9.12	0.431079	9.32	0.446462
1411	Eukaryotic translation initiation factor eIF-4A subunit, putative OS=Aspergillus fumigatus Z5 GN=Y699_00206 PE=3 SV=1	A0A0J5PTT8_ASPFM	46 kDa	TRUE	0.50618	-0.103976	0.964473	-0.00696267	10.14	0.429747	10.21	0.438646	10.02	0.432056	9.96	0.457338	10.25	0.445635	10.21	0.427701
1488	3-methyl-2-oxobutanoate dehydrogenase OS=Aspergillus fumigatus Z5 GN=Y699_07936 PE=4 SV=1	A0A0J5PTT9_ASPFM	42 kDa		0.836392	0.0321908	0.0448883	0.312418	10.11	0.480522	10.39	0.430907	10.37	0.428265	10.43	0.426802	10.99	0.549002	10.77	0.466211
1125	Pseudouridylate synthase 3 OS=Aspergillus fumigatus Z5 GN=Y699_01229 PE=3 SV=1	A0A0J5PTU2_ASPFM	68 kDa	TRUE	0.963837	-0.00749577	0.927211	0.0150986	8.69	0.466251	8.41	0.430461	8.42	0.465831	8.24	0.475054	8.59	0.430198	8.36	0.470541
1412	GARP complex component (Vps54), putative OS=Aspergillus fumigatus Z5 GN=Y699_00216 PE=4 SV=1	A0A0J5PTU7_ASPFM	113 kDa		0.279001	0.179991	0.914748	0.0177997	8.63	0.437978	8.2	0.43035	8.75	0.479043	8.15	0.425314	8.44	0.42731	8.19	0.434966
368	Aldose 1-epimerase, putative OS=Aspergillus fumigatus Z5 GN=Y699_01239 PE=4 SV=1	A0A0J5PTV0_ASPFM	45 kDa		0.374748	0.14161	0.0375976	-0.331827	11.73	0.468488	11.36	0.464995	11.27	0.474385	11.62	0.45104	10.87	0.484131	10.96	0.506388
1776	Cytochrome P450, putative OS=Aspergillus fumigatus Z5 GN=Y699_00226 PE=3 SV=1	A0A0J5PTV6_ASPFM	52 kDa		0.85035	-0.0312622	0.666485	-0.0714032	8.38	0.568707	8.72	0.466458	8.82	0.458399	8.31	0.476508	8.64	0.437483	8.62	0.446127
2149	Homocysteine S-methyltransferase OS=Aspergillus fumigatus Z5 GN=Y699_07951 PE=4 SV=1	A0A0J5PTV7_ASPFM	34 kDa		0.71927	0.0596859	0.535542	0.102854	8.03	0.490572	7.95	0.44339	7.99	0.428592	8.03	0.435114	8.24	0.456548	8.14	0.435632
1489	Allantoicase Alc OS=Aspergillus fumigatus Z5 GN=Y699_01302 PE=4 SV=1	A0A0J5PTV8_ASPFM	40 kDa		0.508766	-0.109706	0.66159	-0.0726551	8.29	0.45949	8.31	0.453691	8.04	0.428995	8.02	0.440968	8.34	0.451383	8.05	0.440549
1565	PARP-type zinc finger-containing protein C2A9.07c OS=Aspergillus fumigatus Z5 GN=Y699_01254 PE=4 SV=1	A0A0J5PTW4_ASPFM	29 kDa		0.457209	0.122679	0.721065	0.0589094	8.99	0.4428	8.5	0.42965	8.61	0.431597	8.69	0.430176	8.57	0.452486	8.75	0.449158
736	Phosphoribosylformylglycinamidine synthase OS=Aspergillus fumigatus Z5 GN=Y699_00236 PE=3 SV=1	A0A0J5PTW5_ASPFM	148 kDa		0.506856	-0.104605	0.970779	-0.00577012	10	0.546301	10.2	0.43645	9.94	0.456699	10.01	0.43279	10.32	0.466091	10.12	0.43187
969	Zn-dependent hydrolase, putative OS=Aspergillus fumigatus Z5 GN=Y699_01259 PE=4 SV=1	A0A0J5PTW8_ASPFM	45 kDa	TRUE	0.710271	-0.0593959	0.274294	-0.174792	10.23	0.461943	10.42	0.453163	10.15	0.429071	10.32	0.432598	10.09	0.432239	10.28	0.433635
2637	Hexose carrier protein OS=Aspergillus fumigatus Z5 GN=Y699_07961 PE=3 SV=1	A0A0J5PTW9_ASPFM	60 kDa		0.43135	0.128534	0.934659	-0.0133929	8.74	0.429228	8.74	0.431417	8.95	0.425756	8.8	0.423348	8.81	0.429062	8.75	0.416617
2193	Sarcosine oxidase, putative OS=Aspergillus fumigatus Z5 GN=Y699_07966 PE=4 SV=1	A0A0J5PTX2_ASPFM	42 kDa		0.503968	0.10666	0.338714	0.152631	9.34	0.507752	9.37	0.419912	9.54	0.434603	9.42	0.42238	9.67	0.46927	9.64	0.431493
2521	Signal peptidase complex catalytic subunit SEC11 OS=Aspergillus fumigatus Z5 GN=Y699_01274 PE=3 SV=1	A0A0J5PTY1_ASPFM	20 kDa		0.651026	-0.0722358	0.151195	-0.229236	10.04	0.432953	10.21	0.503113	10.03	0.422392	9.98	0.427511	9.78	0.435205	10	0.430048
1541	Nitrogen metabolite repression regulator NmrA OS=Aspergillus fumigatus Z5 GN=Y699_00256 PE=4 SV=1	A0A0J5PTY3_ASPFM	39 kDa		0.838663	0.0335477	0.844369	0.0323502	7.28	0.438623	7.17	0.463975	7.25	0.468761	7.12	0.459244	7.4	0.441364	7.19	0.429546
668	Septin OS=Aspergillus fumigatus Z5 GN=Y699_00271 PE=3 SV=1	A0A0J5PTZ2_ASPFM	44 kDa	TRUE	0.609521	-0.0812084	0.778564	-0.0446922	9.92	0.570488	9.98	0.538243	9.92	0.521632	9.64	0.50786	9.97	0.520712	9.92	0.507783
562	Uncharacterized protein OS=Aspergillus fumigatus Z5 GN=Y699_01289 PE=4 SV=1	A0A0J5PTZ3_ASPFM	60 kDa	TRUE	0.320828	-0.157972	0.432756	-0.124796	9.84	0.516529	10.41	0.445402	9.99	0.456255	10.18	0.435624	10.2	0.432917	10.29	0.447989
2754	Flavin containing amine oxidase, putative OS=Aspergillus fumigatus Z5 GN=Y699_01342 PE=4 SV=1	A0A0J5PTZ5_ASPFM	56 kDa		0.501226	-0.104515	0.100364	-0.255353	10.48	0.632843	10.97	0.436253	10.71	0.445321	10.74	0.486512	10.59	0.433911	10.68	0.602958
970	Chromatin assembly factor 1 subunit C OS=Aspergillus fumigatus Z5 GN=Y699_00276 PE=4 SV=1	A0A0J5PTZ6_ASPFM	49 kDa		0.80533	0.0405182	0.784951	-0.0448586	9.03	0.458609	8.83	0.452924	8.7	0.446087	8.93	0.449122	8.81	0.433988	8.8	0.443497
2473	Seryl-tRNA synthetase OS=Aspergillus fumigatus Z5 GN=Y699_01294 PE=4 SV=1	A0A0J5PTZ7_ASPFM	81 kDa		0.387203	0.140479	0.491255	0.111796	9.02	0.427486	8.81	0.431542	9.03	0.446276	8.93	0.419779	9.09	0.447398	9.01	0.41873
2443	Trehalose synthase (Ccg-9) OS=Aspergillus fumigatus Z5 GN=Y699_01347 PE=4 SV=1	A0A0J5PTZ8_ASPFM	76 kDa		0.476252	0.118388	0.848766	-0.0316937	8.27	0.464655	8.25	0.42773	8.23	0.421475	8.53	0.436356	8.15	0.443662	8.35	0.477748
1413	Alpha-L-fucosidase OS=Aspergillus fumigatus Z5 GN=Y699_01299 PE=4 SV=1	A0A0J5PU01_ASPFM	84 kDa	TRUE	0.457839	-0.123484	0.839752	0.0336239	7.49	0.768639	8.03	0.482069	7.64	0.451998	7.82	0.429758	8.06	0.440404	8.15	0.448576
1381	Sensor histidine kinase/response regulator OS=Aspergillus fumigatus Z5 GN=Y699_01304 PE=4 SV=1	A0A0J5PU05_ASPFM	213 kDa	TRUE	0.719281	-0.0596138	0.807486	-0.0404065	8.61	0.531912	8.52	0.486732	8.51	0.481333	8.15	0.423561	8.64	0.424782	8.31	0.442891
1777	HypA-like protein, putative OS=Aspergillus fumigatus Z5 GN=Y699_00291 PE=4 SV=1	A0A0J5PU09_ASPFM	49 kDa		0.518039	-0.106913	0.486439	-0.115094	8.41	0.481258	8.68	0.425107	8.58	0.425821	8.22	0.435153	8.5	0.507946	8.51	0.428652
2778	Conidiophore development protein HymA OS=Aspergillus fumigatus Z5 GN=Y699_01309 PE=4 SV=1	A0A0J5PU11_ASPFM	44 kDa	TRUE	0.986006	-0.00291692	0.729065	0.0575958	9.06	0.423288	8.85	0.426105	9.13	0.474668	8.36	0.49542	9.2	0.449332	8.78	0.424086
3225	Chromatin modification-related protein OS=Aspergillus fumigatus Z5 GN=Y699_01362 PE=3 SV=1	A0A0J5PU13_ASPFM	77 kDa	TRUE	0.852484	0.0293744	0.958792	-0.00816559	7	0.461106	6.49	0.450924	6.54	0.468715	6.43	0.44046	6.55	0.439287	6.48	0.437333
614	Peptidase family M13 protein OS=Aspergillus fumigatus Z5 GN=Y699_01314 PE=4 SV=1	A0A0J5PU16_ASPFM	89 kDa		0.947802	0.0106385	0.482338	-0.114168	9.44	0.502025	9.65	0.448367	9.48	0.428864	9.67	0.444691	9.4	0.449627	9.61	0.435981
1490	Alpha-amylase OS=Aspergillus fumigatus Z5 GN=Y699_07996 PE=4 SV=1	A0A0J5PU19_ASPFM	62 kDa	TRUE	0.941828	0.0115793	0.367798	-0.142918	10.64	0.438412	10.73	0.453619	10.51	0.444172	10.79	0.458531	10.57	0.438051	10.55	0.440972
1898	PHD transcription factor (Rum1), putative OS=Aspergillus fumigatus Z5 GN=Y699_00301 PE=4 SV=1	A0A0J5PU20_ASPFM	195 kDa		0.338804	0.159031	0.627521	0.0806683	8.18	0.431119	7.71	0.427554	8.06	0.426167	7.86	0.447408	8.05	0.470625	7.83	0.438817
1184	FAD-dependent oxygenase OS=Aspergillus fumigatus Z5 GN=Y699_08001 PE=4 SV=1	A0A0J5PU22_ASPFM	55 kDa		0.857289	-0.0291753	0.589907	-0.0874361	9.56	0.556374	10.06	0.439312	9.81	0.459169	10.04	0.436603	9.82	0.460768	10.08	0.478283
152	Phosphoglucomutase PgmA OS=Aspergillus fumigatus Z5 GN=Y699_01372 PE=3 SV=1	A0A0J5PU23_ASPFM	61 kDa		0.0863235	-0.268082	0.796594	-0.0402666	10.36	0.530305	11.02	0.459607	10.46	0.464719	10.65	0.441631	11	0.44903	10.95	0.470793
2194	2OG-Fe(II) oxygenase family oxidoreductase, putative OS=Aspergillus fumigatus Z5 GN=Y699_08006 PE=4 SV=1	A0A0J5PU26_ASPFM	43 kDa		0.562201	0.0947929	0.753708	0.0513068	8.78	0.525434	8.74	0.441165	8.94	0.452353	8.72	0.435521	8.95	0.440356	8.81	0.428032
1566	Galactose-proton symport OS=Aspergillus fumigatus Z5 GN=Y699_01377 PE=4 SV=1	A0A0J5PU28_ASPFM	73 kDa		0.505028	-0.105757	0.444482	-0.121287	9.8	0.637892	10.24	0.46545	9.91	0.442666	10.08	0.435984	10.09	0.424731	10.09	0.428087
1664	Glutathione peroxidase OS=Aspergillus fumigatus Z5 GN=Y699_01329 PE=3 SV=1	A0A0J5PU31_ASPFM	21 kDa		0.883992	0.0224596	0.957637	0.00817533	11.48	0.45133	11.12	0.455436	11.2	0.460242	10.96	0.439728	11.23	0.444055	11.12	0.443295
1567	RNAPII degradation factor Def1 OS=Aspergillus fumigatus Z5 GN=Y699_01382 PE=4 SV=1	A0A0J5PU32_ASPFM	94 kDa		0.212336	0.195075	0.543744	0.0949735	7.5	0.647101	6.47	0.497926	7.37	0.737712	6.57	0.522604	7.2	0.708294	6.53	0.478153
1414	Uncharacterized protein OS=Aspergillus fumigatus Z5 GN=Y699_08016 PE=4 SV=1	A0A0J5PU33_ASPFM	24 kDa		0.46604	0.11791	0.478585	-0.11464	10.39	0.511391	10.02	0.437585	9.99	0.436172	10.23	0.438152	9.78	0.469118	10	0.444248
158	Fructose-bisphosphate aldolase, class II OS=Aspergillus fumigatus Z5 GN=Y699_01387 PE=4 SV=1	A0A0J5PU37_ASPFM	40 kDa	TRUE	0.554238	-0.094546	0.425475	0.127295	9.35	0.541165	9.68	0.461461	9.42	0.481668	9.54	0.442994	9.99	0.492485	9.81	0.497631
2484	Uncharacterized protein OS=Aspergillus fumigatus Z5 GN=Y699_01344 PE=4 SV=1	A0A0J5PU44_ASPFM	81 kDa		0.616694	-0.0820458	0.221014	-0.200608	9.06	0.443428	9.19	0.423782	9.13	0.428297	8.77	0.440788	9	0.425634	8.78	0.435309
3302	Uncharacterized protein OS=Aspergillus fumigatus Z5 GN=Y699_01397 PE=4 SV=1	A0A0J5PU45_ASPFM	41 kDa	TRUE	0.0514056	0.321559	0.853896	-0.0303936	8.73	0.483733	8.3	0.448582	9.35	0.432852	8.32	0.424597	8.57	0.425819	8.16	0.436441
770	WW domain-containing protein OS=Aspergillus fumigatus Z5 GN=Y699_00331 PE=4 SV=1	A0A0J5PU47_ASPFM	28 kDa		0.21181	0.207296	0.265202	0.184975	8.64	0.479209	7.52	0.577581	8.14	0.452248	7.68	0.532329	8.18	0.478147	7.8	0.481104
1126	Methylglutaconyl-CoA hydratase (Auh) OS=Aspergillus fumigatus Z5 GN=Y699_01407 PE=4 SV=1	A0A0J5PU54_ASPFM	33 kDa		0.451388	-0.125198	0.504432	0.110951	7.35	0.488373	7.75	0.451678	7.48	0.433886	7.44	0.449222	8.13	0.504627	7.81	0.447446
2649	Arginase OS=Aspergillus fumigatus Z5 GN=Y699_01412 PE=3 SV=1	A0A0J5PU58_ASPFM	35 kDa		0.567885	-0.0889713	0.56451	0.0897162	10.79	0.465517	11.26	0.424307	11.02	0.429252	11.12	0.422584	11.57	0.43435	11.26	0.4273
1568	Dihydrodipicolinate synthetase family protein OS=Aspergillus fumigatus Z5 GN=Y699_01364 PE=4 SV=1	A0A0J5PU61_ASPFM	36 kDa		0.817089	-0.0378662	0.532795	0.102049	8.67	0.517089	8.81	0.446964	8.63	0.448821	8.75	0.436864	9.09	0.484877	8.93	0.450238
1242	Microtubule associated protein EB1 OS=Aspergillus fumigatus Z5 GN=Y699_01369 PE=4 SV=1	A0A0J5PU66_ASPFM	26 kDa		0.403021	0.136067	0.727632	0.056667	10.09	0.558599	9.96	0.540912	10.37	0.503742	9.82	0.436646	10.22	0.608805	10	0.454679
1665	Class V chitinase Chi100 OS=Aspergillus fumigatus Z5 GN=Y699_00351 PE=4 SV=1	A0A0J5PU67_ASPFM	151 kDa		0.906707	0.0184478	0.830403	-0.0337125	10.31	0.49924	10.77	0.434678	10.65	0.455871	10.79	0.449432	10.69	0.456505	10.83	0.43159
1243	Uncharacterized protein OS=Aspergillus fumigatus Z5 GN=Y699_01374 PE=4 SV=1	A0A0J5PU71_ASPFM	65 kDa	TRUE	0.703352	0.0612755	0.908029	0.0185862	9.76	0.442062	9.45	0.440244	9.57	0.527774	9.38	0.510647	9.66	0.51686	9.39	0.458396
1899	Class V chitinase, putative OS=Aspergillus fumigatus Z5 GN=Y699_01427 PE=3 SV=1	A0A0J5PU74_ASPFM	44 kDa	TRUE	0.775933	-0.0459407	0.143911	-0.235906	9.84	0.480292	10.54	0.444988	10.24	0.444295	10.48	0.450667	10.07	0.4343	10.33	0.439157
2695	Scramblase family protein OS=Aspergillus fumigatus Z5 GN=Y699_00361 PE=4 SV=1	A0A0J5PU78_ASPFM	51 kDa		0.647152	0.0756961	0.960986	-0.00808917	8.83	0.486212	8.34	0.425651	8.48	0.435426	8.32	0.427037	8.5	0.422307	8.26	0.423164
1244	Vacuolar assembly protein, putative OS=Aspergillus fumigatus Z5 GN=Y699_01432 PE=4 SV=1	A0A0J5PU80_ASPFM	143 kDa	TRUE	0.582768	0.0904995	0.604003	-0.0854568	8.99	0.453705	8.58	0.425033	8.62	0.460076	8.67	0.445393	8.45	0.437367	8.53	0.426148
2266	Uncharacterized protein OS=Aspergillus fumigatus Z5 GN=Y699_00371 PE=4 SV=1	A0A0J5PU87_ASPFM	55 kDa	TRUE	0.250874	0.19052	0.974402	-0.00532486	8.49	0.488284	8.14	0.448534	8.58	0.420886	8.23	0.46365	8.18	0.446449	8.24	0.4249
418	Nucleosome binding protein (Nhp6a) OS=Aspergillus fumigatus Z5 GN=Y699_01394 PE=4 SV=1	A0A0J5PU91_ASPFM	12 kDa	TRUE	0.837838	0.0323449	0.489032	0.109303	10.71	0.503324	10.31	0.450373	10.46	0.451359	10.13	0.481864	10.51	0.471125	10.52	0.535467
1778	Lipase/esterase OS=Aspergillus fumigatus Z5 GN=Y699_01399 PE=4 SV=1	A0A0J5PU95_ASPFM	54 kDa	TRUE	0.689003	0.0654283	0.830504	-0.0349957	6.96	0.594578	7.07	0.668682	7.09	0.556493	7.18	0.51097	6.95	0.5162	7.14	0.511935
1329	Glyceraldehyde-3-phosphate dehydrogenase OS=Aspergillus fumigatus Z5 GN=Y699_00075 PE=3 SV=1	A0A0J5PU96_ASPFM	55 kDa		0.634278	-0.0768761	0.515287	-0.105125	9.45	0.542467	9.91	0.438025	9.58	0.43199	9.82	0.444252	9.71	0.468249	9.84	0.4426
709	RNA binding protein Nrd1 OS=Aspergillus fumigatus Z5 GN=Y699_00381 PE=4 SV=1	A0A0J5PU98_ASPFM	81 kDa	TRUE	0.913246	-0.0173763	0.902181	-0.019597	9.4	0.584738	9.59	0.431723	9.48	0.444562	9.5	0.449356	9.64	0.475792	9.56	0.45844
2522	O-acetyltransferase OS=Aspergillus fumigatus Z5 GN=Y699_01404 PE=4 SV=1	A0A0J5PUA0_ASPFM	25 kDa	TRUE	0.815799	-0.0380536	0.920083	-0.0163836	8.58	0.553316	9.03	0.459061	8.87	0.424201	8.92	0.425951	8.97	0.42576	9.1	0.440383
2042	Uncharacterized protein OS=Aspergillus fumigatus Z5 GN=Y699_00386 PE=4 SV=1	A0A0J5PUA2_ASPFM	30 kDa		0.561739	0.0928713	0.846555	-0.0309732	9.64	0.470934	9.82	0.426213	9.78	0.702776	9.98	0.698813	9.82	0.443189	9.83	0.439259
1491	Uncharacterized protein OS=Aspergillus fumigatus Z5 GN=Y699_01409 PE=4 SV=1	A0A0J5PUA4_ASPFM	95 kDa		0.887423	0.0224035	0.649435	0.0719724	7.99	0.469853	7.1	0.436785	7.43	0.432795	6.76	0.596291	7.76	0.456533	6.82	0.901386
163	Aminopeptidase, putative OS=Aspergillus fumigatus Z5 GN=Y699_00391 PE=4 SV=1	A0A0J5PUA7_ASPFM	99 kDa	TRUE	0.245657	-0.182716	0.895687	0.0206239	9.87	0.634873	10.75	0.444728	10.31	0.465908	10.51	0.437879	10.79	0.45829	10.81	0.454791
84	NADH-ubiquinone oxidoreductase OS=Aspergillus fumigatus Z5 GN=Y699_00396 PE=3 SV=1	A0A0J5PUB0_ASPFM	81 kDa		0.430842	-0.126955	0.867255	0.0269242	9.46	0.63621	10.03	0.447957	9.6	0.500828	9.91	0.440739	10.11	0.450496	10.08	0.449473
1069	Eukaryotic translation initiation factor 3 subunit E OS=Aspergillus fumigatus Z5 GN=INT6 PE=3 SV=1	A0A0J5PUB3_ASPFM	52 kDa		0.976014	0.00498823	0.71495	0.060585	9.74	0.47894	9.93	0.445648	10.2	0.450575	9.49	0.499145	10.34	0.458257	9.78	0.426507
2043	ThiJ/PfpI family protein OS=Aspergillus fumigatus Z5 GN=Y699_00115 PE=4 SV=1	A0A0J5PUC2_ASPFM	25 kDa		0.275566	0.173116	0.287431	0.168882	11.18	0.431768	11.07	0.431981	11.09	0.432967	11.44	0.437809	11.42	0.433483	11.35	0.443528
1666	Histone chaperone OS=Aspergillus fumigatus Z5 GN=Y699_01447 PE=3 SV=1	A0A0J5PUC3_ASPFM	31 kDa		0.401238	-0.134703	0.758084	-0.0493995	9.25	0.685871	9.68	0.455404	9.43	0.427888	9.37	0.423844	9.77	0.445992	9.48	0.447339
141	Nucleosome assembly protein Nap1 OS=Aspergillus fumigatus Z5 GN=Y699_00411 PE=3 SV=1	A0A0J5PUC5_ASPFM	47 kDa	TRUE	0.815943	-0.0374197	0.123229	-0.247844	10.41	0.534883	10.02	0.458515	10.03	0.449155	9.68	0.465269	9.8	0.448993	9.55	0.4889
2474	Uncharacterized protein OS=Aspergillus fumigatus Z5 GN=Y699_01434 PE=4 SV=1	A0A0J5PUC6_ASPFM	84 kDa		0.432633	-0.123678	0.7	0.0606871	10.13	0.423687	10.1	0.421921	9.82	0.428714	9.89	0.420078	10.22	0.420269	10.21	0.416481
1330	Peroxisomal membrane protein receptor Pex19 OS=Aspergillus fumigatus Z5 GN=Y699_01457 PE=4 SV=1	A0A0J5PUD0_ASPFM	41 kDa		0.147932	0.240566	0.740809	0.0549994	9.7	0.468586	8.82	0.426422	9.57	0.441771	8.8	0.430174	9.28	0.427343	8.74	0.436569
2890	Glutamate decarboxylase, putative OS=Aspergillus fumigatus Z5 GN=Y699_01439 PE=3 SV=1	A0A0J5PUD2_ASPFM	62 kDa	TRUE	0.552001	-0.0973834	0.739482	0.0544212	9.62	0.431672	9.39	0.431353	9.3	0.421548	9.03	0.479951	9.72	0.445145	9.26	0.429029
1185	Geranylgeranyl pyrophosphate synthase OS=Aspergillus fumigatus Z5 GN=Y699_00130 PE=3 SV=1	A0A0J5PUD7_ASPFM	62 kDa		0.99592	0.00084113	0.66046	-0.0722435	8.55	0.46898	8.75	0.475336	8.81	0.426447	8.52	0.45263	8.75	0.468475	8.59	0.433238
1569	Zinc knuckle transcription factor/splicing factor MSL5/ZFM1, putative OS=Aspergillus fumigatus Z5 GN=Y699_01467 PE=4 SV=1	A0A0J5PUD9_ASPFM	61 kDa	TRUE	0.378652	0.143949	0.590041	0.0880828	9.7	0.453276	8.98	0.46627	9.33	0.451885	8.97	0.478031	9.31	0.43885	9.06	0.439363
3013	Pseudouridylate synthase family protein OS=Aspergillus fumigatus Z5 GN=Y699_00426 PE=4 SV=1	A0A0J5PUE2_ASPFM	55 kDa		0.63542	-0.0743558	0.696825	-0.0610849	9.78	0.490365	10.26	0.439375	10.17	0.465718	9.98	0.560959	10.27	0.539811	10.14	0.428572
1779	Cytochrome P450 phenylacetate 2-hydroxylase OS=Aspergillus fumigatus Z5 GN=Y699_00140 PE=3 SV=1	A0A0J5PUE5_ASPFM	58 kDa		0.963309	0.00733769	0.918595	-0.016299	9.53	0.509731	9.76	0.429282	9.7	0.456845	9.7	0.427489	9.72	0.434108	9.83	0.435965
924	RAB GTPase Vps21/Ypt51 OS=Aspergillus fumigatus Z5 GN=Y699_01477 PE=4 SV=1	A0A0J5PUE8_ASPFM	28 kDa	TRUE	0.82137	-0.0370032	0.910221	-0.0184741	9.06	0.528797	8.95	0.446204	8.77	0.448308	8.86	0.460186	8.88	0.453196	9.02	0.451739
1667	Uncharacterized protein OS=Aspergillus fumigatus Z5 GN=Y699_00145 PE=4 SV=1	A0A0J5PUE9_ASPFM	25 kDa		0.943076	-0.0112608	0.851538	-0.0295091	10.3	0.441592	10.19	0.424111	10.08	0.471351	10.12	0.449371	10.14	0.444819	10.23	0.449752
885	Stress response protein (Ish1), putative OS=Aspergillus fumigatus Z5 GN=Y699_01502 PE=4 SV=1	A0A0J5PUG3_ASPFM	58 kDa	TRUE	0.087772	0.274068	0.135681	0.239495	10.51	0.467808	9.97	0.520816	10.55	0.534184	10.14	0.472457	10.56	0.505116	10.27	0.441292
3316	BYS1 domain-containing protein, putative OS=Aspergillus fumigatus Z5 GN=Y699_00165 PE=4 SV=1	A0A0J5PUG4_ASPFM	16 kDa		0.979434	0.00405373	0.612877	-0.0795645	11.65	0.429487	11.91	0.441929	11.72	0.452541	11.94	0.434967	11.74	0.431295	11.92	0.432773
469	Extracellular lipase OS=Aspergillus fumigatus Z5 GN=Y699_00170 PE=4 SV=1	A0A0J5PUG7_ASPFM	31 kDa		0.785867	0.0442535	0.391485	-0.139598	9.4	0.637202	10.01	0.437896	9.89	0.440253	10.08	0.451202	9.65	0.482839	9.99	0.446506
132	UPF0047 domain-containing protein OS=Aspergillus fumigatus Z5 GN=Y699_00175 PE=4 SV=1	A0A0J5PUH1_ASPFM	48 kDa		0.936562	-0.012993	0.170534	-0.223773	9.54	0.492652	9.56	0.464186	9.33	0.489863	9.53	0.531713	9.12	0.546877	9.34	0.533206
1539	Acetolactate synthase OS=Aspergillus fumigatus Z5 GN=Y699_01517 PE=3 SV=1	A0A0J5PUH2_ASPFM	76 kDa		0.738718	-0.0528142	0.95407	0.0091282	6.51	0.444047	6.59	0.450392	6.41	0.471143	6.34	0.461257	6.7	0.470682	6.58	0.451567
2628	DASH complex subunit Duo1 OS=Aspergillus fumigatus Z5 GN=Y699_01522 PE=4 SV=1	A0A0J5PUH5_ASPFM	28 kDa		0.0974329	0.259352	0.417077	0.126976	8.21	0.640339	7.11	0.491651	8.41	0.477746	7.09	0.603483	8.03	0.479421	7.27	0.475976
585	Telomere and ribosome associated protein Stm1 OS=Aspergillus fumigatus Z5 GN=Y699_01459 PE=4 SV=1	A0A0J5PUH8_ASPFM	34 kDa		0.598312	0.0872493	0.0298784	0.359673	10.22	0.513997	9.21	0.523782	9.75	0.584316	9.07	0.487026	10.48	0.549811	9.44	0.548288
2633	Acid phosphatase OS=Aspergillus fumigatus Z5 GN=Y699_01527 PE=4 SV=1	A0A0J5PUH9_ASPFM	87 kDa		0.511617	0.108458	0.479682	0.116772	8.59	0.435037	8.34	0.421307	8.38	0.453565	8.57	0.434872	8.62	0.419844	8.59	0.426154
803	NAD dependent epimerase OS=Aspergillus fumigatus Z5 GN=Y699_00190 PE=4 SV=1	A0A0J5PUI5_ASPFM	35 kDa		0.369741	-0.140333	0.447076	-0.118912	10.26	0.457924	10.3	0.463717	10.08	0.440244	9.95	0.447109	10.2	0.435015	10.11	0.451384
2437	Uncharacterized protein OS=Aspergillus fumigatus Z5 GN=Y699_00200 PE=4 SV=1	A0A0J5PUJ5_ASPFM	95 kDa		0.275657	-0.17963	0.0984711	0.272044	9.31	0.435157	9.31	0.426437	9.11	0.46023	8.84	0.45679	10.04	0.540631	9.46	0.433108
1245	Uncharacterized protein OS=Aspergillus fumigatus Z5 GN=Y699_01552 PE=4 SV=1	A0A0J5PUK1_ASPFM	45 kDa		0.454603	0.124137	0.543644	0.100811	9.49	0.60483	8.77	0.448049	8.82	0.443107	9.06	0.440572	8.76	0.587939	9.23	0.547451
470	Succinyl-CoA synthetase alpha subunit OS=Aspergillus fumigatus Z5 GN=Y699_00466 PE=3 SV=1	A0A0J5PUK5_ASPFM	35 kDa		0.476562	-0.114268	0.948404	-0.0103834	9.67	0.477589	10.06	0.442392	9.67	0.465382	9.94	0.452405	10.14	0.468786	10	0.447713
1780	Farnesyl-pyrophosphate synthetase OS=Aspergillus fumigatus Z5 GN=Y699_00210 PE=3 SV=1	A0A0J5PUK7_ASPFM	40 kDa	TRUE	0.836777	-0.0341811	0.523375	0.105871	10.46	0.517428	10.91	0.430608	11.15	0.466909	10.36	0.49475	11.41	0.463049	10.81	0.427024
2631	Uncharacterized protein OS=Aspergillus fumigatus Z5 GN=Y699_01499 PE=4 SV=1	A0A0J5PUL4_ASPFM	7 kDa	TRUE	0.0317508	0.353702	0.284598	0.176247	10.75	0.475767	9.92	0.444367	10.82	0.446115	10.07	0.465785	10.34	0.434285	10.32	0.437527
1739	SNF2 family helicase/ATPase (Ino80), putative OS=Aspergillus fumigatus Z5 GN=Y699_00476 PE=4 SV=1	A0A0J5PUL5_ASPFM	192 kDa	TRUE	0.476512	0.116989	0.588124	0.0889848	10.19	0.494059	9.73	0.423846	10.17	0.446552	9.51	0.44216	10.01	0.42368	9.87	0.424263
2845	RNA polymerase III transcription factor subunit, putative OS=Aspergillus fumigatus Z5 GN=Y699_00220 PE=4 SV=1	A0A0J5PUL8_ASPFM	69 kDa		0.403721	0.138797	0.40128	0.139501	8.18	0.433954	8.02	0.439891	8.48	0.43275	7.97	0.41743	8.4	0.42194	8.31	0.439849
737	Nuclear transport factor NTF-2 OS=Aspergillus fumigatus Z5 GN=Y699_01504 PE=4 SV=1	A0A0J5PUL9_ASPFM	14 kDa		0.846042	-0.0309562	0.483315	-0.111746	9.6	0.463691	9.72	0.501698	9.56	0.463152	9.62	0.452425	9.65	0.508588	9.53	0.443833
2809	Dolichol-phosphate mannosyltransferase OS=Aspergillus fumigatus Z5 GN=Y699_01509 PE=4 SV=1	A0A0J5PUM2_ASPFM	28 kDa	TRUE	0.570662	-0.0923631	0.742446	-0.0535054	9.19	0.420211	9.42	0.459588	9.3	0.421568	9.09	0.425707	9.55	0.427298	9.16	0.423464
217	60S ribosomal protein L8 OS=Aspergillus fumigatus Z5 GN=Y699_00486 PE=4 SV=1	A0A0J5PUM3_ASPFM	27 kDa		0.561216	-0.0921468	0.6352	0.0752049	10.24	0.466927	10.55	0.451277	10.29	0.462162	10.41	0.457264	10.59	0.46734	10.78	0.546065
1331	Integral plasma membrane protein, putative OS=Aspergillus fumigatus Z5 GN=Y699_01577 PE=4 SV=1	A0A0J5PUM6_ASPFM	106 kDa		0.798042	0.0414923	0.867176	-0.0271175	9.4	0.619407	9.6	0.43702	9.48	0.440622	9.69	0.457933	9.52	0.433906	9.68	0.43751
2140	Stress response protein NST1 OS=Aspergillus fumigatus Z5 GN=Y699_01514 PE=3 SV=1	A0A0J5PUM8_ASPFM	126 kDa		0.436895	0.127902	0.413388	0.134526	9.05	0.43588	8.49	0.422643	8.8	0.457632	8.51	0.421145	8.8	0.42187	8.76	0.424143
2121	Asparaginyl-tRNA synthetase Slm5 OS=Aspergillus fumigatus Z5 GN=Y699_01587 PE=3 SV=1	A0A0J5PUN4_ASPFM	165 kDa		0.504567	0.11037	0.638614	0.0776789	7.7	0.441978	7.21	0.432783	7.53	0.440982	7.27	0.432778	7.52	0.463725	7.39	0.461593
204	Acyl-CoA dehydrogenase family protein OS=Aspergillus fumigatus Z5 GN=Y699_00501 PE=3 SV=1	A0A0J5PUN7_ASPFM	49 kDa	TRUE	0.762076	-0.0476256	0.665975	0.0678822	10.07	0.601872	10.73	0.439897	10.53	0.447558	10.66	0.434139	11.01	0.466183	10.71	0.439766
1668	Filamentation protein (Rhf1) OS=Aspergillus fumigatus Z5 GN=Y699_00506 PE=4 SV=1	A0A0J5PUP2_ASPFM	125 kDa		0.928758	0.0148138	0.967966	0.00665408	8.13	0.498302	7.85	0.431661	8.07	0.47782	7.51	0.474804	8.12	0.439036	7.67	0.466699
925	Oxidoreductase OS=Aspergillus fumigatus Z5 GN=Y699_00250 PE=3 SV=1	A0A0J5PUQ0_ASPFM	27 kDa		0.56867	-0.0884343	0.909265	-0.0176762	10.76	0.481179	11.08	0.449555	10.83	0.45963	10.93	0.437374	11.2	0.442197	10.97	0.436749
1669	Electron transfer flavoprotein-ubiquinone oxidoreductase OS=Aspergillus fumigatus Z5 GN=Y699_01539 PE=4 SV=1	A0A0J5PUQ3_ASPFM	71 kDa		0.748262	-0.0517183	0.845254	0.0314391	9.68	0.477025	9.69	0.438827	9.58	0.442198	9.51	0.426029	9.96	0.43537	9.57	0.455745
168	NAP family protein OS=Aspergillus fumigatus Z5 GN=Y699_00255 PE=3 SV=1	A0A0J5PUQ5_ASPFM	41 kDa		0.984083	-0.00312293	0.595615	-0.083069	10.7	0.473789	10.29	0.46081	10.18	0.443997	10.23	0.442846	10.28	0.441494	10.14	0.470437
2279	Transcription elongation factor SPT4 OS=Aspergillus fumigatus Z5 GN=Y699_00521 PE=3 SV=1	A0A0J5PUQ6_ASPFM	14 kDa		0.577262	0.0919729	0.618645	0.082116	8.63	0.440148	8.37	0.423147	8.43	0.422183	8.51	0.429515	8.56	0.422495	8.57	0.422045
1670	Prefoldin subunit 6, putative OS=Aspergillus fumigatus Z5 GN=Y699_01612 PE=4 SV=1	A0A0J5PUQ7_ASPFM	14 kDa		0.241471	0.14104	0.575143	0.0674907	10.9	0.511203	9.53	0.562391	11.06	0.472157	9.66	0.51138	10.52	0.445999	10.03	0.465295
136	Phosphoglycerate mutase, 2,3-bisphosphoglycerate-independent OS=Aspergillus fumigatus Z5 GN=Y699_01617 PE=3 SV=1	A0A0J5PUR2_ASPFM	57 kDa		0.958443	0.00804277	0.740397	-0.0511346	10.84	0.44829	10.78	0.452194	10.69	0.467697	10.74	0.43359	10.79	0.475283	10.71	0.455719
249	60S ribosomal protein L4 OS=Aspergillus fumigatus Z5 GN=Y699_00265 PE=4 SV=1	A0A0J5PUR5_ASPFM	41 kDa		0.403018	-0.132545	0.770557	0.0462103	10.62	0.528323	11.08	0.442325	10.68	0.473944	10.94	0.44226	11.11	0.453646	11.23	0.469407
2357	Class V chitinase, putative OS=Aspergillus fumigatus Z5 GN=Y699_00536 PE=4 SV=1	A0A0J5PUR8_ASPFM	130 kDa		0.257071	0.184761	0.896931	-0.0211211	9.79	0.68887	9.68	0.457706	9.78	0.429727	10.01	0.448319	9.56	0.456931	9.85	0.464224
537	5'-3' exoribonuclease 1 OS=Aspergillus fumigatus Z5 GN=Y699_00275 PE=3 SV=1	A0A0J5PUS6_ASPFM	160 kDa		0.870461	-0.0262288	0.835979	-0.0332906	9.12	0.580399	9.44	0.461151	9.33	0.446214	9.32	0.450318	9.39	0.448638	9.46	0.439502
3181	Uncharacterized protein OS=Aspergillus fumigatus Z5 GN=Y699_01564 PE=4 SV=1	A0A0J5PUT0_ASPFM	16 kDa		0.133006	0.249741	0.287319	0.176872	8.58	0.434826	7.82	0.430165	8.53	0.450956	8	0.419762	8.46	0.418651	8.07	0.425384
2195	Translation initiation factor eIF4E3 OS=Aspergillus fumigatus Z5 GN=Y699_00280 PE=3 SV=1	A0A0J5PUT1_ASPFM	37 kDa	TRUE	0.953935	-0.00914651	0.890598	-0.0217736	9.89	0.441968	10.01	0.464639	9.98	0.42926	9.87	0.425979	10.15	0.47086	9.88	0.431141
586	Threonine synthase OS=Aspergillus fumigatus Z5 GN=Y699_01642 PE=4 SV=1	A0A0J5PUT4_ASPFM	59 kDa		0.527389	-0.0996509	0.539531	0.0966766	9.94	0.528499	10.3	0.44479	10.01	0.48072	10.17	0.439059	10.54	0.506145	10.4	0.467451
2963	Cyclin Ccl1 OS=Aspergillus fumigatus Z5 GN=Y699_00556 PE=3 SV=1	A0A0J5PUT6_ASPFM	48 kDa		0.0445848	0.33388	0.654775	0.0743347	9.22	0.422066	8.57	0.429905	9.49	0.438703	8.72	0.440154	8.96	0.426379	8.71	0.423709
142	Ubiquitin C-terminal hydrolase (HAUSP) OS=Aspergillus fumigatus Z5 GN=Y699_00285 PE=4 SV=1	A0A0J5PUT7_ASPFM	162 kDa	TRUE	0.874053	-0.0255034	0.604276	-0.0833711	9.36	0.49048	9.4	0.472282	9.27	0.46596	9.29	0.455314	9.31	0.469087	9.31	0.466203
1671	Tripeptidyl peptidase SED3 OS=Aspergillus fumigatus Z5 GN=Y699_01647 PE=4 SV=1	A0A0J5PUT8_ASPFM	65 kDa		0.16352	0.220367	0.200737	0.202317	10.02	0.47125	9.89	0.483586	10.14	0.430694	10.2	0.42785	10.2	0.431943	10.31	0.454475
218	Beta-glucosidase, putative OS=Aspergillus fumigatus Z5 GN=Y699_00561 PE=4 SV=1	A0A0J5PUU1_ASPFM	85 kDa	TRUE	0.89391	-0.0212395	0.385003	-0.13836	9.71	0.469869	9.94	0.44905	9.78	0.442548	9.86	0.443379	9.73	0.445947	9.81	0.448326
1672	Cleavage and polyadenylylation specificity factor, putative OS=Aspergillus fumigatus Z5 GN=Y699_01579 PE=4 SV=1	A0A0J5PUU4_ASPFM	110 kDa		0.822266	-0.0373425	0.739355	-0.0553071	8.59	0.508547	8.35	0.486073	8.39	0.476848	7.98	0.583407	8.56	0.6122	7.94	0.545061
1900	Zinc finger protein gcs1 OS=Aspergillus fumigatus Z5 GN=Y699_00566 PE=4 SV=1	A0A0J5PUU6_ASPFM	43 kDa		0.917756	0.015828	0.578338	0.0851759	11.46	0.452879	11.35	0.429764	11.29	0.435616	11.33	0.434656	11.48	0.469708	11.54	0.435589
971	Glycosyl hydrolase OS=Aspergillus fumigatus Z5 GN=Y699_01657 PE=3 SV=1	A0A0J5PUU8_ASPFM	87 kDa	TRUE	0.940366	-0.0120185	0.750642	-0.0510442	9.23	0.585084	9.52	0.442894	9.41	0.431266	9.44	0.437465	9.44	0.447871	9.52	0.457501
447	THO complex component (Rlr1), putative OS=Aspergillus fumigatus Z5 GN=Y699_00571 PE=4 SV=1	A0A0J5PUV0_ASPFM	274 kDa		0.898093	0.0212766	0.724098	0.0586394	8.04	0.555831	7.54	0.466138	7.58	0.466783	7.48	0.470102	7.78	0.477304	7.63	0.490898
2608	Pre-rRNA processing nucleolar protein Sik1 OS=Aspergillus fumigatus Z5 GN=Y699_01589 PE=4 SV=1	A0A0J5PUV2_ASPFM	58 kDa		0.454667	0.0783131	0.714146	0.0383703	8.4	0.425472	7.81	0.424811	9.07	0.528302	7.74	0.446781	8.9	0.554681	7.69	0.440939
2404	NADH-ubiquinone oxidoreductase subunit GRIM-19, putative OS=Aspergillus fumigatus Z5 GN=Y699_01662 PE=4 SV=1	A0A0J5PUV3_ASPFM	14 kDa	TRUE	0.137896	0.246717	0.13604	0.247884	10.72	0.488869	10.88	0.45382	11.81	0.469725	10.72	0.449902	11.64	0.456968	11.28	0.450096
2196	SAP domain-containing protein OS=Aspergillus fumigatus Z5 GN=Y699_00576 PE=4 SV=1	A0A0J5PUV5_ASPFM	71 kDa		0.849838	0.0307763	0.555079	0.0958913	9.38	0.449334	9.05	0.421904	9.11	0.423873	8.98	0.431343	9.18	0.442286	9.31	0.482352
2044	Calcium/calmodulin dependent protein kinase OS=Aspergillus fumigatus Z5 GN=Y699_01594 PE=4 SV=1	A0A0J5PUV7_ASPFM	44 kDa		0.923353	0.0157831	0.412119	0.13448	8.76	0.805833	8.93	0.554822	9.08	0.595129	8.72	0.478623	9.33	0.614533	9.05	0.445422
2288	NADPH-dependent diflavin oxidoreductase 1 OS=Aspergillus fumigatus Z5 GN=TAH18 PE=3 SV=1	A0A0J5PUV9_ASPFM	73 kDa		0.903984	0.0194769	0.985027	-0.00302936	9.68	0.432776	9.18	0.433447	9.14	0.429917	9.14	0.429428	9.24	0.421272	9.2	0.420382
1246	Methylenetetrahydrofolate reductase OS=Aspergillus fumigatus Z5 GN=Y699_00305 PE=3 SV=1	A0A0J5PUW0_ASPFM	77 kDa	TRUE	0.590641	-0.0867146	0.462486	-0.118428	9.72	0.610494	9.84	0.462196	9.78	0.446612	9.45	0.496984	9.82	0.433613	9.55	0.450369
183	Isocitrate dehydrogenase [NADP] OS=Aspergillus fumigatus Z5 GN=Y699_01672 PE=3 SV=1	A0A0J5PUW3_ASPFM	48 kDa	TRUE	0.384424	-0.138902	0.492842	0.109452	9.91	0.517706	10.3	0.434444	9.9	0.468545	10.15	0.449791	10.6	0.475869	10.37	0.484202
926	DnaJ domain-containing protein Psi OS=Aspergillus fumigatus Z5 GN=Y699_00586 PE=4 SV=1	A0A0J5PUW4_ASPFM	40 kDa	TRUE	0.825563	0.0354383	0.983872	-0.00324976	9.9	0.479199	9.58	0.460405	9.48	0.446016	9.64	0.447638	9.6	0.466415	9.64	0.439577
738	Uncharacterized protein OS=Aspergillus fumigatus Z5 GN=Y699_00310 PE=4 SV=1	A0A0J5PUW5_ASPFM	35 kDa		0.432105	-0.127103	0.609693	-0.0825666	9.31	0.481124	9.65	0.450983	9.34	0.43878	9.4	0.43791	9.44	0.436123	9.64	0.443277
2197	60S ribosome biogenesis protein Sqt1 OS=Aspergillus fumigatus Z5 GN=Y699_00591 PE=4 SV=1	A0A0J5PUW8_ASPFM	54 kDa		0.879848	0.0250864	0.815817	0.0386471	8.39	0.464524	8.12	0.450453	8.05	0.430275	8.15	0.434525	8.31	0.480486	8.16	0.446609
3031	Uncharacterized protein OS=Aspergillus fumigatus Z5 GN=Y699_01677 PE=3 SV=1	A0A0J5PUW9_ASPFM	35 kDa		0.623273	-0.0791746	0.493165	-0.110449	11.27	0.480681	11.66	0.484658	11.27	0.448338	11.61	0.443198	11.37	0.472175	11.65	0.491975
1127	Large ribosomal subunit protein L1 OS=Aspergillus fumigatus Z5 GN=Y699_00315 PE=4 SV=1	A0A0J5PUX0_ASPFM	31 kDa		0.924159	-0.0152427	0.902138	-0.0196824	9.64	0.453193	9.48	0.438909	9.37	0.429795	9.4	0.433809	9.53	0.458604	9.45	0.4406
2450	Regulatory factor Sgt1, putative OS=Aspergillus fumigatus Z5 GN=Y699_01609 PE=4 SV=1	A0A0J5PUX1_ASPFM	70 kDa		0.814556	-0.0381624	0.8062	-0.0399079	9.54	0.449608	9.7	0.431279	9.43	0.431189	9.68	0.426013	9.57	0.431795	9.76	0.434819
3093	Uncharacterized protein OS=Aspergillus fumigatus Z5 GN=Y699_00596 PE=4 SV=1	A0A0J5PUX2_ASPFM	41 kDa		0.274553	0.178803	0.938246	-0.0126812	9.11	0.491075	8.62	0.422504	8.86	0.419732	8.82	0.445263	8.73	0.433142	8.61	0.419011
1901	Cation transport protein ChaC OS=Aspergillus fumigatus Z5 GN=Y699_01682 PE=4 SV=1	A0A0J5PUX4_ASPFM	34 kDa		0.763054	0.0493629	0.675575	0.0685079	9.61	0.436517	9.14	0.481659	9.27	0.463662	9.05	0.448334	9.51	0.475965	9.07	0.451364
3094	Export translocase Oxa1, putative OS=Aspergillus fumigatus Z5 GN=Y699_00320 PE=3 SV=1	A0A0J5PUX5_ASPFM	75 kDa	TRUE	0.565256	0.0940759	0.0822183	0.284417	8.68	0.554103	7.61	0.424461	8.22	0.664384	7.44	0.48993	8.7	0.514425	7.92	0.655594
886	Prenylcysteine lyase, putative OS=Aspergillus fumigatus Z5 GN=Y699_01614 PE=4 SV=1	A0A0J5PUX6_ASPFM	60 kDa		0.818089	0.0363101	0.395301	-0.13421	10.27	0.439224	10.41	0.435364	10.32	0.433823	10.43	0.443661	10.2	0.443448	10.31	0.432452
927	Morphogenesis protein (Msb1), putative OS=Aspergillus fumigatus Z5 GN=Y699_01687 PE=4 SV=1	A0A0J5PUX9_ASPFM	111 kDa		0.67242	-0.0678887	0.722203	-0.0570602	9.19	0.724588	9.45	0.554773	9.31	0.485364	9.23	0.534403	9.48	0.52107	9.31	0.488569
521	CRAL/TRIO domain-containing protein OS=Aspergillus fumigatus Z5 GN=Y699_00325 PE=4 SV=1	A0A0J5PUY2_ASPFM	46 kDa		0.658316	-0.0705922	0.146657	-0.231697	10.98	0.468826	11.35	0.458689	10.98	0.441405	11.29	0.448936	10.95	0.442216	11.11	0.464832
448	Endonuclease/exonuclease/phosphatase family protein OS=Aspergillus fumigatus Z5 GN=Y699_01624 PE=4 SV=1	A0A0J5PUY5_ASPFM	64 kDa		0.826419	0.0361122	0.940567	-0.0122761	9.05	0.464042	9.06	0.443298	8.88	0.435722	9.19	0.443315	9	0.443417	9.16	0.451066
2672	Isopenicillin N-CoA epimerase OS=Aspergillus fumigatus Z5 GN=Y699_00330 PE=4 SV=1	A0A0J5PUY7_ASPFM	42 kDa	TRUE	0.764487	0.0476652	0.821893	0.0358081	9.89	0.4726	10.11	0.422536	10.01	0.426738	10.21	0.435526	10.19	0.419214	10.23	0.453869
3152	Oxidoreductase OS=Aspergillus fumigatus Z5 GN=Y699_01629 PE=3 SV=1	A0A0J5PUZ1_ASPFM	26 kDa		0.53902	0.0975462	0.296675	0.165661	9.94	0.722389	10.11	0.427855	10.16	0.481732	10.25	0.424492	10.32	0.462294	10.49	0.4616
2523	Ferrooxidoreductase Fet3 OS=Aspergillus fumigatus Z5 GN=Y699_00335 PE=4 SV=1	A0A0J5PUZ2_ASPFM	65 kDa		0.973687	0.00531787	0.554871	-0.0951956	8.92	0.580676	9.42	0.433245	9.3	0.427709	9.39	0.442443	9.3	0.432521	9.33	0.432417
2198	ATP-dependent Clp protease proteolytic subunit OS=Aspergillus fumigatus Z5 GN=Y699_01702 PE=3 SV=1	A0A0J5PUZ4_ASPFM	104 kDa		0.487796	0.110946	0.649333	-0.0727188	9.9	0.476484	9.92	0.423605	10.18	0.47604	9.82	0.435254	9.89	0.509628	9.84	0.423661
2199	Uncharacterized protein OS=Aspergillus fumigatus Z5 GN=Y699_01634 PE=4 SV=1	A0A0J5PUZ6_ASPFM	63 kDa	TRUE	0.411665	-0.1301	0.519379	-0.102064	9.4	0.578434	9.92	0.447743	9.63	0.439635	9.66	0.422989	9.83	0.4726	9.76	0.427725
2787	Pyruvate dehydrogenase complex component Pdx1, putative OS=Aspergillus fumigatus Z5 GN=Y699_01707 PE=4 SV=1	A0A0J5PUZ7_ASPFM	31 kDa		0.555446	0.0953977	0.879145	-0.0246018	10.07	0.433898	9.92	0.461037	10.22	0.466369	9.74	0.490213	9.93	0.433525	9.94	0.432762
174	Regulatory protein SUAPRGA1 OS=Aspergillus fumigatus Z5 GN=Y699_01639 PE=4 SV=1	A0A0J5PV01_ASPFM	35 kDa		0.23066	0.193054	0.592848	-0.0861567	10.37	0.504114	9.42	0.449811	9.78	0.497459	9.48	0.490074	9.43	0.460342	9.28	0.486869
1618	Uncharacterized protein OS=Aspergillus fumigatus Z5 GN=Y699_00631 PE=4 SV=1	A0A0J5PV05_ASPFM	100 kDa	TRUE	0.517023	0.102876	0.568452	-0.0905723	10.54	0.42992	9.87	0.422864	10.02	0.42319	9.86	0.436953	9.91	0.424592	9.66	0.423981
1016	Epoxide hydrolase OS=Aspergillus fumigatus Z5 GN=Y699_01644 PE=4 SV=1	A0A0J5PV06_ASPFM	45 kDa	TRUE	0.33195	-0.151301	0.392956	-0.133194	10.31	0.545157	11.02	0.447191	10.76	0.429687	10.68	0.434568	10.77	0.429965	10.93	0.435289
1854	Protein kinase, putative OS=Aspergillus fumigatus Z5 GN=Y699_00350 PE=4 SV=1	A0A0J5PV09_ASPFM	97 kDa		0.49241	0.10939	0.820086	-0.0362444	9.86	0.472002	9.83	0.428333	10.06	0.497103	9.77	0.460208	9.83	0.428302	9.83	0.425138
2583	Tubulin-specific chaperone c, putative OS=Aspergillus fumigatus Z5 GN=Y699_01649 PE=4 SV=1	A0A0J5PV11_ASPFM	44 kDa		0.0290673	0.362748	0.676414	0.0693692	9.29	0.455016	8.77	0.481155	9.85	0.800124	8.88	0.468106	9.12	0.444894	8.98	0.431122
2269	Uncharacterized protein OS=Aspergillus fumigatus Z5 GN=Y699_01722 PE=4 SV=1	A0A0J5PV12_ASPFM	12 kDa		0.0546866	0.291615	0.809379	0.0365913	7.6	0.487917	6.57	0.498764	8.06	0.534565	6.56	0.647901	7.11	0.513979	6.76	0.443903
2495	Proteasome maturation ans ribosome synthesis protein Nop10, putative OS=Aspergillus fumigatus Z5 GN=Y699_00355 PE=4 SV=1	A0A0J5PV14_ASPFM	48 kDa		0.762321	-0.0501938	0.368019	0.149399	7.98	0.439321	7.52	0.421053	7.52	0.435566	7.24	0.453697	7.8	0.472025	7.89	0.630866
3205	Sulfhydryl oxidase OS=Aspergillus fumigatus Z5 GN=Y699_01654 PE=4 SV=1	A0A0J5PV15_ASPFM	24 kDa		0.576171	-0.0901713	0.762558	-0.0487133	9.48	0.445126	9.3	0.420755	9.09	0.438384	9.08	0.429	9.29	0.416438	9.22	0.415936
2570	Aconitate hydratase OS=Aspergillus fumigatus Z5 GN=Y699_01727 PE=4 SV=1	A0A0J5PV17_ASPFM	26 kDa	TRUE	0.948213	-0.0100635	0.570875	0.0877748	10.62	0.439396	10.44	0.425378	10.37	0.43283	10.36	0.436704	10.65	0.499833	10.56	0.438618
2134	tRNA (guanine(37)-N1)-methyltransferase OS=Aspergillus fumigatus Z5 GN=TRM5 PE=3 SV=1	A0A0J5PV22_ASPFM	69 kDa		0.490799	-0.109368	0.916123	-0.0167081	10.18	0.450618	9.96	0.462313	9.78	0.465983	9.67	0.434642	10.09	0.446023	9.83	0.433112
887	Uncharacterized protein OS=Aspergillus fumigatus Z5 GN=Y699_01664 PE=4 SV=1	A0A0J5PV25_ASPFM	90 kDa		0.588799	0.0848221	0.683797	-0.0639121	10.81	0.494389	10.44	0.452566	10.58	0.463584	10.39	0.443654	10.53	0.455764	10.26	0.453292
2405	SGT1 and CS domain-containing protein OS=Aspergillus fumigatus Z5 GN=Y699_00365 PE=4 SV=1	A0A0J5PV26_ASPFM	51 kDa		0.928242	0.0148404	0.501333	0.110791	10.9	0.456241	10.66	0.457837	10.89	0.528412	10.34	0.454172	11.18	0.526321	10.55	0.516366
3059	MIND kinetochore complex component Nnf1 OS=Aspergillus fumigatus Z5 GN=Y699_00370 PE=4 SV=1	A0A0J5PV29_ASPFM	25 kDa	TRUE	0.0843447	0.286634	0.594692	0.088367	8.61	0.615277	7.9	0.447895	8.55	0.430246	8.18	0.527991	8.14	0.470327	8.19	0.42688
3253	Uncharacterized protein OS=Aspergillus fumigatus Z5 GN=Y699_01669 PE=4 SV=1	A0A0J5PV30_ASPFM	24 kDa		0.933006	0.0134607	0.984149	0.00318046	9.72	0.424717	9.59	0.480539	9.53	0.419481	9.55	0.421656	9.59	0.419154	9.68	0.47193
972	Eukaryotic translation initiation factor 3 subunit I OS=Aspergillus fumigatus Z5 GN=TIF34 PE=3 SV=1	A0A0J5PV35_ASPFM	38 kDa		0.161748	-0.221043	0.630903	-0.0758528	9.61	0.545753	10.22	0.458775	9.77	0.448182	9.86	0.434004	10.21	0.445012	10.04	0.444325
205	Citrate synthase OS=Aspergillus fumigatus Z5 GN=Y699_00380 PE=3 SV=1	A0A0J5PV41_ASPFM	52 kDa	TRUE	0.524287	-0.0997976	0.789784	0.0417554	9.8	0.603384	10.13	0.443246	9.94	0.462051	9.9	0.455383	10.29	0.465696	10.15	0.450208
1332	AMP-binding enzyme OS=Aspergillus fumigatus Z5 GN=Y699_00385 PE=4 SV=1	A0A0J5PV46_ASPFM	78 kDa	TRUE	0.97082	0.00580157	0.962663	0.00742244	9.85	0.467108	9.94	0.443283	9.91	0.424895	9.85	0.431757	10.13	0.44012	9.85	0.440547
587	Aldo-keto reductase OS=Aspergillus fumigatus Z5 GN=Y699_00676 PE=4 SV=1	A0A0J5PV47_ASPFM	31 kDa		0.138358	-0.233578	0.93817	-0.0122178	10	0.490264	10.46	0.470503	9.99	0.478926	10.1	0.44198	10.42	0.450696	10.49	0.47007
669	Uncharacterized protein OS=Aspergillus fumigatus Z5 GN=Y699_00390 PE=4 SV=1	A0A0J5PV51_ASPFM	18 kDa	TRUE	0.197437	-0.199465	0.122172	-0.239177	10.23	0.499011	10.92	0.475559	10.64	0.445542	10.45	0.438736	10.63	0.441319	10.58	0.483976
1415	Glycosyl transferase, putative OS=Aspergillus fumigatus Z5 GN=Y699_01767 PE=4 SV=1	A0A0J5PV53_ASPFM	325 kDa		0.774766	0.0472976	0.657744	0.0732057	8.28	0.434475	8.31	0.435383	8.42	0.488783	8.25	0.451837	8.47	0.436535	8.5	0.43431
2912	Phosphate carrier protein, putative OS=Aspergillus fumigatus Z5 GN=Y699_01694 PE=3 SV=1	A0A0J5PV57_ASPFM	43 kDa		0.624363	-0.0763026	0.616816	-0.0779555	10.9	0.443113	11.03	0.463843	10.97	0.435618	10.71	0.443138	11.07	0.459535	10.83	0.458085
74	Succinate dehydrogenase [ubiquinone] flavoprotein subunit, mitochondrial OS=Aspergillus fumigatus Z5 GN=Y699_01772 PE=3 SV=1	A0A0J5PV58_ASPFM	71 kDa	TRUE	0.417178	-0.130908	0.853402	0.0297984	9.61	0.579281	9.91	0.455983	9.48	0.499674	9.78	0.448962	10.03	0.460045	9.93	0.50441
207	Inorganic diphosphatase OS=Aspergillus fumigatus Z5 GN=Y699_01699 PE=4 SV=1	A0A0J5PV62_ASPFM	44 kDa		0.246425	-0.18421	0.883166	-0.0233403	10.07	0.460385	10.06	0.451663	9.64	0.502133	9.78	0.490985	10.12	0.440422	9.97	0.482568
2289	ThiF domain-containing protein OS=Aspergillus fumigatus Z5 GN=Y699_00706 PE=4 SV=1	A0A0J5PV70_ASPFM	56 kDa		0.582277	0.0858018	0.540168	0.0956199	6.61	0.447402	6.19	0.447312	6.56	0.541931	6.29	0.429525	6.76	0.438404	6.35	0.467779
89	Plasma membrane ATPase OS=Aspergillus fumigatus Z5 GN=Y699_01787 PE=3 SV=1	A0A0J5PV72_ASPFM	109 kDa	TRUE	0.478868	-0.117638	0.600463	-0.0869841	7.91	0.57571	8.23	0.490615	8	0.477143	7.86	0.468873	8.19	0.466718	7.99	0.4494
471	Structural maintenance of chromosomes protein OS=Aspergillus fumigatus Z5 GN=Y699_01709 PE=3 SV=1	A0A0J5PV75_ASPFM	144 kDa		0.819921	0.0373262	0.744417	-0.0534522	9.56	0.497793	9.17	0.458628	9.37	0.475264	8.91	0.477734	9.2	0.451786	9.06	0.462824
208	Eukaryotic translation initiation factor 4, putative OS=Aspergillus fumigatus Z5 GN=Y699_01719 PE=3 SV=1	A0A0J5PV85_ASPFM	45 kDa	TRUE	0.469267	-0.117802	0.782232	0.0449761	9.73	0.499218	9.95	0.45672	9.84	0.468473	9.55	0.494143	10.28	0.555205	9.78	0.449514
328	Peptidyl-prolyl cis-trans isomerase OS=Aspergillus fumigatus Z5 GN=Y699_01807 PE=3 SV=1	A0A0J5PV87_ASPFM	18 kDa	TRUE	0.241819	-0.185978	0.723204	-0.0562692	11.62	0.475603	12.11	0.459254	11.55	0.517347	11.93	0.462475	12.03	0.445931	12.06	0.453994
847	D-arabinitol dehydrogenase ArbD, putative OS=Aspergillus fumigatus Z5 GN=Y699_00731 PE=3 SV=1	A0A0J5PV89_ASPFM	39 kDa		0.936836	0.0131739	0.811757	-0.0395889	7.89	0.634568	8.47	0.456867	8.32	0.434859	8.5	0.431772	8.22	0.44661	8.62	0.436906
1463	Oligo-1,6-glucosidase OS=Aspergillus fumigatus Z5 GN=Y699_01812 PE=4 SV=1	A0A0J5PV91_ASPFM	71 kDa	TRUE	0.957229	-0.00865223	0.808621	-0.039065	9.38	0.476361	9.27	0.442782	9.16	0.425823	9.2	0.424196	9.28	0.424034	9.22	0.475626
1902	Cell wall protein OS=Aspergillus fumigatus Z5 GN=Y699_01724 PE=4 SV=1	A0A0J5PV92_ASPFM	60 kDa		0.96318	-0.00742582	0.911365	0.0179008	9.5	0.488202	9.7	0.436524	9.61	0.440022	9.63	0.433696	9.66	0.473557	9.86	0.450379
2524	RAS small monomeric GTPase OS=Aspergillus fumigatus Z5 GN=Y699_00736 PE=4 SV=1	A0A0J5PV93_ASPFM	28 kDa		0.770501	-0.0480295	0.0843475	-0.284245	8.58	0.602135	9.19	0.474069	9.15	0.451917	8.83	0.492397	8.62	0.528587	8.86	0.473999
3142	Essential protein Yae1, putative OS=Aspergillus fumigatus Z5 GN=Y699_01817 PE=4 SV=1	A0A0J5PV95_ASPFM	23 kDa	TRUE	0.56471	0.0954391	0.801212	0.041727	10.79	0.498475	10.09	0.427174	10.5	0.423154	9.83	0.512376	10.5	0.428156	9.9	0.46963
670	Transcription factor RfeG, putative OS=Aspergillus fumigatus Z5 GN=Y699_00741 PE=4 SV=1	A0A0J5PV97_ASPFM	29 kDa		0.560254	0.0703278	0.77616	0.0343311	10.79	0.442822	9.93	0.445929	10.85	0.480894	9.62	0.563298	10.65	0.467769	9.85	0.547012
3132	Homoserine kinase OS=Aspergillus fumigatus Z5 GN=Y699_00435 PE=3 SV=1	A0A0J5PVA3_ASPFM	39 kDa		0.759514	0.0477616	0.725653	0.0547401	10.85	0.432507	10.75	0.423831	10.78	0.426492	10.73	0.422061	11.03	0.502262	10.71	0.462201
1570	PX domain-containing protein OS=Aspergillus fumigatus Z5 GN=Y699_01734 PE=4 SV=1	A0A0J5PVA4_ASPFM	104 kDa		0.195212	0.215358	0.444965	0.126992	8.54	0.576361	7.96	0.43594	8.57	0.489968	8.05	0.553439	8.45	0.511406	8.13	0.431313
383	Chitotriosidase-1 OS=Aspergillus fumigatus Z5 GN=Y699_01832 PE=3 SV=1	A0A0J5PVA6_ASPFM	82 kDa	TRUE	0.09149	0.265603	0.174285	0.213803	10.72	0.473625	10.69	0.464205	10.93	0.436745	11.13	0.453957	11.02	0.438739	11.13	0.438299
1247	Protein kinase, putative OS=Aspergillus fumigatus Z5 GN=Y699_01739 PE=4 SV=1	A0A0J5PVA8_ASPFM	51 kDa	TRUE	0.584669	0.090801	0.578948	0.0921777	8.85	0.432332	8.74	0.429309	9.12	0.466084	8.55	0.436699	9.2	0.46194	8.71	0.431706
1903	Oxidoreductase OS=Aspergillus fumigatus Z5 GN=Y699_00756 PE=3 SV=1	A0A0J5PVA9_ASPFM	29 kDa		0.579088	-0.0896736	0.414006	0.131958	9.65	0.48761	9.64	0.45215	9.39	0.475197	9.5	0.464358	9.76	0.452563	9.97	0.479551
432	RNA polymerase II transcription elongation factor (Ctr9), putative OS=Aspergillus fumigatus Z5 GN=Y699_00440 PE=4 SV=1	A0A0J5PVB0_ASPFM	135 kDa	TRUE	0.742791	-0.054173	0.890541	0.0227108	8.83	0.538843	8.94	0.493892	9.02	0.464753	8.51	0.499707	9.08	0.432807	8.94	0.439638
2940	MFS transporter, putative OS=Aspergillus fumigatus Z5 GN=Y699_01837 PE=4 SV=1	A0A0J5PVB1_ASPFM	82 kDa		0.621184	0.082104	0.705258	0.062839	8.62	0.532447	7.58	0.428911	7.82	0.441249	7.56	0.479549	7.9	0.438354	7.63	0.428834
20	Autophagic serine protease Alp2 OS=Aspergillus fumigatus Z5 GN=Y699_00761 PE=4 SV=1	A0A0J5PVB2_ASPFM	53 kDa		0.735504	-0.056178	0.678135	-0.0690086	8.23	0.497502	8.31	0.457384	8.01	0.460219	8.22	0.45082	8.06	0.471797	8.34	0.532056
495	Glycyl-tRNA synthetase OS=Aspergillus fumigatus Z5 GN=Y699_00445 PE=4 SV=1	A0A0J5PVB6_ASPFM	74 kDa		0.540562	0.096576	0.761011	0.047994	10.77	0.471249	10.33	0.547969	10.53	0.485068	10.28	0.49215	10.59	0.541708	10.31	0.509128
848	Phosphatidylinositol transporter, putative OS=Aspergillus fumigatus Z5 GN=Y699_00766 PE=4 SV=1	A0A0J5PVB7_ASPFM	50 kDa		0.886115	0.0237402	0.752465	-0.0522751	8.45	0.453614	8.26	0.45385	8.22	0.462652	8.22	0.463865	8.18	0.44639	8.24	0.477476
3182	Putative vacuolar protein sorting-associated protein OS=Aspergillus fumigatus Z5 GN=Y699_01847 PE=4 SV=1	A0A0J5PVB9_ASPFM	38 kDa		0.235674	0.183286	0.0453077	-0.309649	10.64	0.423231	10.64	0.423648	10.79	0.435538	10.8	0.441853	10.3	0.426451	10.22	0.446036
112	60S ribosomal protein L21 OS=Aspergillus fumigatus Z5 GN=Y699_01852 PE=4 SV=1	A0A0J5PVC2_ASPFM	20 kDa	TRUE	0.431461	-0.129852	0.726375	0.0577791	6.71	0.694151	7.57	0.468919	7.06	0.512098	7.39	0.462104	7.59	0.465753	7.8	0.521523
1619	Serine/threonine-protein phosphatase OS=Aspergillus fumigatus Z5 GN=Y699_00776 PE=3 SV=1	A0A0J5PVC3_ASPFM	64 kDa	TRUE	0.466138	-0.120462	0.913654	-0.0179262	7.11	0.551074	7.53	0.450983	7.36	0.453787	7.02	0.472135	7.57	0.450188	7.42	0.442298
3212	Phosphoinositide phospholipase C OS=Aspergillus fumigatus Z5 GN=Y699_01759 PE=4 SV=1	A0A0J5PVC8_ASPFM	71 kDa	TRUE	0.332112	-0.152236	0.615577	-0.0787797	10.03	0.447191	10.23	0.481169	10.01	0.458877	9.85	0.474084	10.2	0.450363	10.08	0.443294
1416	ABC transporter, putative OS=Aspergillus fumigatus Z5 GN=Y699_00786 PE=4 SV=1	A0A0J5PVD0_ASPFM	166 kDa		0.61129	0.0845103	0.439912	0.128408	7.88	0.467152	7.75	0.474582	7.94	0.433871	7.81	0.467529	8.24	0.661253	7.86	0.457122
1571	Cell surface spherulin 4-like protein OS=Aspergillus fumigatus Z5 GN=Y699_01764 PE=4 SV=1	A0A0J5PVD2_ASPFM	33 kDa		0.764978	0.0475822	0.847353	-0.0306363	9.91	0.456519	9.84	0.434058	9.79	0.42866	9.88	0.437814	9.81	0.433947	9.87	0.427595
1248	Uncharacterized protein OS=Aspergillus fumigatus Z5 GN=Y699_00791 PE=4 SV=1	A0A0J5PVD3_ASPFM	61 kDa		0.766478	-0.0486243	0.887034	0.0232491	8.66	0.530832	9.12	0.445249	8.83	0.440629	9.1	0.437157	9.19	0.439795	9.19	0.441777
3158	ThiJ/PfpI family protein OS=Aspergillus fumigatus Z5 GN=Y699_01872 PE=4 SV=1	A0A0J5PVD7_ASPFM	26 kDa		0.17462	-0.215676	0.897883	0.0203803	10.55	0.519618	10.94	0.445808	10.44	0.460929	10.65	0.427806	10.89	0.428102	11.07	0.468792
973	2-nitropropane dioxygenase family oxidoreductase, putative OS=Aspergillus fumigatus Z5 GN=Y699_00801 PE=4 SV=1	A0A0J5PVE0_ASPFM	36 kDa		0.649601	-0.0732565	0.47707	-0.114626	8.88	0.488153	9.45	0.456341	9.37	0.433484	9.13	0.449487	9.35	0.479909	9.26	0.443466
3237	Pyridoxamine phosphate oxidase OS=Aspergillus fumigatus Z5 GN=Y699_01877 PE=4 SV=1	A0A0J5PVE1_ASPFM	27 kDa		0.919188	-0.0168257	0.421056	0.133372	8.45	0.468493	8.27	0.440125	8.29	0.439194	8.1	0.500093	8.72	0.444005	8.35	0.433172
549	Argininosuccinate lyase OS=Aspergillus fumigatus Z5 GN=Y699_01774 PE=3 SV=1	A0A0J5PVE2_ASPFM	49 kDa		0.464493	-0.121309	0.754657	0.051805	8.43	0.51677	8.73	0.451695	8.64	0.456242	8.25	0.494	9.05	0.510769	8.6	0.463555
449	Proteasome regulatory particle subunit (RpnE), putative OS=Aspergillus fumigatus Z5 GN=Y699_01882 PE=4 SV=1	A0A0J5PVE5_ASPFM	56 kDa	TRUE	0.531313	0.103856	0.589349	0.0895512	8.7	0.453265	8.79	0.469022	9.34	0.569193	8.46	0.47445	9.32	0.518013	8.72	0.432736
1417	Transcription elongation factor S-II OS=Aspergillus fumigatus Z5 GN=Y699_01784 PE=4 SV=1	A0A0J5PVF2_ASPFM	34 kDa	TRUE	0.76772	0.0463977	0.759377	-0.0481145	10.62	0.446269	10.22	0.430549	10.31	0.460461	10.11	0.440589	10.18	0.434154	10.21	0.450246
3228	Uncharacterized protein OS=Aspergillus fumigatus Z5 GN=Y699_00455 PE=4 SV=1	A0A0J5PVF4_ASPFM	100 kDa		0.434095	0.129133	0.807663	0.0401904	8	0.429525	7.13	0.437401	7.45	0.430133	7.26	0.425966	7.36	0.428186	7.24	0.426127
3242	Uncharacterized protein OS=Aspergillus fumigatus Z5 GN=Y699_01789 PE=4 SV=1	A0A0J5PVF7_ASPFM	23 kDa		0.284641	0.16796	0.578597	0.0871861	10.56	0.423042	10.16	0.421492	10.4	0.424646	10.29	0.423347	10.48	0.435255	10.21	0.423066
1128	ABC multidrug transporter Mdr1 OS=Aspergillus fumigatus Z5 GN=Y699_00460 PE=4 SV=1	A0A0J5PVF9_ASPFM	148 kDa	TRUE	0.615979	-0.0803532	0.833071	-0.0337501	9.3	0.464734	9.49	0.43222	9.34	0.439005	9.25	0.47282	9.48	0.439378	9.46	0.449925
3183	GDP/GTP exchange factor Sec2p OS=Aspergillus fumigatus Z5 GN=Y699_01902 PE=4 SV=1	A0A0J5PVG2_ASPFM	75 kDa	TRUE	0.146752	0.234836	0.451031	0.121973	8.31	0.66018	7.64	0.56646	8.68	1.0741	7.55	0.419491	8.37	0.422327	7.77	0.50749
849	Rho GTPase activator (Rgd1) OS=Aspergillus fumigatus Z5 GN=Y699_01917 PE=4 SV=1	A0A0J5PVH6_ASPFM	73 kDa		0.799699	-0.0415156	0.878246	-0.0250577	9.24	0.748916	9.15	0.516485	9.2	0.428758	8.8	0.454134	9.19	0.434104	9.1	0.467297
928	Isoamyl alcohol oxidase OS=Aspergillus fumigatus Z5 GN=Y699_01809 PE=4 SV=1	A0A0J5PVH9_ASPFM	63 kDa	TRUE	0.542442	-0.0973582	0.239348	-0.188055	9.63	0.563567	10.28	0.463493	9.93	0.431615	10.14	0.45018	9.98	0.433158	10.07	0.433244
3239	Metallochaperone Sco1 OS=Aspergillus fumigatus Z5 GN=Y699_01814 PE=4 SV=1	A0A0J5PVI4_ASPFM	34 kDa	TRUE	0.214772	-0.195727	0.494146	-0.107831	10.53	0.433355	10.5	0.439497	10.08	0.439748	10.18	0.436012	10.49	0.422008	10.23	0.425528
1904	Vacuolar protein sorting protein DigA OS=Aspergillus fumigatus Z5 GN=Y699_00495 PE=4 SV=1	A0A0J5PVJ1_ASPFM	108 kDa		0.788714	-0.0433558	0.46878	-0.117197	8.98	0.509565	9.31	0.43137	9.15	0.456203	9.16	0.517091	9.13	0.42601	9.19	0.467913
3232	Esterase/lipase, putative OS=Aspergillus fumigatus Z5 GN=Y699_01824 PE=4 SV=1	A0A0J5PVJ4_ASPFM	32 kDa		0.541458	0.100702	0.86207	0.0286504	8.69	0.426813	8.47	0.41983	8.57	0.422546	8.58	0.422712	8.51	0.414813	8.64	0.421328
1492	Histone H1 OS=Aspergillus fumigatus Z5 GN=Y699_01937 PE=3 SV=1	A0A0J5PVJ9_ASPFM	21 kDa	TRUE	0.597234	0.0863254	0.662676	-0.07127	11.6	0.47404	11.3	0.460396	11.67	0.470412	10.98	0.484942	11.17	0.474699	11.3	0.527984
888	NADH-ubiquinone oxidoreductase subunit B17.2 OS=Aspergillus fumigatus Z5 GN=Y699_00505 PE=4 SV=1	A0A0J5PVK0_ASPFM	16 kDa		0.802594	0.0415438	0.454403	0.124299	9.06	0.469388	8.72	0.43903	9.03	0.463604	8.43	0.498072	9.22	0.460283	8.75	0.445726
369	Succinate dehydrogenase [ubiquinone] iron-sulfur subunit, mitochondrial OS=Aspergillus fumigatus Z5 GN=Y699_00871 PE=3 SV=1	A0A0J5PVK1_ASPFM	34 kDa		0.245701	-0.182008	0.808458	0.0379773	10.1	0.464218	10.27	0.440565	9.92	0.46284	9.96	0.475463	10.42	0.444038	10.27	0.46758
272	Succinate-semialdehyde dehydrogenase OS=Aspergillus fumigatus Z5 GN=Y699_01834 PE=4 SV=1	A0A0J5PVK3_ASPFM	54 kDa		0.629371	0.0768792	0.787241	0.0429847	9.62	0.679724	9.58	0.441511	9.61	0.441864	9.65	0.439524	9.7	0.449946	9.69	0.470551
2427	ABC transporter OS=Aspergillus fumigatus Z5 GN=Y699_00881 PE=4 SV=1	A0A0J5PVK9_ASPFM	165 kDa		0.622314	-0.0807782	0.522104	0.104911	9.24	0.569923	9.2	0.416597	9.07	0.415268	8.96	0.417753	9.63	0.440202	9.14	0.429262
259	Glutaminase GtaA OS=Aspergillus fumigatus Z5 GN=Y699_01844 PE=4 SV=1	A0A0J5PVL2_ASPFM	76 kDa		0.681319	0.0677525	0.898781	-0.0209851	8.6	0.534321	8.77	0.438222	8.79	0.441152	8.83	0.436034	8.63	0.459233	8.92	0.470615
317	4-aminobutyrate transaminase GatA OS=Aspergillus fumigatus Z5 GN=Y699_00520 PE=3 SV=1	A0A0J5PVL3_ASPFM	55 kDa	TRUE	0.814315	-0.0366471	0.319526	-0.155326	10.81	0.495308	10.96	0.462126	10.8	0.434813	10.84	0.463446	10.7	0.443255	10.84	0.461992
66	ATP synthase subunit beta OS=Aspergillus fumigatus Z5 GN=Y699_00886 PE=3 SV=1	A0A0J5PVL4_ASPFM	56 kDa		0.717829	-0.0581434	0.85172	0.0300635	9.63	0.493769	9.81	0.462411	9.67	0.498442	9.64	0.464251	10.08	0.4964	9.68	0.472451
3216	Mitochondrion biogenesis protein (She9) OS=Aspergillus fumigatus Z5 GN=Y699_00891 PE=4 SV=1	A0A0J5PVL8_ASPFM	56 kDa		0.439965	0.101637	0.603138	0.0684953	5.42	0.462012	4.89	0.478411	5.73	0.526973	4.98	0.454187	5.5	0.473034	5.27	0.44174
2891	Carbamoyl-phosphate synthase, small subunit OS=Aspergillus fumigatus Z5 GN=Y699_00530 PE=3 SV=1	A0A0J5PVM1_ASPFM	49 kDa		0.475271	0.117419	0.497159	0.111653	10.07	0.483755	9.41	0.497087	9.67	0.447181	9.44	0.473051	9.94	0.422715	9.33	0.440583
3166	Tyrosine--tRNA ligase OS=Aspergillus fumigatus Z5 GN=Y699_00896 PE=3 SV=1	A0A0J5PVM2_ASPFM	44 kDa		0.0583416	0.314131	0.713919	0.0608368	9.7	0.441831	9.19	0.422201	10.05	0.421984	9.26	0.420884	9.53	0.43127	9.29	0.431591
1781	Sorting nexin GRD19 OS=Aspergillus fumigatus Z5 GN=Y699_01859 PE=4 SV=1	A0A0J5PVM3_ASPFM	17 kDa	TRUE	0.664739	0.0697205	0.828901	-0.0347669	10.45	0.442437	10.2	0.441926	10.44	0.531353	10	0.453885	10.32	0.428891	10.07	0.440747
390	Oxidoreductase OS=Aspergillus fumigatus Z5 GN=Y699_01864 PE=4 SV=1	A0A0J5PVM7_ASPFM	104 kDa		0.53591	-0.0959702	0.940439	-0.0115803	10.47	0.59078	10.93	0.454551	10.66	0.46863	10.78	0.43894	11.01	0.449283	10.88	0.476255
2291	Alpha-1,2-mannosyltransferase (Kre2) OS=Aspergillus fumigatus Z5 GN=Y699_00906 PE=4 SV=1	A0A0J5PVM9_ASPFM	47 kDa		0.968336	-0.006469	0.385444	0.141378	9.3	0.490357	9.61	0.443205	9.44	0.424105	9.65	0.423016	9.73	0.421104	10	0.53235
3105	Uncharacterized protein OS=Aspergillus fumigatus Z5 GN=Y699_01869 PE=4 SV=1	A0A0J5PVN1_ASPFM	36 kDa	TRUE	0.888976	0.0220204	0.532574	-0.0984445	10.43	0.423424	10.08	0.423823	9.99	0.423487	10.07	0.440387	9.99	0.438151	9.97	0.424051
1333	Eukaryotic translation initiation factor subunit eIF2A, putative OS=Aspergillus fumigatus Z5 GN=Y699_01947 PE=4 SV=1	A0A0J5PVN3_ASPFM	75 kDa		0.165401	0.229077	0.455182	0.12333	9.68	0.552689	9.34	0.513971	9.99	0.614795	9.33	0.483231	9.79	0.438151	9.48	0.450481
3271	Sec1 family superfamily OS=Aspergillus fumigatus Z5 GN=Y699_00911 PE=4 SV=1	A0A0J5PVN4_ASPFM	78 kDa		0.985956	0.00285544	0.921603	0.0159595	9.21	0.42629	9.22	0.428075	9.11	0.428874	9.2	0.428601	9.24	0.430776	9.33	0.430736
1905	COP9 signalosome subunit 2 (CsnB) OS=Aspergillus fumigatus Z5 GN=Y699_01874 PE=4 SV=1	A0A0J5PVN7_ASPFM	58 kDa		0.0940849	0.277504	0.725723	0.0581577	8.91	0.436262	8.42	0.435809	9.11	0.478889	8.56	0.423858	8.64	0.427151	8.61	0.435141
2667	Uncharacterized protein OS=Aspergillus fumigatus Z5 GN=Y699_01957 PE=4 SV=1	A0A0J5PVP0_ASPFM	39 kDa	TRUE	0.512954	0.10796	0.771675	0.0478797	9.22	0.503782	8.57	0.421074	8.88	0.43059	8.49	0.417721	8.79	0.418599	8.64	0.417086
3023	40S ribosomal protein S27 OS=Aspergillus fumigatus Z5 GN=Y699_01879 PE=3 SV=1	A0A0J5PVP1_ASPFM	58 kDa		0.159451	-0.215812	0.689213	0.0613243	11.57	0.442994	12.05	0.439182	11.6	0.43879	11.76	0.440264	12.16	0.461784	12.15	0.45092
1070	Ribosome biogenesis ABC transporter Arb1 OS=Aspergillus fumigatus Z5 GN=Y699_00555 PE=4 SV=1	A0A0J5PVP3_ASPFM	70 kDa		0.778037	-0.0467694	0.657518	0.0735601	8.41	0.506653	8.72	0.478393	8.79	0.452149	8.33	0.474533	9.29	0.536399	8.39	0.456829
2765	Nicotinate-nucleotide pyrophosphorylase OS=Aspergillus fumigatus Z5 GN=Y699_01967 PE=4 SV=1	A0A0J5PVP5_ASPFM	36 kDa		0.650175	0.075266	0.626795	0.0806965	7.68	0.435102	7.58	0.468015	7.5	0.445966	7.84	0.422186	7.84	0.454882	7.77	0.428197
2428	Small nuclear ribonucleoprotein U2, A OS=Aspergillus fumigatus Z5 GN=Y699_00926 PE=4 SV=1	A0A0J5PVP8_ASPFM	29 kDa		0.968651	0.00614041	0.666238	-0.0673849	10.37	0.421606	10.41	0.462378	10.45	0.433155	10.23	0.469118	10.41	0.421586	10.3	0.491139
384	RNP domain-containing protein OS=Aspergillus fumigatus Z5 GN=Y699_00565 PE=4 SV=1	A0A0J5PVQ0_ASPFM	37 kDa	TRUE	0.987532	-0.00254761	0.733687	0.0554567	11.13	0.479286	10.55	0.440581	10.71	0.482353	10.23	0.502239	10.91	0.494227	10.42	0.532
1673	Phosphoserine phosphatase OS=Aspergillus fumigatus Z5 GN=Y699_01889 PE=4 SV=1	A0A0J5PVQ1_ASPFM	52 kDa		0.55434	-0.0945743	0.978005	0.00440727	9.53	0.463173	9.64	0.509983	9.54	0.435325	9.31	0.490949	9.72	0.44463	9.63	0.448892
73	60S ribosomal protein L27a OS=Aspergillus fumigatus Z5 GN=Y699_01977 PE=3 SV=1	A0A0J5PVQ2_ASPFM	17 kDa		0.828594	-0.0334255	0.961829	-0.00739567	6.28	0.485821	6.38	0.471855	6.13	0.480507	6.27	0.466297	6.28	0.478372	6.48	0.542424
2200	Nucleoside-diphosphate-sugar epimerase OS=Aspergillus fumigatus Z5 GN=Y699_00570 PE=4 SV=1	A0A0J5PVQ4_ASPFM	37 kDa		0.647404	-0.0716447	0.502539	0.104968	10.19	0.451048	10.4	0.434622	10.17	0.438829	10.3	0.43764	10.63	0.546725	10.54	0.464439
3240	Carboxyphosphonoenolpyruvate phosphonomutase-like protein OS=Aspergillus fumigatus Z5 GN=Y699_00575 PE=4 SV=1	A0A0J5PVQ8_ASPFM	29 kDa		0.78801	-0.0437906	0.620266	0.0806353	9	0.436916	8.96	0.419849	8.8	0.430981	8.86	0.416073	9.2	0.425724	9.04	0.416086
2696	Cystathionine gamma-synthase OS=Aspergillus fumigatus Z5 GN=Y699_01987 PE=4 SV=1	A0A0J5PVQ9_ASPFM	67 kDa	TRUE	0.474818	-0.115491	0.624711	0.0789961	9.07	0.823473	9.55	0.424883	9.21	0.451702	9.4	0.45561	9.81	0.484677	9.58	0.42838
3203	DEAD-box RNA helicase Dhh1/Vad1 OS=Aspergillus fumigatus Z5 GN=Y699_01992 PE=3 SV=1	A0A0J5PVR2_ASPFM	57 kDa	TRUE	0.742493	-0.054621	0.991972	-0.00167262	10.26	0.77249	10.35	0.616734	10.47	0.448082	9.83	0.429925	10.74	0.420968	9.92	0.581679
1418	Carboxypeptidase OS=Aspergillus fumigatus Z5 GN=Y699_00585 PE=3 SV=1	A0A0J5PVR6_ASPFM	69 kDa		0.509815	0.105468	0.470519	-0.115494	10.41	0.449066	10.11	0.463445	10.09	0.43739	10.27	0.44279	9.91	0.476901	10.06	0.44804
1334	DsDNA-binding protein PDCD5, putative OS=Aspergillus fumigatus Z5 GN=Y699_01904 PE=4 SV=1	A0A0J5PVR7_ASPFM	15 kDa		0.0534123	0.321177	0.328341	0.162532	10.51	0.488348	9.57	0.476238	10.57	0.588059	9.62	0.465028	10.22	0.473872	9.78	0.502027
2907	Peptidase family C54 protein OS=Aspergillus fumigatus Z5 GN=Y699_02002 PE=4 SV=1	A0A0J5PVR8_ASPFM	44 kDa		0.448389	0.122367	0.570716	0.0915447	7.22	0.547286	6.65	0.44964	6.8	0.449611	7.04	0.437474	6.89	0.44921	7.05	0.451021
2045	GTPase activating protein (Gyp2) OS=Aspergillus fumigatus Z5 GN=Y699_00595 PE=4 SV=1	A0A0J5PVS4_ASPFM	128 kDa		0.0742605	-0.293843	0.699228	-0.0635609	8.52	0.510081	9.35	0.440032	9.02	0.426027	8.5	0.547705	9.28	0.450006	9.2	0.431105
2525	Transcription initiation factor IIF subunit alpha, putative OS=Aspergillus fumigatus Z5 GN=Y699_02012 PE=4 SV=1	A0A0J5PVS5_ASPFM	79 kDa		0.105661	0.268036	0.164894	0.230048	9.8	0.463132	8.84	4.52273	9.61	0.562723	8.92	0.486396	9.45	0.460404	9.25	0.45261
2697	Histone-lysine N-methyltransferase (Bre2) OS=Aspergillus fumigatus Z5 GN=Y699_02022 PE=4 SV=1	A0A0J5PVT2_ASPFM	66 kDa		0.936861	0.0129498	0.724661	-0.0575754	9.1	0.422054	8.92	0.420115	8.8	0.428321	8.92	0.431308	8.89	0.440853	8.85	0.422002
739	Phosphoribosyl-aminoimidazole-succinocarboxamide synthase OS=Aspergillus fumigatus Z5 GN=Y699_01924 PE=3 SV=1	A0A0J5PVT5_ASPFM	33 kDa		0.795506	-0.0427632	0.811127	-0.0394265	9.8	0.472631	9.9	0.435232	10.03	0.483424	9.42	0.466099	10.08	0.462264	9.63	0.48272
740	GMF family protein OS=Aspergillus fumigatus Z5 GN=Y699_00946 PE=4 SV=1	A0A0J5PVU1_ASPFM	13 kDa		0.0425688	0.331751	0.55094	0.0975489	8.78	0.461564	8.06	0.485654	9.27	0.549311	8.15	0.461233	8.74	0.447817	8.14	0.481182
385	Nuclear migration protein (ApsA) OS=Aspergillus fumigatus Z5 GN=Y699_00620 PE=4 SV=1	A0A0J5PVU6_ASPFM	180 kDa	TRUE	0.0324872	0.355046	0.532003	0.103766	9.15	0.51126	8.37	0.467978	9.45	0.876124	8.52	0.441085	8.86	0.449277	8.59	0.484895
2698	mRNA cleavage and polyadenylation factor CLP1 OS=Aspergillus fumigatus Z5 GN=CLP1 PE=3 SV=1	A0A0J5PVV6_ASPFM	59 kDa		0.240673	-0.192394	0.631021	-0.0787105	8.43	0.76555	9.05	0.432625	8.56	0.423891	8.74	0.416024	8.94	0.415931	8.93	0.427204
3123	Arginine metabolism regulation protein iii OS=Aspergillus fumigatus Z5 GN=Y699_00971 PE=4 SV=1	A0A0J5PVW1_ASPFM	47 kDa		0.225525	0.197303	0.693775	0.064095	7.58	0.761257	6.74	4.07442	7.3	0.723175	7.02	0.431933	6.91	4.12146	7.09	0.43165
370	Arp2/3 complex subunit (Arp3), putative OS=Aspergillus fumigatus Z5 GN=Y699_00981 PE=3 SV=1	A0A0J5PVW8_ASPFM	48 kDa	TRUE	0.787936	-0.0427591	0.582141	-0.0874556	9.76	0.564082	10	0.456428	9.81	0.442742	9.9	0.44121	9.87	0.449469	9.94	0.438975
2201	Uncharacterized protein OS=Aspergillus fumigatus Z5 GN=Y699_02067 PE=3 SV=1	A0A0J5PVX0_ASPFM	36 kDa		0.462458	0.11544	0.619593	-0.0780022	11	0.466053	10.49	0.432431	10.5	0.430349	10.65	0.457128	10.41	0.432071	10.45	0.45952
2358	Protein methyltransferase RmtC OS=Aspergillus fumigatus Z5 GN=Y699_00986 PE=4 SV=1	A0A0J5PVX2_ASPFM	95 kDa		0.564092	-0.0914482	0.835031	-0.0330082	10.43	0.428803	10.39	0.438108	10.27	0.43731	10.09	0.469058	10.54	0.47396	10.19	0.479717
2916	Protein-vacuolar targeting protein Atg18, putative OS=Aspergillus fumigatus Z5 GN=Y699_00991 PE=4 SV=1	A0A0J5PVX5_ASPFM	42 kDa	TRUE	0.90129	0.0195911	0.834546	-0.0329868	9.68	0.729928	9.83	0.482347	9.83	0.425392	9.74	0.422056	9.88	0.427518	9.77	0.436524
284	Aminopeptidase P OS=Aspergillus fumigatus Z5 GN=Y699_00650 PE=3 SV=1	A0A0J5PVX6_ASPFM	61 kDa		0.581082	-0.087353	0.637837	-0.074499	9.82	0.523522	10.35	0.447482	10.07	0.445964	10.21	0.435982	10.23	0.438291	10.31	0.462296
130	Hydroxymethylbilane synthase OS=Aspergillus fumigatus Z5 GN=Y699_01001 PE=4 SV=1	A0A0J5PVY3_ASPFM	23 kDa		0.926862	-0.0135534	0.961738	0.00709226	5.87	0.444004	5.91	0.456106	5.84	0.452033	5.76	0.464816	6.05	0.465573	5.9	0.448541
771	Oxidative stress protein Svf1 OS=Aspergillus fumigatus Z5 GN=Y699_01006 PE=4 SV=1	A0A0J5PVY6_ASPFM	42 kDa		0.831636	-0.0351584	0.967646	-0.00670825	6.97	0.665818	7.45	0.479066	7.21	0.446427	7.38	0.43423	7.45	0.447341	7.48	0.440181
1335	WD repeat protein OS=Aspergillus fumigatus Z5 GN=Y699_01011 PE=4 SV=1	A0A0J5PVZ0_ASPFM	112 kDa		0.915785	-0.0168397	0.961705	0.00764319	9.62	0.549427	9.59	0.429609	9.52	0.463118	9.47	0.439247	9.66	0.435051	9.62	0.440437
1782	Nucleoporin OS=Aspergillus fumigatus Z5 GN=Y699_08046 PE=4 SV=1	A0A0J5PVZ1_ASPFM	49 kDa		0.444367	0.124299	0.654263	0.0727866	9.15	0.426047	8.5	0.46015	9.22	0.457065	8.12	0.480284	9.16	0.661707	8.26	0.502893
1300	20S cyclosome subunit (APC1/BimE), putative OS=Aspergillus fumigatus Z5 GN=Y699_01949 PE=4 SV=1	A0A0J5PVZ3_ASPFM	229 kDa	TRUE	0.775016	0.04511	0.66936	0.0673904	11.93	0.962937	11.94	0.454176	11.86	0.471782	12.02	0.582263	11.94	0.64019	12.21	0.439107
1572	Vacuolar ATP synthase subunit D, putative OS=Aspergillus fumigatus Z5 GN=Y699_01016 PE=4 SV=1	A0A0J5PVZ4_ASPFM	29 kDa		0.860571	-0.0291775	0.780294	-0.0463278	8.25	0.45554	8.13	0.513481	8.01	0.441458	7.99	0.449102	8.05	0.445239	8.11	0.436035
1573	MutT/nudix family protein OS=Aspergillus fumigatus Z5 GN=Y699_00670 PE=3 SV=1	A0A0J5PVZ5_ASPFM	23 kDa		0.983874	-0.00312964	0.537135	-0.095554	11.03	0.450601	10.64	0.451288	10.54	0.443308	10.57	0.439553	10.6	0.452235	10.49	0.469488
1071	Oxysterol binding protein OS=Aspergillus fumigatus Z5 GN=Y699_01954 PE=4 SV=1	A0A0J5PVZ8_ASPFM	102 kDa	TRUE	0.900909	-0.0200115	0.707343	0.0603059	9.13	0.482788	9.4	0.457174	9.26	0.465444	9.35	0.431714	9.55	0.446267	9.51	0.429834
645	Protein kinase C OS=Aspergillus fumigatus Z5 GN=Y699_01021 PE=4 SV=1	A0A0J5PVZ9_ASPFM	123 kDa		0.968333	-0.00647427	0.909725	-0.0184874	9.78	0.559459	9.41	0.427441	9.49	0.434449	9.15	0.466554	9.59	0.450327	9.24	0.45771
82	Elongation factor Tu OS=Aspergillus fumigatus Z5 GN=Y699_08056 PE=3 SV=1	A0A0J5PW00_ASPFM	48 kDa	TRUE	0.997728	-0.000473384	0.850017	0.0314233	8.45	0.467057	8.08	0.472164	8.09	0.447049	7.94	0.481825	8.35	0.494232	7.99	0.455676
1379	Arginine rich protein OS=Aspergillus fumigatus Z5 GN=Y699_08061 PE=4 SV=1	A0A0J5PW05_ASPFM	82 kDa	TRUE	0.472386	0.118924	0.885642	0.0238016	8.13	0.576706	7.29	0.464769	7.6	0.461651	7.34	0.430882	7.5	0.43775	7.33	0.473354
3109	RNA binding protein OS=Aspergillus fumigatus Z5 GN=Y699_00680 PE=4 SV=1	A0A0J5PW06_ASPFM	65 kDa		0.776518	0.0452418	0.990833	0.00183097	10.01	0.436545	9.75	0.421489	9.88	0.424961	9.61	0.435568	9.84	0.428344	9.76	0.419454
2699	RAS small monomeric GTPase, putative OS=Aspergillus fumigatus Z5 GN=Y699_01964 PE=4 SV=1	A0A0J5PW08_ASPFM	32 kDa	TRUE	0.411222	-0.126126	0.562283	-0.0889131	11.08	0.484801	11.04	0.486409	10.86	0.430347	10.71	0.44046	11	0.438629	10.89	0.460326
238	Glycine cleavage system H protein OS=Aspergillus fumigatus Z5 GN=Y699_08066 PE=3 SV=1	A0A0J5PW10_ASPFM	19 kDa		0.450556	0.123799	0.885559	0.0236155	9.72	0.496046	9.06	0.446954	9.07	0.443239	9.31	0.444628	9.06	0.435919	9.25	0.48719
2046	Uncharacterized protein OS=Aspergillus fumigatus Z5 GN=Y699_00690 PE=4 SV=1	A0A0J5PW17_ASPFM	85 kDa		0.825442	-0.0343929	0.508316	-0.103138	10.44	0.441271	10.32	0.42784	10.21	0.426693	10.17	0.428493	10.27	0.419764	10.15	0.483344
1419	Alpha-1,2-mannosyltransferase (Kre5) OS=Aspergillus fumigatus Z5 GN=Y699_01041 PE=4 SV=1	A0A0J5PW18_ASPFM	59 kDa	TRUE	0.84411	0.0314856	0.940986	0.0118514	9.85	0.443877	9.87	0.429492	9.77	0.42644	9.92	0.419999	9.87	0.426408	9.99	0.426509
646	Chitin synthase activator (Chs3), putative OS=Aspergillus fumigatus Z5 GN=Y699_01979 PE=4 SV=1	A0A0J5PW21_ASPFM	173 kDa		0.94381	-0.0117206	0.920285	-0.0166403	7.82	0.509952	7.79	0.485758	7.8	0.432943	7.59	0.454623	7.82	0.470548	7.78	0.435091
2426	Uncharacterized protein OS=Aspergillus fumigatus Z5 GN=Y699_00695 PE=4 SV=1	A0A0J5PW22_ASPFM	61 kDa	TRUE	0.719083	-0.0586536	0.630638	-0.0783887	8.63	0.522678	9.07	0.464286	8.89	0.440424	8.9	0.425706	8.93	0.440033	9.02	0.433695
1186	G protein complex beta subunit SfaD OS=Aspergillus fumigatus Z5 GN=Y699_01046 PE=4 SV=1	A0A0J5PW23_ASPFM	39 kDa		0.229234	-0.196345	0.602062	-0.0851394	10.3	0.508753	11.13	0.454292	10.49	0.454423	10.93	0.438364	10.85	0.433412	11.14	0.462017
1906	50S ribosomal subunit protein L15 OS=Aspergillus fumigatus Z5 GN=Y699_08081 PE=3 SV=1	A0A0J5PW25_ASPFM	35 kDa		0.828515	-0.0357198	0.945712	0.0112244	8.42	0.445152	8.56	0.431752	8.37	0.431796	8.49	0.427347	8.65	0.43227	8.58	0.427649
1907	Oxysterol-binding protein, putative OS=Aspergillus fumigatus Z5 GN=Y699_01984 PE=3 SV=1	A0A0J5PW26_ASPFM	94 kDa		0.519071	-0.0984184	0.788431	-0.0409498	10.91	0.492682	11.3	0.452864	11.09	0.45277	11.09	0.455962	11.28	0.428415	11.27	0.454301
1420	Rho guanyl nucleotide exchange factor (Rom2) OS=Aspergillus fumigatus Z5 GN=Y699_00700 PE=4 SV=1	A0A0J5PW27_ASPFM	136 kDa	TRUE	0.246512	-0.187869	0.603735	-0.0840965	9.48	0.474052	9.49	0.442651	9.27	0.437067	8.95	0.454326	9.45	0.429737	9.3	0.431963
143	Disulfide isomerase (TigA) OS=Aspergillus fumigatus Z5 GN=Y699_01051 PE=3 SV=1	A0A0J5PW28_ASPFM	40 kDa	TRUE	0.824538	0.0348185	0.294676	-0.164602	10.52	0.448912	10.31	0.4569	10.38	0.475626	10.16	0.453634	10.2	0.454468	10.03	0.452712
2108	60S ribosomal protein L20 OS=Aspergillus fumigatus Z5 GN=Y699_01989 PE=4 SV=1	A0A0J5PW31_ASPFM	23 kDa		0.901	-0.0187843	0.641258	0.0703438	12.11	0.430894	11.96	0.431102	11.86	0.429737	11.88	0.442645	12.1	0.441609	12.09	0.442873
2105	Uncharacterized protein OS=Aspergillus fumigatus Z5 GN=Y699_01056 PE=4 SV=1	A0A0J5PW33_ASPFM	21 kDa		0.107365	0.260188	0.184294	0.214558	8.5	0.477364	7.58	0.483088	8.74	0.488548	7.64	0.496119	8.64	0.558522	7.88	0.542828
3210	Translation release factor (RF-1) OS=Aspergillus fumigatus Z5 GN=Y699_01994 PE=4 SV=1	A0A0J5PW36_ASPFM	28 kDa		0.738263	0.0551499	0.876754	0.0255974	8.11	0.527267	7.61	0.428125	7.87	0.426691	7.45	0.614282	8	0.767221	7.4	0.440366
2359	LYR family protein OS=Aspergillus fumigatus Z5 GN=Y699_01999 PE=4 SV=1	A0A0J5PW41_ASPFM	14 kDa	TRUE	0.588222	0.0898598	0.518209	0.107226	9.26	0.432001	9.26	0.431873	9.7	0.424185	8.98	0.433187	9.71	0.994858	9.3	0.432184
2673	C2H2 finger domain-containing protein, putative OS=Aspergillus fumigatus Z5 GN=Y699_02004 PE=4 SV=1	A0A0J5PW46_ASPFM	53 kDa		0.475703	-0.118085	0.815704	0.0385694	8.83	0.442969	8.64	0.419852	8.55	0.419274	8.17	0.418574	8.87	0.420343	8.57	0.423982
2990	Oxidoreductase OS=Aspergillus fumigatus Z5 GN=Y699_01071 PE=3 SV=1	A0A0J5PW47_ASPFM	39 kDa		0.768032	0.0475232	0.69633	0.062863	9.7	0.436281	9.43	0.424629	9.42	0.419345	9.46	0.423479	9.5	0.419645	9.64	0.426179
1249	Cell wall glucanase OS=Aspergillus fumigatus Z5 GN=Y699_00720 PE=4 SV=1	A0A0J5PW49_ASPFM	73 kDa		0.568212	0.0905839	0.387066	-0.137326	10.32	0.440241	10.14	0.442145	10.13	0.435492	10.24	0.431382	9.93	0.467019	10.04	0.436436
166	Woronin body protein HexA, putative OS=Aspergillus fumigatus Z5 GN=Y699_00725 PE=4 SV=1	A0A0J5PW54_ASPFM	56 kDa		0.907699	0.0188844	0.934298	-0.0134256	9.63	0.508323	9.63	0.470337	9.52	0.447837	9.65	0.464239	9.49	0.448984	9.79	0.475037
184	Fatty acid synthase alpha subunit FasA, putative OS=Aspergillus fumigatus Z5 GN=Y699_02014 PE=3 SV=1	A0A0J5PW55_ASPFM	205 kDa		0.515974	-0.103803	0.84467	-0.0312928	9.64	0.486997	9.63	0.458132	9.44	0.451077	9.36	0.466613	9.71	0.468926	9.51	0.445677
974	Ser/Thr protein phosphatase family OS=Aspergillus fumigatus Z5 GN=Y699_02019 PE=4 SV=1	A0A0J5PW58_ASPFM	70 kDa		0.375094	0.145339	0.747271	-0.0528106	9.23	0.562052	9.23	0.456975	9.31	0.439033	9.46	0.448723	9.05	0.468037	9.34	0.458569
1336	Homoaconitase, mitochondrial OS=Aspergillus fumigatus Z5 GN=Y699_00730 PE=3 SV=1	A0A0J5PW60_ASPFM	84 kDa		0.947264	0.0109373	0.895588	0.0216976	9.49	0.428801	9.28	0.427301	9.34	0.424261	9.12	0.430099	9.66	0.428362	9	0.466948
3006	Secretion-like GTPase SrgD OS=Aspergillus fumigatus Z5 GN=Y699_01086 PE=4 SV=1	A0A0J5PW62_ASPFM	31 kDa		0.395222	0.134708	0.685712	-0.0641308	10.3	0.417333	10.23	0.421865	10.5	0.418021	10.19	0.426326	10.3	0.44333	10.08	0.418633
2252	Uncharacterized protein OS=Aspergillus fumigatus Z5 GN=Y699_08121 PE=4 SV=1	A0A0J5PW64_ASPFM	12 kDa		0.83215	-0.0330152	0.620784	0.077038	11.27	0.450151	10.77	0.431362	10.75	0.45266	10.57	0.450893	10.86	0.425503	10.97	0.440866
1250	3-methylcrotonyl-CoA carboxylase, beta subunit (MccB) OS=Aspergillus fumigatus Z5 GN=Y699_00735 PE=4 SV=1	A0A0J5PW66_ASPFM	62 kDa	TRUE	0.99264	0.00149445	0.00501675	0.454353	10.56	0.524269	10.47	0.46997	10.44	0.466149	10.5	0.470446	11.5	0.546459	10.9	0.476714
2735	Conserved mitochondrial protein OS=Aspergillus fumigatus Z5 GN=Y699_02029 PE=4 SV=1	A0A0J5PW68_ASPFM	30 kDa		0.711248	-0.0615464	0.217621	0.204925	7.64	0.436193	7.62	0.455104	7.47	0.438434	7.48	0.437638	8.16	0.514358	7.91	0.458925
2106	Endopolyphosphatase OS=Aspergillus fumigatus Z5 GN=Y699_08126 PE=4 SV=1	A0A0J5PW69_ASPFM	75 kDa		0.732572	0.0556855	0.948735	0.0104766	9.62	0.455666	9.49	0.427192	9.48	0.425245	9.54	0.419036	9.39	0.420091	9.7	0.43098
2526	NADH-ubiquinone oxidoreductase subunit OS=Aspergillus fumigatus Z5 GN=Y699_00740 PE=4 SV=1	A0A0J5PW72_ASPFM	9 kDa		0.0679322	0.299463	0.443252	0.125791	9.44	0.424961	9.08	0.502662	9.78	0.518177	9.24	0.463075	9.43	0.425912	9.34	0.426
1574	RNA export mediator Gle1, putative OS=Aspergillus fumigatus Z5 GN=Y699_08131 PE=4 SV=1	A0A0J5PW74_ASPFM	61 kDa		0.919825	0.0163062	0.612831	-0.0819762	9.6	0.599105	9.32	0.434319	9.41	0.427715	9.11	0.455923	9.26	0.424034	9.21	0.444605
2802	Uncharacterized protein OS=Aspergillus fumigatus Z5 GN=Y699_01106 PE=4 SV=1	A0A0J5PW80_ASPFM	10 kDa		0.356262	0.151919	0.710819	0.0610549	10.36	0.440807	9.72	0.421398	9.75	0.434726	10.06	0.423611	9.66	0.438978	10.08	0.423758
2674	Amidase OS=Aspergillus fumigatus Z5 GN=Y699_00755 PE=4 SV=1	A0A0J5PW88_ASPFM	57 kDa	TRUE	0.389734	0.141521	0.248325	0.189898	9.36	0.445349	8.95	0.535001	9.4	0.448127	8.87	0.438324	9.41	0.424964	9.26	0.418278
97	Glutamate synthase Glt1 OS=Aspergillus fumigatus Z5 GN=Y699_01116 PE=4 SV=1	A0A0J5PW89_ASPFM	234 kDa		0.344223	-0.149975	0.631106	0.0760687	9.5	0.59823	9.9	0.453456	9.58	0.474921	9.65	0.447615	10.11	0.48362	9.96	0.462562
1337	MFS sugar transporter OS=Aspergillus fumigatus Z5 GN=Y699_02054 PE=4 SV=1	A0A0J5PW91_ASPFM	79 kDa	TRUE	0.683489	-0.0653903	0.290706	-0.169457	9.63	0.489673	10.12	0.472808	10.12	0.458523	9.72	0.494242	9.95	0.448352	9.84	0.446976
2047	Chromosome segregation protein (SepB) OS=Aspergillus fumigatus Z5 GN=Y699_01121 PE=4 SV=1	A0A0J5PW93_ASPFM	94 kDa		0.508921	-0.104276	0.688528	-0.0632594	9.92	0.434506	10.18	0.437632	9.95	0.439653	9.95	0.438155	10.07	0.424575	10.16	0.438263
2360	3-ketosphinganine reductase (Tsc10) OS=Aspergillus fumigatus Z5 GN=Y699_08156 PE=4 SV=1	A0A0J5PW97_ASPFM	36 kDa		0.754499	-0.0517986	0.831846	-0.0351632	8.14	0.482978	8.57	0.465651	8.32	0.429434	8.48	0.424099	8.44	0.42643	8.63	0.422165
2202	SPX domain-containing protein OS=Aspergillus fumigatus Z5 GN=Y699_01126 PE=4 SV=1	A0A0J5PW98_ASPFM	91 kDa		0.640258	0.0761597	0.589812	0.087836	9.88	0.445688	9.47	0.428649	9.74	0.438205	9.31	0.4406	9.81	0.428813	9.51	0.430416
50	Putative transcription factor (Snd1/p100) OS=Aspergillus fumigatus Z5 GN=Y699_00765 PE=4 SV=1	A0A0J5PWA0_ASPFM	98 kDa	TRUE	0.648834	-0.072534	0.776935	-0.0451096	9.66	0.55356	9.75	0.452319	9.53	0.455095	9.6	0.442122	9.77	0.463494	9.66	0.46671
1072	Cytochrome b2, putative OS=Aspergillus fumigatus Z5 GN=Y699_01131 PE=3 SV=1	A0A0J5PWA2_ASPFM	54 kDa		0.59822	-0.0824142	0.266622	0.173587	10.37	0.450326	10.21	0.443801	10.06	0.4508	10.02	0.470446	10.59	0.457583	10.39	0.44116
1017	Uncharacterized protein OS=Aspergillus fumigatus Z5 GN=Y699_00775 PE=4 SV=1	A0A0J5PWB2_ASPFM	70 kDa	TRUE	0.509317	0.109635	0.650143	0.0753522	8.12	0.449711	7.83	0.430742	8.21	0.448466	7.76	0.446743	8.26	0.47318	7.82	0.470581
1908	Carbonyl reductase OS=Aspergillus fumigatus Z5 GN=Y699_00780 PE=3 SV=1	A0A0J5PWB6_ASPFM	31 kDa		0.0153662	-0.377527	0.742704	-0.0511001	10.5	0.500439	11.22	0.456485	10.51	0.442703	10.69	0.457144	11.17	0.441519	11.13	0.461689
741	Tubulin beta chain OS=Aspergillus fumigatus Z5 GN=Y699_08181 PE=3 SV=1	A0A0J5PWC0_ASPFM	50 kDa		0.478827	0.115072	0.716973	-0.058906	10.98	0.466559	10.75	0.42813	11.1	0.512993	10.57	0.477849	10.91	0.470153	10.5	0.548602
1783	Isoflavone reductase family protein OS=Aspergillus fumigatus Z5 GN=Y699_00785 PE=4 SV=1	A0A0J5PWC2_ASPFM	42 kDa	TRUE	0.491967	-0.108029	0.506143	-0.104494	10.02	0.539126	10.45	0.499698	10.18	0.426818	10.24	0.424622	10.45	0.449243	10.2	0.433551
975	G2/M phase checkpoint control protein Sum2 OS=Aspergillus fumigatus Z5 GN=Y699_08038 PE=4 SV=1	A0A0J5PWC3_ASPFM	59 kDa		0.510742	0.103692	0.751582	-0.0499141	10.5	0.524511	9.93	0.460612	9.98	0.441695	10.03	0.464236	9.95	0.448756	9.87	0.476376
2361	Uncharacterized protein OS=Aspergillus fumigatus Z5 GN=Y699_00790 PE=4 SV=1	A0A0J5PWC8_ASPFM	41 kDa		0.898038	0.0200319	0.747993	0.0502087	10.28	0.425026	10.14	0.429749	10.14	0.432499	10.07	0.446368	10.33	0.442878	10.18	0.422927
1129	Vacuolar ATP synthase subunit c OS=Aspergillus fumigatus Z5 GN=Y699_08191 PE=4 SV=1	A0A0J5PWD0_ASPFM	44 kDa	TRUE	0.409527	-0.130181	0.505927	-0.104971	10.42	0.493325	10.55	0.439102	10.4	0.452267	10.15	0.455151	10.56	0.445373	10.28	0.435799
2700	Histone acetyltransferase OS=Aspergillus fumigatus Z5 GN=Y699_00795 PE=4 SV=1	A0A0J5PWD3_ASPFM	59 kDa		0.261021	0.180878	0.878547	0.0245938	9.39	0.848625	9.6	0.539648	9.99	0.66517	9.62	0.436771	9.71	0.429791	9.7	0.473254
3231	Extracellular phytase OS=Aspergillus fumigatus Z5 GN=Y699_01166 PE=3 SV=1	A0A0J5PWD4_ASPFM	73 kDa		0.134269	0.245132	0.499894	0.110444	9.74	0.420553	9.14	0.42415	9.33	0.418695	9.63	0.468063	9.32	0.425694	9.48	0.42189
2852	Uncharacterized protein OS=Aspergillus fumigatus Z5 GN=Y699_08053 PE=4 SV=1	A0A0J5PWD6_ASPFM	39 kDa		0.579443	0.0910177	0.866278	0.0276515	8.92	0.436988	8.68	0.498613	8.84	0.444279	8.69	0.437281	8.71	0.43015	8.85	0.436381
2048	Guanosine-diphosphatase OS=Aspergillus fumigatus Z5 GN=Y699_08058 PE=3 SV=1	A0A0J5PWD9_ASPFM	55 kDa		0.683274	-0.0652065	0.652742	-0.0718976	9.87	0.462466	10.19	0.428193	9.88	0.451765	10.13	0.442301	10.12	0.445229	10.11	0.438034
2487	Uncharacterized protein OS=Aspergillus fumigatus Z5 GN=Y699_08206 PE=4 SV=1	A0A0J5PWE4_ASPFM	109 kDa	TRUE	0.0986518	0.273739	0.475067	0.118397	10.75	0.526925	10.22	0.436629	11.05	0.435934	10.16	0.523741	10.64	0.437603	10.42	0.450382
2362	Conserved fungal protein OS=Aspergillus fumigatus Z5 GN=Y699_00805 PE=4 SV=1	A0A0J5PWE6_ASPFM	55 kDa		0.932427	-0.0136006	0.598394	-0.0844747	9.25	0.540497	9.49	0.446583	9.43	0.440664	9.35	0.426519	9.38	0.420989	9.42	0.421984
2527	Acyl-CoA thioesterase OS=Aspergillus fumigatus Z5 GN=Y699_08068 PE=4 SV=1	A0A0J5PWE9_ASPFM	41 kDa		0.854971	0.0303869	0.677668	0.0690874	8.03	0.447244	7.94	0.435019	7.84	0.457948	8.03	0.446352	8.15	0.450223	8.08	0.461862
3265	GATA-type sexual development transcription factor NsdD OS=Aspergillus fumigatus Z5 GN=Y699_01181 PE=4 SV=1	A0A0J5PWF0_ASPFM	37 kDa		0.999963	7.62e-06	0.938342	-0.0128628	8.84	0.422324	8.55	0.426006	8.73	0.452429	8.18	0.43166	8.8	0.423314	8.3	0.532858
850	Cation-transporting ATPase OS=Aspergillus fumigatus Z5 GN=Y699_01186 PE=3 SV=1	A0A0J5PWF1_ASPFM	188 kDa		0.381413	-0.139781	0.855149	-0.0291349	9.21	0.497716	9.72	0.450348	9.4	0.47927	9.47	0.445293	9.71	0.438619	9.69	0.444344
2996	Transaldolase OS=Aspergillus fumigatus Z5 GN=Y699_00810 PE=4 SV=1	A0A0J5PWF4_ASPFM	36 kDa	TRUE	0.126051	-0.238867	0.273723	-0.170862	10.88	0.670171	11.69	0.441054	11.42	0.457242	11.09	0.438027	11.59	0.461237	11.33	0.451878
2477	Dynamin GTPase (Msp1) OS=Aspergillus fumigatus Z5 GN=Y699_08078 PE=3 SV=1	A0A0J5PWF6_ASPFM	101 kDa	TRUE	0.395309	-0.132982	0.620476	-0.0774477	11.14	0.42272	11.03	0.427016	10.84	0.427011	10.68	0.425045	11.11	0.425719	10.77	0.47432
1018	Processing peptidase alpha subunit OS=Aspergillus fumigatus Z5 GN=Y699_08088 PE=3 SV=1	A0A0J5PWG6_ASPFM	64 kDa		0.918921	-0.016073	0.57806	-0.0878183	10.29	0.599647	10.08	0.462987	9.95	0.458673	10	0.453483	10.09	0.445222	9.89	0.522501
496	Esterase OS=Aspergillus fumigatus Z5 GN=Y699_00825 PE=4 SV=1	A0A0J5PWG9_ASPFM	32 kDa		0.659029	-0.0685814	0.5013	-0.104498	10.31	0.454582	10.63	0.446753	10.42	0.443702	10.48	0.437413	10.53	0.439591	10.5	0.43613
404	Phosphoglycerate kinase OS=Aspergillus fumigatus Z5 GN=Y699_08236 PE=3 SV=1	A0A0J5PWH3_ASPFM	45 kDa		0.237638	0.185358	0.346978	0.147597	10.47	0.473633	10.27	0.451901	10.44	0.476023	10.53	0.487673	10.67	0.475676	10.42	0.468686
772	Nitroreductase family protein OS=Aspergillus fumigatus Z5 GN=Y699_00830 PE=4 SV=1	A0A0J5PWH4_ASPFM	24 kDa		0.352738	-0.154541	0.965036	-0.0072892	9.38	0.486445	9.92	0.465825	9.92	0.44577	9.08	0.512085	10.21	0.471795	9.56	0.450278
1999	Uncharacterized protein OS=Aspergillus fumigatus Z5 GN=Y699_08098 PE=4 SV=1	A0A0J5PWH5_ASPFM	43 kDa	TRUE	0.964318	-0.00564639	0.36905	0.113391	10.09	0.43344	9.47	0.4333	9.76	0.434696	9.22	0.419216	10.65	0.450982	9.33	0.444503
976	Chromodomain-containing helicase (Chd1), putative OS=Aspergillus fumigatus Z5 GN=Y699_08241 PE=4 SV=1	A0A0J5PWH8_ASPFM	172 kDa	TRUE	0.682301	0.0678462	0.762529	0.0500768	8.94	0.750669	8.61	0.435879	8.89	0.43447	8.42	0.595394	8.92	0.562303	8.57	0.450517
804	Translation initiation factor 2 alpha subunit OS=Aspergillus fumigatus Z5 GN=Y699_01216 PE=4 SV=1	A0A0J5PWI2_ASPFM	36 kDa		0.435989	-0.124846	0.720471	0.0573231	10.33	0.47931	10.43	0.444219	10.35	0.445831	9.99	0.472295	10.71	0.458915	10.36	0.502556
2312	Uncharacterized protein OS=Aspergillus fumigatus Z5 GN=Y699_08246 PE=4 SV=1	A0A0J5PWI3_ASPFM	71 kDa	TRUE	0.622707	0.079575	0.693992	0.0636177	9.79	0.415853	9.34	0.422548	9.54	0.419808	9.26	0.461865	9.62	0.424202	9.36	0.418286
1909	Uncharacterized protein OS=Aspergillus fumigatus Z5 GN=Y699_08108 PE=4 SV=1	A0A0J5PWI4_ASPFM	92 kDa		0.389406	-0.135979	0.98065	0.00382989	10.05	0.76001	10.45	0.434876	10.08	0.45074	10.27	0.429731	10.48	0.450415	10.48	0.432265
1251	Stomatin family protein OS=Aspergillus fumigatus Z5 GN=Y699_01221 PE=4 SV=1	A0A0J5PWI6_ASPFM	37 kDa	TRUE	0.853193	-0.0293932	0.404702	-0.132353	9.64	0.626342	10.01	0.467172	9.98	0.464991	9.78	0.443205	9.81	0.439911	9.89	0.483867
1674	Vacuolar ATP synthase subunit d OS=Aspergillus fumigatus Z5 GN=Y699_01226 PE=4 SV=1	A0A0J5PWJ2_ASPFM	41 kDa	TRUE	0.981489	0.00371713	0.72384	-0.0565989	9.71	0.609799	10.05	0.431988	10.16	0.433496	9.78	0.479162	10.1	0.440975	9.91	0.434661
742	TIM-barrel enzyme family protein OS=Aspergillus fumigatus Z5 GN=Y699_08256 PE=4 SV=1	A0A0J5PWJ3_ASPFM	30 kDa	TRUE	0.917547	-0.0171118	0.638607	-0.0776205	8.33	0.490712	8.53	0.4362	8.38	0.427826	8.45	0.432815	8.38	0.463873	8.48	0.435587
1019	40S ribosomal protein S0 OS=Aspergillus fumigatus Z5 GN=RPS0 PE=3 SV=1	A0A0J5PWJ7_ASPFM	32 kDa		0.0389451	-0.315656	0.756544	-0.0473789	11.41	0.636257	12.22	0.464884	11.65	0.471343	11.76	0.441324	12.27	0.450534	12.06	0.450771
1493	Dead box ATP-dependent rna helicase OS=Aspergillus fumigatus Z5 GN=Y699_08261 PE=4 SV=1	A0A0J5PWJ8_ASPFM	132 kDa		0.98945	0.00214709	0.900968	-0.0202013	9.74	0.457201	9.22	0.430854	9.22	0.434945	9.08	0.474825	9.38	0.51865	9.07	0.444308
851	Glycerol dehydrogenase Gcy1 OS=Aspergillus fumigatus Z5 GN=Y699_08271 PE=4 SV=1	A0A0J5PWK7_ASPFM	34 kDa		0.736827	-0.0524151	0.183639	0.207245	10.55	0.450194	10.58	0.442289	10.41	0.45821	10.5	0.44839	11.02	0.480123	10.8	0.493798
2363	Fructose-bisphosphate aldolase OS=Aspergillus fumigatus Z5 GN=Y699_00865 PE=4 SV=1	A0A0J5PWL0_ASPFM	31 kDa	TRUE	0.902481	-0.020375	0.58913	0.0897971	8.72	0.426833	8.6	0.420667	8.63	0.435956	8.39	0.486883	9.13	0.638692	8.41	0.515097
3061	Actin-binding protein Fragmin OS=Aspergillus fumigatus Z5 GN=Y699_00870 PE=4 SV=1	A0A0J5PWL4_ASPFM	45 kDa		0.774836	-0.0475049	0.960193	0.00828661	8.43	0.437135	8.28	0.442587	7.99	0.420058	8.24	0.430339	8.4	0.457819	8.25	0.420868
1187	Translation machinery-associated protein 20 OS=Aspergillus fumigatus Z5 GN=Y699_08281 PE=3 SV=1	A0A0J5PWL8_ASPFM	20 kDa		0.434951	-0.124664	0.165015	-0.221682	10.03	0.447265	9.96	0.439433	9.77	0.451301	9.58	0.456954	9.78	0.432725	9.52	0.523481
124	Uncharacterized protein OS=Aspergillus fumigatus Z5 GN=Y699_08148 PE=4 SV=1	A0A0J5PWM4_ASPFM	10 kDa		0.271691	0.178938	0.167793	-0.22469	9.74	0.463923	9.38	0.487656	9.56	0.51254	9.56	0.540313	8.94	0.541927	9.21	0.632878
2049	Amidase OS=Aspergillus fumigatus Z5 GN=Y699_00880 PE=4 SV=1	A0A0J5PWM5_ASPFM	59 kDa	TRUE	0.958878	0.00851714	0.90008	-0.0207377	9.05	0.521396	9.12	0.426879	8.91	0.433159	9.19	0.436674	8.96	0.455243	9.27	0.456361
48	Eukaryotic translation elongation factor 1 subunit Eef1-beta, putative OS=Aspergillus fumigatus Z5 GN=Y699_08153 PE=3 SV=1	A0A0J5PWM9_ASPFM	25 kDa		0.257983	0.181863	0.486507	0.111869	10.34	0.533622	9.65	0.478846	10.03	0.55063	9.71	0.502985	10.03	0.501914	9.74	0.497758
1784	1,4-alpha-glucan branching enzyme OS=Aspergillus fumigatus Z5 GN=Y699_00885 PE=4 SV=1	A0A0J5PWN2_ASPFM	79 kDa		0.983881	-0.00314532	0.77372	-0.0447539	10.31	0.500253	10.62	0.430854	10.53	0.429671	10.55	0.431437	10.56	0.432859	10.63	0.432825
1073	Actin-interacting protein (Bud6/Aip3) OS=Aspergillus fumigatus Z5 GN=Y699_08296 PE=4 SV=1	A0A0J5PWN3_ASPFM	113 kDa	TRUE	0.0674905	0.303897	0.520035	0.106929	9.06	0.446601	8.35	0.457844	9.18	0.57529	8.51	0.480807	8.82	0.446973	8.51	0.453757
433	60S ribosomal protein L6 OS=Aspergillus fumigatus Z5 GN=Y699_08158 PE=4 SV=1	A0A0J5PWN4_ASPFM	22 kDa		0.426168	-0.121384	0.547389	0.091742	11.4	0.552346	11.6	0.461982	11.36	0.4854	11.38	0.475961	11.73	0.455173	11.78	0.486348
2611	Nucleoside-diphosphate-sugar epimerase, putative OS=Aspergillus fumigatus Z5 GN=Y699_01281 PE=4 SV=1	A0A0J5PWP6_ASPFM	35 kDa	TRUE	0.894397	0.0211427	0.580035	0.0880928	9.7	0.581996	9.71	0.484784	9.62	0.449086	9.74	0.426408	9.94	0.489043	9.83	0.428883
2050	Phosphomevalonate kinase OS=Aspergillus fumigatus Z5 GN=Y699_00900 PE=3 SV=1	A0A0J5PWP9_ASPFM	53 kDa	TRUE	0.947325	-0.0108002	0.757703	0.0504106	9.07	0.498919	9.01	0.434319	8.82	0.44972	9.03	0.421788	9.14	0.487111	9.12	0.441925
3016	Hexose carrier protein OS=Aspergillus fumigatus Z5 GN=Y699_01286 PE=3 SV=1	A0A0J5PWQ0_ASPFM	55 kDa		0.607286	0.0851596	0.691267	0.0657936	8.81	0.468408	8.44	0.448743	8.39	0.482591	8.66	0.435177	8.54	0.533272	8.68	0.47135
1252	Ribosomal protein S23 (S12) OS=Aspergillus fumigatus Z5 GN=Y699_08316 PE=3 SV=1	A0A0J5PWQ1_ASPFM	16 kDa		0.274208	-0.170309	0.402124	0.13045	11.52	0.462341	11.71	0.435486	11.32	0.446214	11.49	0.438755	11.85	0.440031	11.98	0.449818
3276	Cell cycle control protein cwf18 OS=Aspergillus fumigatus Z5 GN=Y699_08321 PE=4 SV=1	A0A0J5PWQ6_ASPFM	23 kDa		0.458979	0.118181	0.580012	-0.0883342	10.04	0.418336	9.67	0.421634	9.85	0.421118	9.68	0.47966	9.71	0.47687	9.47	0.441215
[truncated: 1,647 more rows]

## Sheet: CYS-CK
Identified Proteins	Accession Number	Molecular Weight	Mann-Whitney Test (p-value)	Log₂ Fold Change by Category(Cys / Reference)	AFUB	Identifier	name
[truncated: 83 more rows]

## Sheet: MET-CK
Identified Proteins	Accession Number	Molecular Weight	Mann-Whitney Test (p-value)	Log₂ Fold Change by Category(Met / Reference)	AFUB	Identifier	name
[truncated: 75 more rows]
