# Supplementary material for: Effects of amino acids on the lignocellulose degradation by Aspergillus fumigatus Z5: insights into performance, transcriptional, and proteomic profiles
Source: Biotechnol Biofuels. 2019 Jan 4;12:4. doi: 10.1186/s13068-018-1350-2 (PMC6318881; doi:10.1186/s13068-018-1350-2)
Supplement: Supplementary file 5 — Additional file 5: Dataset S4. Proteins of different families associated with cellulose degradation identified both in the proteome and transcriptome. [file 13068_2018_1350_MOESM5_ESM.xlsx]

## Sheet: Sheet1
	ORF	CAZy_Families	Entry	Annotation	Peptide	Proteome(Cys)	Proteome(Met)	Transcriptome(Cys)	Transcriptome(Met)
524	Y699_00065	-	A0A0J5PU89	feruloyl esterase	NO	NaN	NaN	0.0300113	-0.150289
526	Y699_03810	-	A0A0J5Q594	extracellular triacylglycerol lipase	NO	NaN	NaN	0.0281441	-0.0214271
525	Y699_02036	-	A0A0J5PYV6	endoglucanase	YES	NaN	NaN	0.48642	-0.846756
527	Y699_04061	-	A0A0J5Q2T1	feruloyl esterase	YES	0.12	0.18	-0.0634019	0.170513
528	Y699_07554	-	A0A0J5PJK7	feruloyl esterase	YES	0.13	0.05	-0.290364	0.218434
0	Y699_00335	AA1/CBM18	A0A0J5PUZ2	ferrooxidoreductase Fet3	YES	0.13	0.11	-0.359367	-0.0359748
1	Y699_08665	AA10	A0A0J5PLS4	hypothetical protein	YES	NaN	NaN	1.58358	-0.472732
2	Y699_04477	AA2	A0A0J5T0P9	cytochrome c peroxidase	NO	NaN	NaN	0.386314	0.264815
3	Y699_05807	AA2	A0A0J5SIH2	bifunctional catalase-peroxidase Cat2	NO	-0.01	0.26	-0.102623	0.525869
4	Y699_06296	AA2	A0A0J5SCY2	cytochrome c peroxidase Ccp1	NO	-0.13	-0.12	-0.161552	0.436231
5	Y699_01728	AA3	A0A0J5SS80	choline dehydrogenase	YES	-0.1	0.39	0.528728	-0.05434
6	Y699_08137	AA3	A0A0J5STG3	choline dehydrogenase	YES	NaN	NaN	0.151813	-0.266553
10	Y699_03740	AA3/CBM1	A0A0J5PRV6	aryl-alcohol dehydrogenase	NO	-0.09	0.13	0.195189	0.418743
12	Y699_05671	AA3/CBM1	A0A0J5PJH7	choline oxidase (CodA)	NO	0.03	0.41	0.147748	0.165878
13	Y699_07925	AA3/CBM1	A0A0J5PQC3	GMC oxidoreductase, putative	NO	-0.24	-0.31	0.0260453	0.129427
14	Y699_09385	AA3/CBM1	A0A0J5PID8	long chain fatty alcohol oxidase	NO	-0.02	0.03	-0.226707	0.377274
7	Y699_00038	AA3/CBM1	A0A0J5SN57	choline dehydrogenase	YES	-0.52	-0.76	0.133644	0.189843
8	Y699_02366	AA3/CBM1	A0A0J5Q0X6	GMC oxidoreductase	YES	NaN	NaN	-0.247939	0.0185729
9	Y699_02385	AA3/CBM1	A0A0J5Q2D1	glucose oxidase	YES	NaN	NaN	0.0251225	-0.070432
11	Y699_04740	AA3/CBM1	A0A0J5SX50	GMC oxidoreductase	YES	0.13	-0.08	-0.51004	-0.449112
15	Y699_00189	AA4	A0A0J5PR37	actin interacting protein 2	NO	-0.12	0.09	0.0569192	-0.102892
16	Y699_01599	AA4	A0A0J5PUW2	hypothetical protein	NO	NaN	NaN	-0.180108	-0.00273879
17	Y699_01864	AA4	A0A0J5PVM7	D-lactate dehydrogenase	NO	-0.01	0.21	-0.0295978	0.0753864
18	Y699_08950	AA4	A0A0J5PHB9	D-lactate dehydrogenase	NO	NaN	NaN	-0.0816742	-0.0262809
19	Y699_09346	AA4	A0A0J5PH16	D-lactate dehydrogenase	NO	NaN	NaN	0.0737226	-0.00991903
20	Y699_08699	AA5/CBM32	A0A0J5PIW7	galactose oxidase	NO	NaN	NaN	0.366378	-0.153671
21	Y699_06989	AA6	A0A0J5PLZ8	NADH-quinone oxidoreductase Pst2	NO	0.15	0.07	0.00431961	-0.102132
22	Y699_01265	AA7	A0A0J5PXT2	FAD binding domain protein	NO	0.01	0.11	-0.0188605	-0.358476
25	Y699_02426	AA7	A0A0J5Q118	oxidoreductase, FAD-binding	NO	0.07	0.07	0.0558338	-0.219262
28	Y699_04522	AA7	A0A0J5T0U7	FAD binding domain protein	NO	NaN	NaN	-0.459698	-0.0488084
29	Y699_04549	AA7	A0A0J5Q8D5	glucooligosaccharide oxidase	NO	0.16	0.21	0.107072	0.107478
30	Y699_04644	AA7	A0A0J5PZQ5	FAD binding domain protein	NO	NaN	NaN	0.144552	-0.146
31	Y699_05860	AA7	A0A0J5PMN7	isoamyl alcohol oxidase	NO	NaN	NaN	-0.0102612	-0.0723803
36	Y699_08675	AA7	A0A0J5PLW6	FAD/FMN-containing isoamyl alcohol oxidase MreA-like, putative	NO	NaN	NaN	0.733345	-0.172043
37	Y699_09129	AA7	A0A0J5PJ31	sugar 1,4-lactone oxidase	NO	NaN	NaN	0.138866	0.143026
38	Y699_09271	AA7	A0A0J5PL52	FAD binding oxidoreductase	NO	NaN	NaN	0.19707	-0.301333
39	Y699_09302	AA7	A0A0J5PEY3	FAD binding domain protein	NO	NaN	NaN	-0.292816	0.264759
23	Y699_02080	AA7	A0A0J5Q1E1	FAD binding oxidoreductase CpoX1	YES	NaN	NaN	-0.409209	-0.723813
24	Y699_02425	AA7	A0A0J5Q2H1	FAD binding domain protein	YES	0.23	0	-0.0980417	-0.161064
26	Y699_03757	AA7	A0A0J5SLX0	isoamyl alcohol oxidase	YES	0.09	-0.09	-0.459518	-0.89668
27	Y699_04338	AA7	A0A0J5Q3P8	FAD binding domain protein	YES	0.15	0.28	-0.0972353	-0.0689293
32	Y699_07340	AA7	A0A0J5PHS7	FAD/FMN-containing isoamyl alcohol oxidase MreA	YES	0.2	0.21	0.130833	0.204983
33	Y699_07663	AA7	A0A0J5PP20	FAD-binding oxidoreductase	YES	NaN	NaN	-0.0644789	-0.117676
34	Y699_07812	AA7	A0A0J5PSM7	FAD binding domain protein	YES	NaN	NaN	-0.245741	-0.525633
35	Y699_08001	AA7	A0A0J5PU22	FAD-dependent oxygenase	YES	0.08	0.11	0.220782	0.10462
40	Y699_01809	AA7/CBM18	A0A0J5PVH9	isoamyl alcohol oxidase	NO	0.05	0.04	0.042352	0.204246
41	Y699_06111	AA7/CBM18	A0A0J5SCH1	FAD-dependent oxidase	YES	0.05	-0.07	-0.453257	-0.124715
42	Y699_07138	AA7/CBM18	A0A0J5SK54	isoamyl alcohol oxidase	YES	0.09	-0.08	0.179125	-0.198773
43	Y699_08796	AA7/CBM18	A0A0J5SFV0	isoamyl alcohol oxidase	YES	0.01	0.02	0.0459904	-0.351868
44	Y699_09309	AA7/CBM18	A0A0J5PEZ9	FAD/FMN-containing protein	YES	NaN	NaN	-0.0741199	-0.0531899
45	Y699_02120	AA8/CBM1	A0A0J5Q1K4	cellobiose dehydrogenase	YES	0.19	0.02	-0.455874	-0.159025
46	Y699_04685	AA8/CBM1	A0A0J5SX02	cellobiose dehydrogenase	YES	0	0.12	0.410415	0.517291
47	Y699_02418	AA9	A0A0J5SUY4	endoglucanase	YES	NaN	NaN	0.659932	0.354741
48	Y699_02424	AA9	A0A0J5PYA1	endoglucanase, putative	YES	NaN	NaN	0.338708	-0.0146642
49	Y699_04103	AA9	A0A0J5Q315	endoglucanase	YES	NaN	NaN	0.701684	0.342687
50	Y699_05110	AA9	A0A0J5SY44	endoglucanase	YES	-0.41	-0.49	0.65543	0.458272
51	Y699_06174	AA9	A0A0J5PFN9	endoglucanase	YES	-0.02	-0.31	-0.147326	-0.0541239
52	Y699_02044	AA9/CBM1	A0A0J5PW81	endo-1,4-beta-glucanase	YES	NaN	NaN	-0.651529	-0.537555
53	Y699_03689	AA9/CBM1	A0A0J5PSK8	Glycosyl hydrolase family 61	YES	0.17	-0.6	0.788584	0.556125
54	Y699_05430	AA9/CBM1	A0A0J5PLD8	endoglucanase	YES	-0.14	0.17	0.906563	0.292456
56	Y699_05410	CBM1	A0A0J5PLC3	endo-1,4-beta-mannosidase	NO	NaN	NaN	-0.0510716	-0.271342
57	Y699_05825	CBM1	A0A0J5PMJ9	endoglucanase, putative	NO	0.26	-0.11	-0.414951	-0.209765
55	Y699_04625	CBM1	A0A0J5SWS1	cellulose-binding GDSL lipase/acylhydrolase	YES	0.05	-0.06	-0.391458	0.0837054
59	Y699_07781	CBM12	A0A0J5PTA0	catechol dioxygenase	NO	-0.16	-0.05	-0.0796227	-0.0852996
58	Y699_07396	CBM12	A0A0J5PFU1	extracellular dioxygenase	YES	NaN	NaN	0.579324	0.52188
60	Y699_07908	CBM12	A0A0J5PPM8	GPI anchored dioxygenase	YES	NaN	NaN	-0.0860815	-0.413511
61	Y699_00350	CBM13	A0A0J5PV09	protein kinase	NO	0.07	-0.01	-0.999598	-0.614734
62	Y699_01725	CBM13	A0A0J5PZ79	checkpoint protein kinase	NO	NaN	NaN	-0.0284719	0.27735
63	Y699_06537	CBM13	A0A0J5PEP5	alkaline serine protease Alp1	YES	0.18	0.43	0.145663	-0.00158239
64	Y699_05252	CBM13/GH27	A0A0J5Q627	alpha-galactosidase	YES	NaN	NaN	-0.266685	0.391063
65	Y699_08766	CBM14	A0A0J5SFT3	chitin binding domain protein Peritrophin-A	NO	NaN	NaN	0.323684	0.0187978
66	Y699_02126	CBM18	A0A0J5Q096	conidial pigment biosynthesis oxidase Abr1/brown 1	YES	NaN	NaN	0.278587	0.0533258
67	Y699_02127	CBM18	A0A0J5PX22	conidial pigment biosynthesis oxidase Arb2	YES	0.26	0.36	0.283466	-0.195413
68	Y699_09062	CBM18	A0A0J5PH13	laccase TilA	YES	NaN	NaN	-0.213999	-0.121213
69	Y699_09258	CBM18	A0A0J5SH54	extracellular dihydrogeodin oxidase/laccase	YES	NaN	NaN	0.393543	-0.077682
70	Y699_02489	CBM21	A0A0J5PYG0	protein phosphatase regulatory subunit Gac1	NO	NaN	NaN	-0.166006	-0.411298
71	Y699_05095	CBM32	A0A0J5SY29	PBSP domain protein	NO	NaN	NaN	-0.390801	-0.190641
72	Y699_04924	CBM33	A0A0J5Q0I8	chitin binding protein	YES	-0.33	0.1	0.916969	0.554997
73	Y699_07251	CBM48	A0A0J5PFD5	Snf1 kinase complex beta-subunit Gal83	NO	NaN	NaN	-0.113184	0.26674
74	Y699_00885	CBM48/GH13	A0A0J5PWN2	glycogen branching enzyme GbeA	NO	0.07	0.11	-0.0411991	0.26528
75	Y699_03602	CBM50	A0A0J5SLJ6	UDP-sugar hydrolase	NO	NaN	NaN	0.386817	0.585316
76	Y699_00825	CE1	A0A0J5PWG9	esterase	NO	-0.02	0.05	-0.257539	0.00896283
80	Y699_05569	CE1	A0A0J5PMZ3	hypothetical protein	NO	NaN	NaN	-0.0483136	-0.213456
77	Y699_02113	CE1	A0A0J5SU93	PAF acetylhydrolase family protein	YES	NaN	NaN	-0.0156257	0.0536899
78	Y699_02419	CE1	A0A0J5PY97	esterase	YES	-0.01	0.02	0.65594	0.389259
79	Y699_03539	CE1	A0A0J5PS52	polyhydroxybutyrate depolymerase	YES	NaN	NaN	0.0212123	0.690367
81	Y699_08936	CE1	A0A0J5SG43	ferulic acid esterase (FaeA)	YES	NaN	NaN	0.0285756	0.00319091
82	Y699_05457	CE1/CBM1	A0A0J5SHL6	acetyl xylan esterase	YES	NaN	NaN	-0.395516	0.0476626
83	Y699_00017	CE10	A0A0J5PQ59	acetylcholinesterase	NO	NaN	NaN	-0.0178089	0.0173924
84	Y699_00333	CE10	A0A0J5SNU7	lipase	NO	0.18	0.29	0.0246312	0.100012
86	Y699_01399	CE10	A0A0J5PU95	lipase/esterase	NO	0.09	0.03	-0.0355594	0.127691
89	Y699_01744	CE10	A0A0J5PVB5	carboxylesterase family protein	NO	NaN	NaN	0.125164	0.0383466
92	Y699_02568	CE10	A0A0J5SVE8	arylesterase/monoxygenase	NO	NaN	NaN	-0.0270177	-0.0154923
93	Y699_02618	CE10	A0A0J5SVL8	lipase	NO	NaN	NaN	-0.201507	0.298736
95	Y699_03213	CE10	A0A0J5PN20	lipase/esterase	NO	NaN	NaN	-0.0786797	-0.0443196
97	Y699_04102	CE10	A0A0J5SZR2	lipase/esterase family protein	NO	-0.18	0.04	0.0946921	-0.0259106
98	Y699_04221	CE10	A0A0J5Q3A0	carboxylesterase, putative	NO	0.19	0.51	0.13066	0.637751
99	Y699_04223	CE10	A0A0J5Q3D0	carboxylesterase	NO	0.05	0.29	-0.0372945	0.637275
101	Y699_05438	CE10	A0A0J5PJG9	hypothetical protein	NO	-0.02	-0.04	0.105695	0.0876235
103	Y699_05722	CE10	A0A0J5SIB9	lipase/thioesterase family protein	NO	NaN	NaN	-0.016373	0.0105643
105	Y699_05848	CE10	A0A0J5PKH7	alpha/beta hydrolase fold protein	NO	NaN	NaN	-0.0814025	-0.0545583
106	Y699_05875	CE10	A0A0J5PMQ2	lipase/esterase	NO	NaN	NaN	0.177721	0.176381
107	Y699_06159	CE10	A0A0J5PFM3	carboxylesterase	NO	NaN	NaN	0.419374	-0.0998766
108	Y699_06942	CE10	A0A0J5PLB8	carboxylesterase	NO	NaN	NaN	0.119724	-0.0942382
109	Y699_07010	CE10	A0A0J5PQC5	lipase	NO	NaN	NaN	-0.103276	0.10613
111	Y699_07453	CE10	A0A0J5PGA0	esterase	NO	-0.03	0.16	0.00975837	0.733002
112	Y699_07590	CE10	A0A0J5PIG5	carboxylesterase, type B, putative	NO	NaN	NaN	0.0187108	-0.0344304
113	Y699_07807	CE10	A0A0J5PSM1	lipase/esterase	NO	NaN	NaN	0.101437	-0.0399023
114	Y699_08820	CE10	A0A0J5PH29	extracellular lipase	NO	0.01	0.18	-0.0719075	0.54167
116	Y699_09084	CE10	A0A0J5PIY9	lipase/esterase	NO	NaN	NaN	-0.190075	0.0413628
117	Y699_09420	CE10	A0A0J5PD91	lipase/esterase family protein, putative	NO	NaN	NaN	-0.0248876	0.118265
118	Y699_09462	CE10	A0A0J5PD12	lipase/esterase	NO	NaN	NaN	0.258181	0.229524
119	Y699_09528	CE10	A0A0J5PJS6	hypothetical protein	NO	NaN	NaN	0.101719	0.491932
85	Y699_01180	CE10	A0A0J5PXJ1	carboxylesterase family protein	YES	0.05	0.02	0.0049642	0.810409
87	Y699_01622	CE10	A0A0J5PUR6	carboxylesterase	YES	NaN	NaN	-0.0561254	0.0480168
88	Y699_01635	CE10	A0A0J5PZ00	carboxylesterase	YES	0.08	0.12	-0.2325	0.134413
90	Y699_01824	CE10	A0A0J5PVJ4	esterase/lipase	YES	0	0	-0.0564776	-0.00385058
91	Y699_02068	CE10	A0A0J5ST82	carboxylesterase	YES	0.08	0.05	-0.462853	-0.11073
94	Y699_02956	CE10	A0A0J5Q2K1	carboxylesterase	YES	NaN	NaN	-0.152493	0.0892351
96	Y699_03490	CE10	A0A0J5PR34	triacylglycerol lipase (LipA)	YES	-0.06	-0.14	-0.120843	-0.0286029
100	Y699_05241	CE10	A0A0J5Q1N8	carboxylesterase	YES	NaN	NaN	-0.0213748	-0.0393304
102	Y699_05659	CE10	A0A0J5PN99	triacylglycerol lipase, putative	YES	NaN	NaN	0.171437	0.579397
104	Y699_05726	CE10	A0A0J5PJM9	extracellular lipase	YES	0.24	0.08	-0.312509	-0.0697781
110	Y699_07126	CE10	A0A0J5PPK8	carboxylesterase	YES	NaN	NaN	-0.128329	-0.117692
115	Y699_08870	CE10	A0A0J5PH63	cholinesterase	YES	0.14	0.29	-0.0969557	0.298684
120	Y699_02154	CE12	A0A0J5PXK9	esterase	YES	NaN	NaN	0.110101	-0.0734134
121	Y699_05468	CE12	A0A0J5PJJ5	hypothetical protein	YES	NaN	NaN	-0.187986	-0.0361453
122	Y699_09418	CE12	A0A0J5PG23	rhamnogalacturonan acetylesterase RgaE	YES	0.13	-0.05	-0.331015	0.00585061
124	Y699_05771	CE14	A0A0J5PJS2	GlcNAc-PI de-N-acetylase, putative	NO	NaN	NaN	-0.277839	-0.741561
123	Y699_05117	CE14	A0A0J5Q5L5	N-acetylglucosaminyl-phosphatidylinositol deacetylase, putative	YES	NaN	NaN	0.0747586	0.0419136
125	Y699_06953	CE3	A0A0J5SJR1	esterase	YES	-0.04	-0.14	-0.407198	-0.257506
126	Y699_00754	CE4	A0A0J5PSJ0	polysaccharide deacetylase family protein	NO	-0.42	0.11	0.16543	0.683276
127	Y699_00967	CE4	A0A0J5PT27	polysaccharide deacetylase (NodB)	NO	NaN	NaN	-0.108268	-0.104846
128	Y699_01056	CE4	A0A0J5PW33	hypothetical protein	NO	0.15	0.21	0.0590271	0.432472
132	Y699_07197	CE4	A0A0J5SE31	polysaccharide deacetylase family protein	NO	NaN	NaN	0.115245	0.470376
133	Y699_09098	CE4	A0A0J5PK73	polysaccharide deacetylase family protein	NO	-0.3	-0.23	0.0711394	0.125336
129	Y699_01828	CE4	A0A0J5SSH8	polysaccharide deacetylase	YES	NaN	NaN	-0.236171	-0.322864
130	Y699_04188	CE4	A0A0J5Q398	chitin deacetylase	YES	NaN	NaN	-0.0918153	-0.183511
131	Y699_06371	CE4	A0A0J5SD49	polysaccharide deacetylase family protein	YES	NaN	NaN	0.193518	0.0747066
134	Y699_02431	CE5	A0A0J5Q122	cutinase	YES	-0.4	-0.26	0.60818	0.739258
135	Y699_02882	CE5	A0A0J5PYW8	cutinase	YES	0.16	-0.03	-0.396133	-1.22126
136	Y699_03577	CE5	A0A0J5SLH0	cutinase	YES	NaN	NaN	0.278464	0.419144
137	Y699_09222	CE5	A0A0J5PIG4	cutinase	YES	-0.13	0	-0.0202816	-0.0515508
138	Y699_07619	CE5/CBM1	A0A0J5SM17	acetyl xylan esterase (Axe1)	YES	NaN	NaN	-0.228418	0.00401603
139	Y699_01786	CE8	A0A0J5PY18	pectin methylesterase	YES	0.1	-0.09	0.134693	0.102329
140	Y699_05388	CE8	A0A0J5PJD1	pectin methylesterase family protein	YES	NaN	NaN	-0.0841444	0.0383568
141	Y699_05424	CE8	A0A0J5PMK2	pectin methylesterase	YES	NaN	NaN	-0.176865	-0.408891
142	Y699_05822	CE8	A0A0J5SII4	pectin methylesterase	YES	NaN	NaN	0.0900928	-0.275299
143	Y699_04787	CE9	A0A0J5Q4M2	allantoinase Dal1	NO	-0.11	0.31	0.391085	-0.0744212
144	Y699_06834	CE9	A0A0J5PLM1	urease, putative; K01427 urease	NO	-0.14	-0.04	0.0480181	0.259635
145	Y699_01298	GH1	A0A0J5SR71	beta-glucosidase	NO	0.03	0.33	-0.125551	0.596237
146	Y699_04575	GH1	A0A0J5Q7J8	beta-glucosidase	NO	NaN	NaN	-0.0165056	-0.000328687
148	Y699_09008	GH1	A0A0J5PJX7	beta-glucosidase	NO	NaN	NaN	0.131564	0.093842
149	Y699_09150	GH1	A0A0J5PGQ9	beta-glucosidase	NO	-0.01	0.41	-0.166786	0.257636
147	Y699_05417	GH1	A0A0J5SHG4	glycoside hydrolases	YES	0.11	-0.06	0.344564	-0.293644
150	Y699_04313	GH10	A0A0J5Q3M6	glycosyl hydrolase family protein	YES	NaN	NaN	0.149458	-0.0237495
151	Y699_06333	GH10	A0A0J5PHG9	glycosyl hydrolase family 10 protein	YES	0.18	0.01	0.149858	0.122196
152	Y699_09486	GH10	A0A0J5SC39	endo-1,4-beta-xylanase	YES	-0.02	-0.02	-0.111278	0.227423
153	Y699_04481	GH10/CBM1	A0A0J5Q413	endo-1,4-beta-xylanase	YES	0.29	0.14	-0.275118	0.00657137
154	Y699_01104	GH109	A0A0J5PTH8	dimeric dihydrodiol dehydrogenase	NO	-0.06	0.04	-0.0607763	0.253644
155	Y699_01371	GH109	A0A0J5PWX1	NAD binding Rossmann fold oxidoreductase	NO	0.06	-0.1	-0.0260917	0.0107856
156	Y699_02238	GH109	A0A0J5SUI9	hypothetical protein	NO	-0.09	0.07	-0.214861	0.0330241
157	Y699_02810	GH109	A0A0J5Q3J3	NAD binding Rossmann fold oxidoreductase	NO	-0.12	0.15	-0.461544	-0.227699
158	Y699_03745	GH109	A0A0J5PRW0	NAD binding Rossmann fold oxidoreductase	NO	0.02	0.09	-0.227764	0.157966
159	Y699_04141	GH109	A0A0J5Q320	NAD binding Rossmann fold oxidoreductase	NO	NaN	NaN	0.0966313	-0.198698
160	Y699_05592	GH109	A0A0J5SHX2	NAD binding Rossmann fold oxidoreductase	NO	NaN	NaN	0.526087	-0.473732
161	Y699_06395	GH109	A0A0J5PEF6	NAD binding Rossmann fold oxidoreductase	NO	NaN	NaN	-0.0579469	-0.221808
163	Y699_08117	GH109	A0A0J5STF3	quinate utilisation oxidoreductase QutH	NO	NaN	NaN	0.154523	0.0139441
162	Y699_07676	GH109	A0A0J5PT00	NAD binding Rossmann fold oxidoreductase	YES	NaN	NaN	-0.119038	-0.246484
164	Y699_04351	GH11	A0A0J5Q3N2	endo-1,4-beta-xylanase (XynG1)	YES	0.05	-0.22	0.352051	0.537767
165	Y699_07611	GH11	A0A0J5PSV1	endo-1,4-beta-xylanase (XlnA)	YES	0.11	0.05	-0.231961	-0.262392
166	Y699_07623	GH11	A0A0J5PNY6	endo-1,4-beta-xylanase	YES	0.26	0.08	-0.652789	-0.300065
167	Y699_01765	GH114	A0A0J5PZB5	endo alpha-1,4 polygalactosaminidase	NO	-0.04	-0.53	-0.303634	-0.299251
168	Y699_02067	GH12	A0A0J5PVX0	hypothetical protein	NO	-0.16	-0.3	-0.0435153	-0.203345
169	Y699_06818	GH12	A0A0J5SJG1	endoglucanase	YES	0.27	-0.03	0.134942	0.132207
170	Y699_07969	GH12	A0A0J5SMW9	hypothetical protein	YES	NaN	NaN	0.371614	0.313462
171	Y699_08637	GH12	A0A0J5PHY9	endoglucanase	YES	0.15	0.13	-0.0892516	0.0948694
172	Y699_02205	GH125	A0A0J5Q1U2	DUF1237 domain protein; K09704 hypothetical protein	YES	0.27	0.13	0.0279682	0.240605
173	Y699_08368	GH127	A0A0J5PX84	DUF1680 domain protein	NO	-0.06	0.36	-0.410642	0.222335
174	Y699_03997	GH128	A0A0J5SZD8	hypothetical protein	YES	NaN	NaN	-0.185195	-0.261159
175	Y699_04326	GH128	A0A0J5Q3K7	hypothetical protein	YES	NaN	NaN	0.063888	0.130228
176	Y699_01812	GH13	A0A0J5PV91	oligo-1,6-glucosidase	NO	-0.13	-0.06	-0.12956	0.516256
178	Y699_02688	GH13	A0A0J5SVS3	alpha-glucosidase	NO	NaN	NaN	0.377279	-0.240884
179	Y699_02689	GH13	A0A0J5PZ02	alpha-glucosidase/alpha-amylase	NO	NaN	NaN	0.189748	0.0365748
181	Y699_05407	GH13	A0A0J5SHF6	maltase MalT	NO	NaN	NaN	0.757615	0.0692316
183	Y699_07052	GH13	A0A0J5PLL3	glycogen debranching enzyme Gdb1	NO	0.04	0.07	0.00537059	0.386021
185	Y699_08658	GH13	A0A0J5SGS9	maltase	NO	0.01	0.17	0.604547	0.412066
186	Y699_09110	GH13	A0A0J5PGL9	alpha-amylase	NO	0.03	0.17	-0.0272207	0.0742891
177	Y699_02527	GH13	A0A0J5PY24	alpha-amylase	YES	NaN	NaN	-0.110814	0.236262
180	Y699_03113	GH13	A0A0J5PMN5	alpha-amylase AmyA	YES	NaN	NaN	-0.166075	-0.0277996
182	Y699_06389	GH13	A0A0J5PGC6	alpha-amylase	YES	0.06	0.56	0.835633	0.0713418
184	Y699_07996	GH13	A0A0J5PU19	alpha-amylase	YES	-0.03	-0.12	-0.0461057	0.0344791
188	Y699_05111	GH13/CBM20	A0A0J5Q1A0	membrane-tethered transcription factor (SPT23), putative	NO	NaN	NaN	-0.22593	0.12693
187	Y699_04642	GH13/CBM20	A0A0J5Q4A6	alpha-amylase	YES	0.16	-0.09	0.189059	-0.588282
189	Y699_02720	GH13/GT5	A0A0J5Q3B4	alpha-1,3-glucan synthase Ags2	YES	NaN	NaN	-0.556902	0.267538
190	Y699_07995	GH13/GT5	A0A0J5PQL4	alpha-1,3-glucan synthase Ags1	YES	-0.01	0	-0.0993792	-0.0415358
191	Y699_03967	GH15	A0A0J5SZB5	glycosyl hydrolase	NO	NaN	NaN	-0.0073901	-0.251485
192	Y699_05835	GH15	A0A0J5PML1	glycosyl hydrolase	NO	NaN	NaN	0.747442	0.00323689
193	Y699_04641	GH15/CBM20	A0A0J5Q019	glucan 1,4-alpha-glucosidase	YES	0.08	-0.11	0.331972	-0.42891
194	Y699_06390	GH15/CBM20	A0A0J5PEF2	Glycosyl hydrolase, family 15, putative	YES	0.12	0.07	0.0751379	0.0690506
195	Y699_08026	GH15/CBM20	A0A0J5PU40	glucan 1,4-alpha-glucosidase	YES	NaN	NaN	0.218956	0.0445582
196	Y699_00194	GH16	A0A0J5PR41	endo-1,3(4)-beta-glucanase	NO	NaN	NaN	-0.0256385	-0.0766891
199	Y699_02668	GH16	A0A0J5SVQ7	beta-1,6 glucan synthetase (Kre6)	NO	NaN	NaN	-0.0422895	-0.0840123
203	Y699_04817	GH16	A0A0J5Q4R3	endo-1,3(4)-beta-glucanase	NO	NaN	NaN	0.000343018	0.0575747
197	Y699_01620	GH16	A0A0J5PYY5	cell wall glucanase	YES	-0.15	-0.15	0.239523	0.231834
198	Y699_02437	GH16	A0A0J5PXT5	GPI anchored endo-1,3(4)-beta-glucanase	YES	0.3	0.04	0.392996	0.054295
200	Y699_03101	GH16	A0A0J5PM21	cell wall glucanase (Utr2)	YES	0.07	-0.04	0.0111278	-0.0357226
201	Y699_04010	GH16	A0A0J5Q5V6	cell wall glucanase	YES	0.08	0.09	-0.0671462	0.148641
202	Y699_04568	GH16	A0A0J5Q4C8	endo-1,3(4)-beta-glucanase	YES	0.15	-0.39	0.774825	-0.88605
204	Y699_05261	GH16	A0A0J5Q1R1	endo-1,3(4)-beta-glucanase	YES	-0.1	0.09	0.172698	0.00244871
205	Y699_05265	GH16	A0A0J5SYL3	endo-1,3(4)-beta-glucanase	YES	NaN	NaN	-0.30921	-0.304449
206	Y699_06770	GH16	A0A0J5PPQ6	endo-1,3(4)-beta-glucanase	YES	NaN	NaN	-0.482459	-0.326104
207	Y699_07380	GH16	A0A0J5PHY8	cell wall glucanase/allergen F16-like	YES	NaN	NaN	0.222361	-0.165803
208	Y699_07776	GH16	A0A0J5PT92	endo-1,3(4)-beta-glucanase	YES	0.2	-0.06	0.0730915	-0.251313
209	Y699_09027	GH16	A0A0J5PGY1	extracellular cell wall glucanase Crf1/allergen Asp F9	YES	0.01	-0.63	-0.315504	-0.227593
210	Y699_00720	GH17	A0A0J5PW49	cell wall glucanase	NO	-0.05	-0.24	-0.226358	0.0570112
211	Y699_04368	GH17	A0A0J5Q3S6	cell wall glucanase (Scw4)	YES	0.27	0	0.0657157	0.025067
212	Y699_05526	GH17	A0A0J5PJ00	cell wall glucanase (Scw11)	YES	-0.14	0.28	0.197328	0.103364
213	Y699_07606	GH17	A0A0J5PSU6	GPI-anchored cell wall beta-1,3-endoglucanase EglC	YES	0.03	-0.21	0.260352	-0.262641
214	Y699_08130	GH17	A0A0J5PZA7	myosin class II heavy chain (MHC)	YES	-0.01	-0.04	-0.0676741	-0.142217
215	Y699_00109	GH18	A0A0J5PQX5	class V chitinase	NO	NaN	NaN	-0.799494	-0.471314
218	Y699_00341	GH18	A0A0J5PU56	class III chitinase	NO	NaN	NaN	0.278197	0.0732338
221	Y699_01427	GH18	A0A0J5PU74	class V chitinase	NO	0.16	-0.01	-0.251529	-0.168809
228	Y699_06991	GH18	A0A0J5PP68	class V chitinase	NO	NaN	NaN	-0.355911	-0.0459223
229	Y699_07523	GH18	A0A0J5PGG7	othetical protein	NO	NaN	NaN	0.339574	-0.0526547
216	Y699_00311	GH18	A0A0J5PU30	class III chitinase	YES	NaN	NaN	0.190952	-0.287983
217	Y699_00332	GH18	A0A0J5PR13	class III chitinase ChiA1	YES	0.1	0.21	-0.149665	0.0201151
219	Y699_00351	GH18	A0A0J5PU67	class V chitinase Chi100	YES	0.16	0.21	-0.727497	-0.532707
220	Y699_00536	GH18	A0A0J5PUR8	class V chitinase	YES	0.16	-0.03	0.0639768	-0.22678
222	Y699_01832	GH18	A0A0J5PVA6	class V chitinase	YES	0.33	0.37	0.261848	-0.226631
223	Y699_01838	GH18	A0A0J5SSI8	class III chitinase	YES	NaN	NaN	-0.0500067	-0.0436604
224	Y699_04128	GH18	A0A0J5Q338	class V chitinase	YES	NaN	NaN	-0.140166	0.0739076
225	Y699_04492	GH18	A0A0J5T0R6	class V chitinase	YES	NaN	NaN	-1.42441	-1.23849
226	Y699_05833	GH18	A0A0J5PKG8	class V chitinase ChiB1	YES	0.21	0	-0.218295	-0.976123
227	Y699_05905	GH18	A0A0J5PMS7	class III chitinase ChiA2	YES	NaN	NaN	0.0141858	-0.417627
230	Y699_07748	GH18	A0A0J5PP89	class V chitinase	YES	NaN	NaN	-0.127165	0.045964
231	Y699_08538	GH18	A0A0J5SGH4	class III chitinase	YES	0.37	0.17	-0.00173356	-0.637483
234	Y699_04042	GH2	A0A0J5SZI1	beta-mannosidase	NO	0.24	0.39	-0.164473	0.805199
236	Y699_05310	GH2	A0A0J5SYQ5	beta-galactosidase	NO	-0.13	0.27	0.00981859	0.664664
237	Y699_08834	GH2	A0A0J5PJK1	beta-mannosidase	NO	-0.11	0.28	-0.179374	0.525924
232	Y699_02421	GH2	A0A0J5Q113	hydrolase	YES	0.23	0.19	0.127747	0.568625
233	Y699_03761	GH2	A0A0J5PNT7	glycosyl hydrolase	YES	0.08	-0.01	0.189321	-0.30453
235	Y699_05270	GH2	A0A0J5SYL8	cell-associated beta-galactosidase	YES	NaN	NaN	-0.0103365	0.232307
239	Y699_05578	GH20	A0A0J5PJT8	beta-N-acetylhexosaminidase NagA	NO	0.14	0.07	-0.108981	-0.217242
238	Y699_04635	GH20	A0A0J5SWV3	beta-N-hexosaminidase	YES	0.19	0.12	-0.0627104	0.102462
240	Y699_07793	GH23	A0A0J5PPC5	extracellular soluble lytic transglycosylase	YES	-0.3	-0.77	0.110392	-0.0602197
241	Y699_04161	GH25	A0A0J5Q340	N,O-diacetyl muramidase	YES	0.13	0.27	0.0990162	-0.167829
242	Y699_05415	GH25	A0A0J5PLC5	glycosyl hydrolase	YES	NaN	NaN	0.272917	0.0110211
243	Y699_09252	GH25	A0A0J5PII2	secreted glycosyl hydrolase	YES	NaN	NaN	0.228661	0.0110151
244	Y699_00179	GH27	A0A0J5PR28	inositol polyphosphate phosphatase	NO	0.06	0	-0.0893032	0.34891
246	Y699_05866	GH27	A0A0J5PK09	alpha-galactosidase C	NO	-0.12	0.11	-0.274161	0.599245
247	Y699_05869	GH27	A0A0J5PNV8	Melibiase subfamily	NO	-0.03	0.18	-0.141695	0.374037
245	Y699_03536	GH27	A0A0J5PN47	alpha-galactosidase	YES	0.15	0.17	-0.254412	0.267059
248	Y699_07136	GH27	A0A0J5PPM2	alpha-galactosidase	YES	NaN	NaN	-0.058263	-0.0737808
249	Y699_07445	GH27	A0A0J5PI42	alpha-galactosidase/alpha-n-acetylgalactosaminidase	YES	-0.03	-0.28	-0.128947	0.22581
254	Y699_05386	GH28	A0A0J5PIN5	polygalacturonase, putative	NO	NaN	NaN	0.037225	-0.018664
256	Y699_05441	GH28	A0A0J5PIS4	polygalacturonase, putative	NO	NaN	NaN	0.112781	-0.181357
263	Y699_08661	GH28	A0A0J5PKP4	exo-polygalacturonase	NO	NaN	NaN	0.0103241	0.22121
250	Y699_00884	GH28	A0A0J5PSW2	extracellular rhamnogalacturonase	YES	NaN	NaN	0.503552	0.567505
251	Y699_01670	GH28	A0A0J5PZ32	extracellular exo-polygalacturonase	YES	-0.02	-0.2	-0.06789	-0.0470198
252	Y699_03513	GH28	A0A0J5PNS9	rhamnogalacturonase B	YES	0.05	0.16	-0.000933219	0.362713
253	Y699_03787	GH28	A0A0J5SLZ5	rhamnogalacturonase	YES	NaN	NaN	0.194286	-0.0991807
255	Y699_05423	GH28	A0A0J5PJF7	extracellular exo-polygalacturonase	YES	NaN	NaN	-0.184245	-0.253912
257	Y699_05718	GH28	A0A0J5PK74	extracellular exo-polygalacturonase	YES	-0.04	-0.29	0.0187355	0.18194
258	Y699_05780	GH28	A0A0J5PMF3	extracellular endo-polygalacturonase	YES	-0.35	-0.69	0.40629	-0.427616
259	Y699_05893	GH28	A0A0J5PKL3	rhamnogalacturonase	YES	0.12	-0.03	-0.0587711	-0.0119827
260	Y699_06688	GH28	A0A0J5SJ30	extracellular exo-polygalacturonase	YES	NaN	NaN	-0.334979	-0.0631833
261	Y699_07125	GH28	A0A0J5PQN6	endo-polygalacturonase	YES	NaN	NaN	-0.0232986	-0.0686327
262	Y699_07404	GH28	A0A0J5PJ79	extracellular exo-polygalacturonase	YES	-0.08	-0.37	0.118643	0.124014
264	Y699_09200	GH28	A0A0J5PM40	extracellular polygalacturonase	YES	-0.11	-0.41	0.254488	-0.482709
265	Y699_09374	GH28	A0A0J5PF60	extracellular polygalacturonase	YES	-0.05	-0.28	-0.428313	-0.360581
266	Y699_00061	GH3	A0A0J5PTH0	transesterase (LovD)	NO	NaN	NaN	0.248394	-0.0708585
268	Y699_00572	GH3	A0A0J5PRS7	beta-glucosidase	NO	-0.17	0.23	-0.151367	0.276771
269	Y699_00601	GH3	A0A0J5PUX7	beta-lactamase family protein	NO	NaN	NaN	0.00922663	0.609604
270	Y699_00818	GH3	A0A0J5SQ19	beta-lactamase	NO	0.02	0.17	0.126812	0.807829
271	Y699_01378	GH3	A0A0J5SRD4	beta-N-acetylglucosaminidase, putative	NO	0.25	0.24	-0.0575507	0.255573
273	Y699_04322	GH3	A0A0J5T095	glycosyl hydrolase family 3	NO	NaN	NaN	0.0944793	0.015313
274	Y699_04332	GH3	A0A0J5T0A4	glycosyl hydrolase, putative	NO	NaN	NaN	-0.0925914	-0.15321
275	Y699_04562	GH3	A0A0J5T0Y2	beta-glucosidase	NO	-0.02	0.3	-0.0119012	0.204927
277	Y699_05513	GH3	A0A0J5PJN2	beta-glucosidase	NO	NaN	NaN	-0.0780318	-0.0621373
278	Y699_05674	GH3	A0A0J5PND6	beta-N-acetylglucosaminidase	NO	0.02	0.18	0.355772	0.115766
282	Y699_07344	GH3	A0A0J5PIZ9	beta-glucosidase	NO	-0.09	-0.12	0.0623167	0.309788
283	Y699_07603	GH3	A0A0J5PNW9	beta-glucosidase	NO	NaN	NaN	0.15285	0.302412
286	Y699_08727	GH3	A0A0J5PHB2	othetical protein	NO	NaN	NaN	0.20277	-0.00947576
287	Y699_08956	GH3	A0A0J5SF64	transesterase (LovD)	NO	NaN	NaN	0.0195465	0.039305
267	Y699_00561	GH3	A0A0J5PUU1	beta-glucosidase, putative	YES	0	-0.05	-0.211858	0.559802
272	Y699_04028	GH3	A0A0J5Q2T9	beta glucosidase	YES	0.23	0.17	0.152347	0.163678
276	Y699_05306	GH3	A0A0J5Q1V7	beta-lactamase	YES	0.16	0.01	0.214468	-0.059925
279	Y699_05768	GH3	A0A0J5PKB4	beta-glucosidase	YES	-0.1	-0.27	0.101685	-0.114847
280	Y699_05850	GH3	A0A0J5PMM7	beta-lactamase	YES	NaN	NaN	-0.142837	0.19717
281	Y699_06723	GH3	A0A0J5SJ64	beta-glucosidase	YES	0.09	-0.25	0.0980325	-0.00705528
284	Y699_07880	GH3	A0A0J5PQ76	beta-xylosidase	YES	0.09	0.07	-0.407573	0.371488
285	Y699_08636	GH3	A0A0J5PKL5	beta-D-glucoside glucohydrolase	YES	0.08	0.12	-0.00362657	0.236991
288	Y699_09188	GH3	A0A0J5SH15	glycosyl hydrolase	YES	0.1	-0.13	0.144324	-0.0839097
289	Y699_09355	GH3	A0A0J5PIB4	beta-glucosidase	YES	0.3	0.05	-0.0246002	0.49128
290	Y699_09405	GH3	A0A0J5PIG3	beta-xylosidase XylA	YES	0.02	0.11	0.108084	0.951497
291	Y699_05402	GH30	A0A0J5SHF2	beta-1,6-glucanase Neg1	YES	0.16	-0.2	0.163204	-0.601465
293	Y699_03315	GH31	A0A0J5PQK2	sugar hydrolase	NO	0.03	0.42	-0.130445	0.411137
294	Y699_04623	GH31	A0A0J5Q2Y3	glycosyl hydrolase, family 31	NO	NaN	NaN	-0.00732487	0.164087
296	Y699_06649	GH31	A0A0J5PKZ5	alpha-glucosidase	NO	-0.15	0.17	0.315845	0.103388
297	Y699_06955	GH31	A0A0J5PQ71	glycosyl hydrolase	NO	-0.03	0.4	-0.288572	0.599104
292	Y699_00308	GH31	A0A0J5SNS9	alpha glucosidase II, alpha subunit	YES	-0.07	-0.06	0.06963	0.440454
295	Y699_06391	GH31	A0A0J5SD97	alpha-glucosidase AgdA	YES	0.14	0.06	0.681067	0.294813
298	Y699_09020	GH31	A0A0J5PGE8	alpha-glucosidase	YES	0.06	0.04	0.617652	-0.0744997
302	Y699_07200	GH32	A0A0J5PHC6	Glycosyl hydrolases family 32 superfamily	NO	NaN	NaN	-0.0325603	0.00325224
299	Y699_00021	GH32	A0A0J5PTD5	exoinulinase InuD	YES	NaN	NaN	0.281144	-0.0796018
300	Y699_00028	GH32	A0A0J5SN51	inulinase	YES	NaN	NaN	0.0965366	0.115587
301	Y699_04690	GH32	A0A0J5SX07	beta-fructofuranosidase	YES	-0.12	-0.39	0.121999	0.222753
303	Y699_09191	GH33	A0A0J5PKY7	extracellular sialidase/neuraminidase	YES	NaN	NaN	0.181454	-0.19738
304	Y699_03825	GH35	A0A0J5Q5A8	beta-galactosidase	YES	-0.04	-0.32	-0.10373	0.0949837
305	Y699_04948	GH35	A0A0J5Q3W9	beta-galactosidase	YES	NaN	NaN	0.124616	0.704827
306	Y699_07617	GH35	A0A0J5PS25	beta-galactosidase	YES	NaN	NaN	-0.0739714	0.860264
307	Y699_08977	GH35	A0A0J5PGU0	beta galactosidase	YES	0.01	0.17	-0.390295	0.0669066
308	Y699_06211	GH36	A0A0J5SCQ5	raffinose synthase protein Sip1	NO	-0.06	0.09	-0.162796	0.00610131
309	Y699_09165	GH37	A0A0J5PM12	alpha,alpha-trehalase	NO	-0.14	0.04	-0.0200156	-0.0444152
310	Y699_01715	GH38	A0A0J5PZ71	alpha-mannosidase	NO	0.09	0.11	-0.116478	0.221893
311	Y699_00042	GH42/GH35	A0A0J5PQ83	beta-galactosidase	NO	0.06	0.19	-0.388684	0.100266
312	Y699_00704	GH43	A0A0J5PSF9	glycosyl hydrolase family 43 protein	NO	NaN	NaN	-0.200053	-0.165047
314	Y699_02459	GH43	A0A0J5PYD4	endo-arabinanase	NO	NaN	NaN	-0.0559623	-0.269048
315	Y699_02554	GH43	A0A0J5PYL0	xylosidase : arabinofuranosidase	NO	0.09	0.07	-0.155266	0.266626
317	Y699_04570	GH43	A0A0J5Q7H2	xylosidase/arabinosidase	NO	NaN	NaN	-0.0613833	0.252093
319	Y699_04662	GH43	A0A0J5Q4C2	xylosidase/glycosyl hydrolase	NO	0.13	0.13	-0.240908	0.209981
320	Y699_05610	GH43	A0A0J5PLX0	xylosidase	NO	-0.05	0.27	-0.0129193	0.32494
325	Y699_08633	GH43	A0A0J5SGR1	glycosyl hydrolase	NO	-0.13	0.06	0.115035	0.0164843
313	Y699_02394	GH43	A0A0J5PY82	endo-arabinase	YES	NaN	NaN	-0.304435	-0.106706
316	Y699_03228	GH43	A0A0J5PN32	xylosidase/arabinosidase	YES	0.07	0.02	-0.039851	-0.0125921
318	Y699_04636	GH43	A0A0J5Q015	hypothetical protein	YES	0.11	0.19	-0.0269187	0.573106
321	Y699_05728	GH43	A0A0J5PK84	glycosyl hydrolase family 43 protein	YES	0.15	0.09	-0.10291	0.381493
322	Y699_07133	GH43	A0A0J5SK50	beta-xylosidase	YES	NaN	NaN	0.116365	-0.12537
323	Y699_07520	GH43	A0A0J5PIA6	extracellular arabinanase	YES	0.15	0.11	-0.0754945	-0.119884
324	Y699_07917	GH43	A0A0J5PT02	glycosyl hydrolase, family 43	YES	NaN	NaN	-0.410585	0.22426
326	Y699_09365	GH43	A0A0J5PIC3	endo-arabinanase	YES	NaN	NaN	-0.565223	-0.148073
327	Y699_09429	GH43	A0A0J5PF32	extracellular endo-1,5-alpha-L-arabinase	YES	NaN	NaN	-0.648365	-0.0733999
328	Y699_05278	GH43/CBM43	A0A0J5Q508	hypothetical protein	YES	-0.03	-0.06	-0.0209506	0.389734
329	Y699_08692	GH45/CBM1	A0A0J5PI56	endoglucanase	NO	NaN	NaN	-0.0518142	0.0442848
330	Y699_02065	GH47	A0A0J5Q088	glycosyl hydrolase family 47 protein	NO	NaN	NaN	-0.2348	-0.193058
331	Y699_03838	GH47	A0A0J5Q252	mannosyl-oligosaccharide alpha-1,2-mannosidase	NO	-0.02	0.34	0.171182	0.157698
335	Y699_08928	GH47	A0A0J5PKY4	ER glycosyl hydrolase (Edem)	NO	NaN	NaN	-0.0121386	-0.0153593
332	Y699_04366	GH47	A0A0J5Q3Q0	class I alpha-mannosidase 1A	YES	NaN	NaN	-0.123887	-0.188742
333	Y699_04911	GH47	A0A0J5Q0N8	mannosidase MsdS	YES	0.21	0.06	0.0136742	0.0697937
334	Y699_06383	GH47	A0A0J5PHL7	class I alpha-mannosidase	YES	NaN	NaN	0.0791423	0.0386955
337	Y699_01657	GH5	A0A0J5PUU8	glycosyl hydrolase	NO	0.04	0.09	-0.0720081	0.216546
340	Y699_04082	GH5	A0A0J5SZP6	exo-beta-1,3-glucanase	NO	NaN	NaN	-0.106937	-0.0176126
343	Y699_08586	GH5	A0A0J5PKG5	glucanase	NO	0.02	0.77	-0.0852354	0.956476
336	Y699_00150	GH5	A0A0J5PUF4	extracellular endoglucanase	YES	NaN	NaN	-0.131153	0.684426
338	Y699_02885	GH5	A0A0J5Q3Q4	cellulase, putative	YES	0.15	-0.05	-0.0894048	0.0459682
339	Y699_03907	GH5	A0A0J5SZ56	cellulase, putative	YES	0.13	-0.24	0.0621039	0.384778
341	Y699_05311	GH5	A0A0J5Q1W5	cellulase, putative	YES	0.13	0.09	0.023788	0.409575
342	Y699_06915	GH5	A0A0J5PQ40	exo-beta-1,3-glucanase (Exg1)	YES	0.36	0.28	0.137459	-0.109965
344	Y699_08809	GH5	A0A0J5PJH6	endo-1,4-beta-mannosidase	YES	0.12	0.17	-0.266039	0.164009
345	Y699_02871	GH5/CBM1	A0A0J5Q2D2	extracellular endoglucanase/cellulase	YES	-0.11	-0.27	-0.292415	-0.223269
346	Y699_04295	GH5/CBM1	A0A0J5Q6Q1	endoglucanase	YES	0.23	-0.01	-0.42915	0.165799
348	Y699_08274	GH51	A0A0J5Q140	alpha-L-arabinofuranosidase	NO	-0.2	0.24	-0.263946	0.0238304
347	Y699_02353	GH51	A0A0J5SUS4	alpha-L-arabinofuranosidase A	YES	0.05	0.08	-0.332299	0.418238
349	Y699_06615	GH53	A0A0J5PP84	arabinogalactan endo-1,4-beta-galactosidase GalA	YES	0.2	0.06	0.0379092	-0.0873616
350	Y699_01799	GH55	A0A0J5PVG9	exo-beta-1,3-glucanase	NO	NaN	NaN	0.0216081	0.193051
351	Y699_03560	GH55	A0A0J5PRA5	exo-beta-1,3-glucanase	NO	-0.08	0.01	-0.111907	-0.0630766
352	Y699_03688	GH55	A0A0J5PPB7	LysM domain protein	NO	NaN	NaN	-0.102717	0.0221275
355	Y699_04617	GH55	A0A0J5Q462	exo-beta-1,3-glucanase	NO	0.26	-0.28	-0.73281	-1.09962
353	Y699_04328	GH55	A0A0J5Q3P1	exo-beta-1,3-glucanase	YES	NaN	NaN	0.228754	-0.294972
354	Y699_04447	GH55	A0A0J5T0L7	exo-beta-1,3-glucanase	YES	0.35	-0.12	-0.195354	-0.483824
356	Y699_04922	GH55	A0A0J5Q504	exo-beta-1,3-glucanase Exg0	YES	0.2	0.05	0.159178	0.206598
357	Y699_07898	GH6/CBM1	A0A0J5PPL9	cellobiohydrolase	YES	0.21	-0.17	-0.21152	0.0860945
358	Y699_02594	GH62	A0A0J5PYR7	alpha-L-arabinofuranosidase	YES	0.11	-0.07	-0.0115035	-0.0537548
359	Y699_04661	GH62/CBM1	A0A0J5Q032	Pfs, NB-ARC and TPR domain protein	YES	0.16	-0.03	-0.271497	0.0291923
360	Y699_07282	GH63	A0A0J5SEB3	mannosyl-oligosaccharide glucosidase	YES	-0.09	0.02	0.0684041	0.142486
361	Y699_07857	GH65	A0A0J5PST4	alpha,alpha-trehalose glucohydrolase TreA/Ath1	YES	0.08	-0.09	0.577432	0.334156
362	Y699_05297	GH67	A0A0J5Q655	alpha-glucuronidase	YES	0.1	0.34	0.145123	0.76773
363	Y699_03865	GH7	A0A0J5Q5E2	cellobiohydrolase celD	YES	-0.06	-0.4	-0.223016	0.273298
364	Y699_08855	GH7	A0A0J5PH53	endo-1,4-beta-glucanase	YES	NaN	NaN	-0.0363217	-0.125431
365	Y699_04296	GH7/CBM1	A0A0J5Q3H6	1,4-beta-D-glucan-cellobiohydrolyase	YES	0.18	-0.28	-0.361786	0.219867
366	Y699_07518	GH7/CBM1	A0A0J5PGG2	endoglucanase	YES	0.28	-0.35	-0.239095	0.0304986
367	Y699_00349	GH71	A0A0J5PRH5	alpha-1,3-glucanase	NO	NaN	NaN	0.0270537	0.0282642
368	Y699_03182	GH71	A0A0J5SKK4	alpha-1,3-glucanase/mutanase	NO	0.3	0.18	-0.538004	-1.29299
369	Y699_03183	GH71	A0A0J5PN00	alpha-1,3-glucanase/mutanase	NO	0.32	-0.09	-0.562122	-1.37018
370	Y699_05145	GH71	A0A0J5SY98	alpha-1,3-glucanase	YES	-0.28	0.68	-0.165288	0.241817
371	Y699_05485	GH71	A0A0J5PLI4	alpha-1,3-glucanase	YES	NaN	NaN	-0.274897	-0.0221546
372	Y699_06939	GH71	A0A0J5PLV5	alpha-1,3-glucanase/mutanase	YES	NaN	NaN	0.248122	0.0432869
373	Y699_07702	GH71	A0A0J5PSB4	glycosyl hydrolase family 71 protein	YES	-0.33	0.43	-0.158427	0.144644
374	Y699_07747	GH71	A0A0J5PSG2	extracellular alpha-1,3-glucanase/mutanase	YES	NaN	NaN	-0.0157869	-0.0689419
375	Y699_01243	GH72	A0A0J5SR23	1,3-beta-glucanosyltransferase	YES	NaN	NaN	-0.233698	-0.041342
376	Y699_04274	GH72	A0A0J5Q7K2	1,3-beta-glucanosyltransferase Gel2	YES	-0.14	-0.26	0.268644	0.0749476
377	Y699_04684	GH72	A0A0J5PZU7	1,3-beta-glucanosyltransferase Gel1	YES	0.12	-0.2	-0.132463	-0.182828
378	Y699_02588	GH72/CBM43	A0A0J5SVJ6	DUF726 domain protein	NO	0.08	-0.31	-0.321872	0.0106608
379	Y699_03310	GH72/CBM43	A0A0J5PQJ6	1,3-beta-glucanosyltransferase	YES	-0.07	-0.36	0.0766275	0.0681831
380	Y699_04371	GH72/CBM43	A0A0J5Q3Q5	1,3-beta-glucanosyltransferase	YES	NaN	NaN	-0.686441	-0.97205
381	Y699_05765	GH72/CBM43	A0A0J5PMD8	ankyrin repeat protein	YES	0.13	-0.26	-0.215122	-0.239811
382	Y699_03669	GH75	A0A0J5PSJ4	endo-chitosanase, pseudogene	YES	-0.05	-0.33	-0.00944231	-0.558232
383	Y699_05884	GH75	A0A0J5PNX4	chitosanase	YES	0.07	-0.59	-0.101994	-0.476287
384	Y699_07550	GH75	A0A0J5PIC7	chitosanase	YES	NaN	NaN	0.389407	-0.130865
385	Y699_09464	GH75	A0A0J5PF58	extracellular chitosanase CsnC	YES	NaN	NaN	0.202975	-0.492242
387	Y699_03626	GH76	A0A0J5PND8	GPI anchored glycosyl hydrolase	NO	NaN	NaN	-0.0413473	-0.161523
392	Y699_07885	GH76	A0A0J5PQ80	glycosyl hydrolase	NO	NaN	NaN	-0.163089	-0.347656
386	Y699_03116	GH76	A0A0J5PM35	glycosyl hydrolase	YES	0.05	-0.08	0.0211631	0.198544
388	Y699_03739	GH76	A0A0J5PSQ0	mannan endo-1,6-alpha-mannosidase	YES	NaN	NaN	0.2639	-0.151049
389	Y699_04640	GH76	A0A0J5SWV8	glycosyl hydrolase	YES	0.06	-0.07	0.270888	-0.121596
390	Y699_07089	GH76	A0A0J5PM92	glycosyl hydrolase	YES	NaN	NaN	-0.126205	-0.0583027
391	Y699_07613	GH76	A0A0J5PNX6	glycosyl hydrolase	YES	0.15	0.16	0.2323	0.0730377
393	Y699_08019	GH76	A0A0J5SN29	glycosyl hydrolase	YES	NaN	NaN	-0.0174116	-0.0832718
394	Y699_04334	GH78	A0A0J5Q7R6	rhamnosidase	NO	NaN	NaN	0.518275	0.0648778
395	Y699_04576	GH78	A0A0J5Q4E4	alfa-L-rhamnosidase	NO	NaN	NaN	0.211877	0.353496
397	Y699_06691	GH78	A0A0J5PNA1	hypothetical protein	NO	-0.03	0.16	0.212684	0.154787
396	Y699_06689	GH78	A0A0J5PL43	alpha-L-rhamnosidase B	YES	NaN	NaN	-0.393438	-0.0920254
398	Y699_07095	GH78	A0A0J5PQK7	alpha-L-rhamnosidase A	YES	0.2	0.13	0.1018	0.103631
399	Y699_07798	GH78	A0A0J5PPD0	alpha-L-rhamnosidase C	YES	0.06	0.17	-0.237265	-0.175055
400	Y699_08526	GH78	A0A0J5PK97	rhamnosidase B	YES	-0.07	0.23	-0.171396	0.101323
401	Y699_06862	GH81	A0A0J5PL45	endo-1,3-beta-glucanase Engl1	NO	0.2	0.32	0.0722351	0.0344573
403	Y699_03610	GH88	A0A0J5PRF8	glycosyl hydrolase family 88	NO	NaN	NaN	0.317522	0.152741
404	Y699_07131	GH88	A0A0J5PPL5	glucuronyl hydrolase	NO	NaN	NaN	0.10959	0.0193458
405	Y699_08140	GH88	A0A0J5PZC0	glycosyl hydrolase family 88	NO	NaN	NaN	0.130421	-0.0243086
402	Y699_02408	GH88	A0A0J5SUX3	cell wall glycosyl hydrolase YteR	YES	-0.06	0.18	0.271894	0.248821
406	Y699_02880	GH89	A0A0J5Q3P9	alpha-N-acetylglucosaminidase	YES	0.12	0.02	-0.0576344	0.227492
407	Y699_00882	GH92	A0A0J5PSP9	alpha-1,2-mannosidase family protein	YES	0.12	-0.04	0.30386	0.0387603
408	Y699_01619	GH92	A0A0J5PUY1	hypothetical protein	YES	NaN	NaN	-0.181852	-0.402843
409	Y699_04495	GH92	A0A0J5Q798	alpha-1,2-mannosidase subfamily	YES	0.05	0.24	-0.00716195	0.268701
410	Y699_08193	GH92	A0A0J5PWR5	alpha-1,2-mannosidase family protein	YES	0.22	0.09	-0.2635	-0.361214
411	Y699_08491	GH92	A0A0J5PK58	alpha-1,2-mannosidase	YES	0.16	0.08	0.147954	0.303393
413	Y699_01299	GH95	A0A0J5PU01	hypothetical protein	NO	-0.08	0.3	0.0262	0.290485
412	Y699_00087	GH95	A0A0J5PQC4	hypothetical protein	YES	0.12	0.17	-0.223205	0.269812
414	Y699_00563	GT1	A0A0J5SPF2	GRAM domain protein	NO	NaN	NaN	-0.0377264	0.341622
415	Y699_02589	GT1	A0A0J5PYR5	UDP-glucosyl transferase family protein	NO	NaN	NaN	-0.164962	0.0257539
416	Y699_03853	GT1	A0A0J5Q270	glycosyltransferase family protein	NO	NaN	NaN	-0.0149806	-0.116823
417	Y699_04784	GT1	A0A0J5Q037	UDP-glucose:sterol glycosyltransferase	NO	0.05	0.17	-0.160642	0.24373
418	Y699_08392	GT1	A0A0J5PHC4	diacylglycerol o-acyltransferase	NO	0	-0.02	-0.0365505	-0.181342
419	Y699_08508	GT1	A0A0J5SGE8	sterol glucosyltransferase	NO	NaN	NaN	-0.240966	-0.568462
420	Y699_09225	GT1	A0A0J5PM60	Diacylglycerol acyltransferase family	NO	NaN	NaN	0.481565	0.566535
422	Y699_00906	GT15	A0A0J5PVM9	alpha-1,2-mannosyltransferase (Kre2)	NO	0.08	0.39	-0.150191	-0.116791
423	Y699_01041	GT15	A0A0J5PW18	alpha-1,2-mannosyltransferase (Kre5)	NO	-0.01	0.07	-0.088327	0.127565
421	Y699_00238	GT15	A0A0J5SNL6	alpha-1,2-mannosyltransferase (Ktr4)	YES	-0.28	-0.19	-0.0592943	-0.0916214
424	Y699_00049	GT2	A0A0J5PQS7	chitin synthase C	NO	NaN	NaN	-0.049498	-0.212747
425	Y699_00200	GT2	A0A0J5PUJ5	hypothetical protein	NO	-0.33	0.41	0.0248928	0.80961
426	Y699_00613	GT2	A0A0J5SPI9	ubiE/COQ5 methyltransferase	NO	NaN	NaN	0.0340354	0.0146965
427	Y699_00666	GT2	A0A0J5PV38	dolichyl-phosphate beta-glucosyltransferase	NO	NaN	NaN	0.213376	0.207713
428	Y699_01509	GT2	A0A0J5PUM2	dolichol-phosphate mannosyltransferase	NO	-0.11	0.05	0.185901	-0.0758705
429	Y699_01536	GT2	A0A0J5PXD1	ubiquinone/menaquinone biosynthesis-related protein	NO	-0.17	-0.08	0.261506	0.0503147
430	Y699_02066	GT2	A0A0J5PYY7	glycosyl transferase, putative	NO	NaN	NaN	-0.0960421	-0.111698
431	Y699_02288	GT2	A0A0J5SUM4	TAM domain methyltransferase, putative	NO	NaN	NaN	-0.347958	-0.118399
432	Y699_02434	GT2	A0A0J5PYB2	methyltransferase	NO	-0.13	0.03	-0.0921278	0.137982
433	Y699_02529	GT2	A0A0J5PYJ4	chitin synthase ChsE	NO	0.02	0.09	-0.250613	0.0571168
434	Y699_02530	GT2	A0A0J5Q2U0	chitin synthase	NO	-0.02	-0.01	-0.230927	-0.0655373
435	Y699_03472	GT2	A0A0J5SL76	chitin synthase B	NO	NaN	NaN	-0.0400196	0.217122
436	Y699_03565	GT2	A0A0J5PRB2	ubiE/COQ5 methyltransferase	NO	NaN	NaN	0.408617	-0.513341
437	Y699_04404	GT2	A0A0J5Q808	hypothetical protein	NO	0.05	0.09	1.02173	0.11603
438	Y699_04750	GT2	A0A0J5SX59	chitin synthase A	NO	0.02	-0.03	-0.373147	0.0821362
439	Y699_05106	GT2	A0A0J5Q195	chitin synthase D	NO	NaN	NaN	0.0551041	0.06299
440	Y699_05448	GT2	A0A0J5PJH8	UbiE/COQ5 family methyltransferase, putative	NO	NaN	NaN	-0.0678228	0.265568
441	Y699_05520	GT2	A0A0J5PLM4	myosin I MyoA	NO	-0.12	0.03	-0.202245	-0.104898
442	Y699_05523	GT2	A0A0J5PJP0	chitin synthase F	NO	NaN	NaN	-0.240972	0.197985
443	Y699_05745	GT2	A0A0J5PMB7	capsule polysaccharide synthase Cps1	NO	NaN	NaN	-0.193544	0.495744
444	Y699_05775	GT2	A0A0J5PME8	glycosyltransferase	NO	NaN	NaN	0.513522	-0.211025
445	Y699_05784	GT2	A0A0J5PNM4	methyltransferase LaeA-like	NO	-0.26	-0.42	0.352155	0.0544045
446	Y699_05906	GT2	A0A0J5PK43	glycosyl transferase	NO	NaN	NaN	0.0562307	0.089487
447	Y699_05930	GT2	A0A0J5PMV3	steroid monooxygenase	NO	NaN	NaN	-0.205981	-0.730199
448	Y699_06411	GT2	A0A0J5SDB3	3-demethylubiquinone-9 3-methyltransferase	NO	NaN	NaN	0.129086	-0.166511
449	Y699_08631	GT2	A0A0J5PKK7	ubiE/COQ5 methyltransferase	NO	-0.08	0.17	-0.16977	-0.0183384
450	Y699_08945	GT2	A0A0J5PHB5	polysaccharide synthase Cps1	NO	NaN	NaN	0.0685181	0.312253
451	Y699_09409	GT2	A0A0J5PEZ2	chitin synthase ChsG	NO	NaN	NaN	-0.189456	-0.139066
452	Y699_09459	GT2	A0A0J5PF54	TAM domain methyltransferase	NO	-0.07	-0.09	0.107091	0.251763
453	Y699_09505	GT2	A0A0J5PG75	hypothetical protein	NO	NaN	NaN	0.370918	0.466891
454	Y699_01973	GT20	A0A0J5SSZ9	alpha,alpha-trehalose-phosphate synthase subunit Tps2, putative	NO	-0.11	0.04	0.123602	0.339867
455	Y699_03186	GT20	A0A0J5PMD1	alpha,alpha-trehalose-phosphate synthase subunit, putative	NO	NaN	NaN	0.0211014	0.108937
456	Y699_03187	GT20	A0A0J5SKK6	alpha,alpha-trehalose phosphate synthase subunit, putative	NO	-0.13	-0.08	-0.00191725	0.134472
457	Y699_03579	GT20	A0A0J5PS90	alpha,alpha-trehalose-phosphate synthase subunit, putative	NO	NaN	NaN	-0.329665	-0.16238
458	Y699_04419	GT20	A0A0J5Q822	alpha,alpha-trehalose-phosphate synthase subunit TPS1, putative	NO	-0.31	-0.22	-0.168782	0.0130964
459	Y699_05289	GT20	A0A0J5Q1Q3	alpha,alpha-trehalose-phosphate synthase subunit, putative	NO	NaN	NaN	0.521233	0.0274942
460	Y699_08415	GT20	A0A0J5PL36	alpha,alpha-trehalose phosphate synthase subunit TPS3, putative	NO	-0.23	0.16	0.0240788	-0.116101
463	Y699_04980	GT22	A0A0J5SXR4	alpha-1,2-mannosyltransferase (Alg9)	NO	NaN	NaN	0.0275061	0.102969
464	Y699_06298	GT22	A0A0J5PHD8	mannosyltransferase	NO	NaN	NaN	-0.00524143	0.241743
461	Y699_00458	GT22	A0A0J5SP74	alpha 1,2-mannosyltransferase Smp3	YES	NaN	NaN	0.0710034	0.0347522
462	Y699_04859	GT22	A0A0J5Q0B1	alpha-1,6-mannosyltransferase subunit (Ecm39)	YES	0.01	0.08	0.0172329	0.046974
465	Y699_04797	GT24	A0A0J5Q4N8	UDP-glucose:glycoprotein glucosyltransferase	YES	-0.06	0.04	-0.049371	0.249179
466	Y699_04814	GT28	A0A0J5Q058	glycosyltransferase family 28	NO	NaN	NaN	0.0672601	0.181527
467	Y699_00213	GT3	A0A0J5SNJ4	glycogen synthase Gsy1	NO	-0.13	0.25	-0.249598	0.150154
469	Y699_04520	GT32	A0A0J5Q7C6	glycosyl transferase	NO	NaN	NaN	-0.135104	0.227712
470	Y699_05770	GT32	A0A0J5PME4	glycosyl transferase	NO	NaN	NaN	-0.737524	-0.846184
471	Y699_07119	GT32	A0A0J5PMB5	alpha-1,6-mannosyltransferase subunit (Hoc1)	NO	NaN	NaN	0.280638	0.0610086
472	Y699_07232	GT32	A0A0J5SE64	MIPC synthase subunit (SurA)	NO	NaN	NaN	-0.366247	-0.0108329
468	Y699_00703	GT32	A0A0J5SPR4	alpha-1,6-mannosyltransferase subunit (Och1), putative	YES	NaN	NaN	0.179617	-0.0452606
473	Y699_00304	GT34	A0A0J5PRD8	tRNA-guanine transglycosylase family protein	NO	NaN	NaN	0.123341	-0.0871753
474	Y699_02377	GT34	A0A0J5PXM4	alpha-1,6-mannosyltransferase subunit	NO	NaN	NaN	-0.296434	-0.107967
475	Y699_06447	GT34	A0A0J5PEH0	alpha-1,6-mannosyltransferase subunit	NO	NaN	NaN	0.122166	-0.0501209
476	Y699_05075	GT35	A0A0J5SY08	glycogen phosphorylase GlpV/Gph1	NO	0.04	0.08	0.047219	0.602207
477	Y699_01085	GT39	A0A0J5PX97	protein O-mannosyl transferase	NO	-0.04	-0.01	-0.00266133	0.0121027
478	Y699_01900	GT39	A0A0J5PZQ6	protein mannosyltransferase 1	NO	0.05	0.21	-0.0135902	0.14777
479	Y699_05629	GT39	A0A0J5PN63	mannosyltransferase PMTI	NO	0.03	0.16	-0.114587	0.201741
480	Y699_01347	GT4	A0A0J5PTZ8	trehalose synthase	NO	0.13	-0.01	0.231001	-0.284967
481	Y699_04533	GT4	A0A0J5Q494	beta-1,4-mannosyltransferase (Alg1)	NO	NaN	NaN	0.224574	-0.0544538
482	Y699_05194	GT4	A0A0J5Q1G3	alpha-1,2-mannosyltransferase (Alg2)	NO	-0.07	0	-0.145845	-0.293497
483	Y699_06617	GT4	A0A0J5PKD4	alpha-1,2-mannosyltransferase (Alg11)	NO	NaN	NaN	-0.0514518	-0.0198656
484	Y699_09216	GT4	A0A0J5PL09	glycosyl transferase	NO	NaN	NaN	-0.284461	-0.782568
485	Y699_09393	GT4	A0A0J5SDZ6	glycosyl transferase	NO	NaN	NaN	0.143767	-0.00712568
486	Y699_09402	GT4	A0A0J5PF67	phosphatidylinositol:UDP-GlcNAc transferase subunit PIG-A	NO	NaN	NaN	0.0672241	0.0645826
487	Y699_09083	GT4/GH13/GT5	A0A0J5PK56	alpha-1,3-glucan synthase Ags3	YES	0.04	0.05	-0.308334	-0.549542
488	Y699_06937	GT41	A0A0J5PLB4	UDP-N-acetylglucosaminyltransferase	NO	NaN	NaN	-0.147762	0.0947354
489	Y699_04370	GT48	A0A0J5Q6X9	1,3-beta-glucan synthase catalytic subunit FksP	NO	-0.04	-0.02	-0.177731	0.00451748
490	Y699_08832	GT50	A0A0J5PHM1	mannosyltransferase	NO	NaN	NaN	-0.0275857	-0.00987073
491	Y699_01781	GT57	A0A0J5PY11	glucosyltransferase	NO	NaN	NaN	0.0558566	0.250563
492	Y699_02198	GT57	A0A0J5SUF5	dolichyl glycosyltransferase	NO	NaN	NaN	0.113004	-0.0538214
493	Y699_01024	GT58	A0A0J5PTA8	alpha-1,3-mannosyltransferase (Alg3)	NO	NaN	NaN	0.0394205	-0.244914
494	Y699_02739	GT59	A0A0J5PZ49	glucosyltransferase (Die2)	NO	NaN	NaN	0.00780411	0.0324169
495	Y699_02282	GT62	A0A0J5PXD3	aminonitrophenyl propanediol resistance protein	NO	NaN	NaN	0.0948159	0.0240306
496	Y699_04709	GT62	A0A0J5PZX1	alpha-1,6 mannosyltransferase subunit (Mnn9)	NO	NaN	NaN	0.0786763	-0.0312503
497	Y699_06059	GT62	A0A0J5PFE2	N-glycosyl-transferase	NO	-0.2	-0.16	0.0287449	0.132619
498	Y699_05636	GT66	A0A0J5PJA7	oligosaccharyl transferase subunit (Stt3)	NO	-0.19	-0.12	0.0512148	0.186346
499	Y699_03345	GT69	A0A0J5PQN5	hypothetical protein	NO	0.06	0.09	0.00347083	0.0416526
500	Y699_05772	GT69	A0A0J5SIE9	hypothetical protein	NO	NaN	NaN	-0.553382	-0.621479
501	Y699_08524	GT69	A0A0J5PIA1	polysaccharide export protein (CAP59)	NO	NaN	NaN	0.236797	0.141909
502	Y699_04561	GT71	A0A0J5Q496	alpha-1,3-mannosyltransferase	NO	0.18	-0.02	-0.390045	-0.31475
503	Y699_05182	GT71	A0A0J5Q5W8	alpha-1,2-mannosyltransferase	NO	-0.15	-0.19	-0.0973683	-0.0523219
504	Y699_07255	GT71	A0A0J5PHI6	alpha-1,2-mannosyltransferase (Mnn2)	NO	NaN	NaN	-0.0377147	-0.13154
506	Y699_06491	GT76	A0A0J5SDH8	phosphatidylinositol glycan, class V	NO	NaN	NaN	0.120245	-0.0474191
505	Y699_04951	GT76	A0A0J5Q0S4	DUF409 domain protein	YES	NaN	NaN	-0.0886556	-0.0534894
507	Y699_05802	GT8	A0A0J5SIH0	glycosyl transferase family protein	NO	NaN	NaN	0.0916949	-0.373854
508	Y699_06744	GT8	A0A0J5PLB0	glycogenin	NO	NaN	NaN	-0.0819641	0.369475
509	Y699_07544	GT8	A0A0J5PJJ7	glycosyl transferase family 8 family	NO	NaN	NaN	-0.0597375	-0.679476
514	Y699_04650	PL1	A0A0J5SWW8	pectate lyase	NO	NaN	NaN	-0.162766	-0.110352
510	Y699_00855	PL1	A0A0J5PWJ9	pectin lyase	YES	NaN	NaN	0.996866	0.719343
511	Y699_00872	PL1	A0A0J5PSN6	pectin lyase	YES	0.11	0.05	0.458485	0.352087
512	Y699_04554	PL1	A0A0J5Q8E0	hypothetical protein	YES	0.07	0.01	-0.248175	-0.0845081
513	Y699_04646	PL1	A0A0J5Q021	oxidoreductase, 2OG-Fe(II) oxygenase family	YES	0.13	0.05	0.354061	-0.0121823
515	Y699_08525	PL1	A0A0J5PLE2	pectin lyase B	YES	0	-0.12	0.637797	0.531998
516	Y699_00920	PL20	A0A0J5PWR7	hypothetical protein	YES	0.14	0	0.0185456	-0.620624
517	Y699_05498	PL3	A0A0J5PJM2	pectate lyase	YES	0.1	0.11	0.893427	0.910784
518	Y699_07144	PL3	A0A0J5PME1	pectate lyase	YES	NaN	NaN	0.16756	0.773072
519	Y699_08660	PL3	A0A0J5PLR9	pectate lyase	YES	-0.04	-0.24	1.04488	0.774135
520	Y699_01208	PL5	A0A0J5SQZ2	dynamin GTPase	NO	NaN	NaN	-0.00675734	-1.0429
521	Y699_07127	PL5	A0A0J5PLS9	GPI anchored protein	YES	NaN	NaN	0.293636	-0.136772
522	Y699_08004	PL5	A0A0J5SN16	hypothetical protein	YES	NaN	NaN	0.134046	-0.300396
523	Y699_09456	PL9	A0A0J5SC15	pectate lyase	YES	0.07	-0.29	0.456967	0.318552
